# Supplementary material for: Plasma Membrane Remodeling During Microglial Activation: A Hypothesis Linking Microglial Shape and Lipid Droplet Formation
Source: Glia. 2026 Jun 25;74(8):e70193. doi: 10.1002/glia.70193 (PMC13296839; doi:10.1002/glia.70193)
Supplement: Supplementary file 1 — Table S1: Fold changes and FDR‐corrected p values for gene expression of microglia with and without LPS treatment. [file GLIA-74-0-s001.xlsx]

## Sheet: 1-iMG+LPS_FoldChange
	Data reproduced from Stephenson et al 2025 (PMID: 40644302), Supplementary Table 1
Gene Name	Description	Log 2 Fold Change LPS vs Vehicle	Adjusted p-value
LSP1	lymphocyte specific protein 1	-20.1246	2.27596e-14
CD28	CD28 molecule	-3.56135	8.73746e-14
TM4SF19	transmembrane 4 L six family member 19	-2.19681	9.97563e-09
TDRD9	tudor domain containing 9	-1.52663	8.19861e-06
FOLR2	folate receptor beta	-6.32899	1.86096e-12
AMDHD1	amidohydrolase domain containing 1	-1.78763	3.22251e-08
SLC2A5	solute carrier family 2 member 5	-3.18477	1.05681e-09
CD180	CD180 molecule	-3.0285	3.785e-09
ITGAM	integrin subunit alpha M	-1.82235	2.18305e-06
DIRAS1	DIRAS family GTPase 1	-2.12186	3.08201e-08
MSR1	macrophage scavenger receptor 1	-2.37965	8.86033e-09
HSD3B7	hydroxy-delta-5-steroid dehydrogenase, 3 beta- and steroid delta-isomerase 7	-1.51809	0.000951116
PLB1	phospholipase B1	-1.74157	1.06857e-06
MLXIPL	MLX interacting protein like	-2.53772	2.08771e-07
F13A1	coagulation factor XIII A chain	-7.19626	5.97525e-08
PRSS36	serine protease 36	-1.53227	0.000459959
RGS18	regulator of G protein signaling 18	-1.89468	0.000750476
EMP1	epithelial membrane protein 1	1.11376	0.158075
MMP7	matrix metallopeptidase 7	1.38247	0.00343618
CIDEB	cell death inducing DFFA like effector b	1.02296	0.999225
ITGB3	integrin subunit beta 3	1.19459	0.0106568
MMP19	matrix metallopeptidase 19	-1.01267	0.999849
DDIT4L	DNA damage inducible transcript 4 like	-1.19602	0.0100469
TRPM4	transient receptor potential cation channel subfamily M member 4	-1.10793	0.584951
SLC6A12	solute carrier family 6 member 12	1.45376	0.00245661
TMEM173	stimulator of interferon response cGAMP interactor 1	-1.07697	0.816234
SH3RF3	SH3 domain containing ring finger 3	-1.04705	0.965609
GPR18	G protein-coupled receptor 18	-1.12435	0.119301
TNFSF15	TNF superfamily member 15	1.25253	0.0598332
MYO7A	myosin VIIA	1.38602	0.000305192
ABLIM3	actin binding LIM protein family member 3	1.43018	4.24592e-05
ARHGAP9	Rho GTPase activating protein 9	1.19768	0.0297118
LRG1	leucine rich alpha-2-glycoprotein 1	1.42702	0.000606847
METTL7B	methyltransferase like 7B	-1.14426	0.0930637
CEACAM1	CEA cell adhesion molecule 1	-1.40022	0.00489864
OPLAH	5-oxoprolinase, ATP-hydrolysing	1.29855	0.00520311
ASGR2	asialoglycoprotein receptor 2	-1.04905	0.993952
GPR68	G protein-coupled receptor 68	1.1966	0.268167
LYNX1	Ly6/neurotoxin 1	-1.11147	0.715038
TBC1D10C	TBC1 domain family member 10C	-1.29525	0.0208866
RASGRP4	RAS guanyl releasing protein 4	-1.26251	0.0340257
P2RX1	purinergic receptor P2X 1	1.02318	0.998691
DERL3	derlin 3	1.11194	0.585224
C19orf35	PEAK family member 3	-1.24348	0.0735719
NAV3	neuron navigator 3	1.05582	0.993689
MARCO	macrophage receptor with collagenous structure	116.031	2.26485e-14
VNN2	vanin 2	27.2776	2.26485e-14
RETN	resistin	32.8676	2.26485e-14
CXCL1	C-X-C motif chemokine ligand 1	17.8281	2.26485e-14
MCEMP1	mast cell expressed membrane protein 1	22.5164	2.27596e-14
LILRB3	leukocyte immunoglobulin like receptor B3	7.15643	2.35367e-14
MMP12	matrix metallopeptidase 12	3.25081	6.73483e-12
CCL20	C-C motif chemokine ligand 20	13.053	2.64233e-14
LILRA2	leukocyte immunoglobulin like receptor A2	2.85251	6.91192e-11
CXCL8	C-X-C motif chemokine ligand 8	17.0241	9.81437e-14
MMP9	matrix metallopeptidase 9	1.68222	3.57333e-06
SLC29A2	solute carrier family 29 member 2	3.38333	2.65787e-13
TNFRSF8	TNF receptor superfamily member 8	2.51699	5.30072e-11
VNN1	vanin 1	3.19067	8.62194e-11
GRM1	glutamate metabotropic receptor 1	3.68444	5.84921e-12
CD93	CD93 molecule	8.35812	5.25979e-12
CNIH3	cornichon family AMPA receptor auxiliary protein 3	1.72783	3.07064e-07
SLC22A18AS	SLC22A18 antisense RNA	2.16605	1.60913e-10
FGR	FGR proto-oncogene, Src family tyrosine kinase	1.53114	1.62859e-06
HK3	hexokinase 3	2.43351	9.06132e-09
TCN1	transcobalamin 1	3.86295	2.19099e-10
TCTEX1D1	dynein light chain Tctex-type family member 5	2.85035	6.13185e-10
PCDH12	protocadherin 12	5.22971	2.35489e-09
TESC	tescalcin	2.61098	8.05234e-10
ADGRG1	adhesion G protein-coupled receptor G1	2.52049	3.579e-10
LINC01503	long intergenic non-protein coding RNA 1503	1.71848	1.02223e-07
ACAP1	ArfGAP with coiled-coil, ankyrin repeat and PH domains 1	3.06578	2.42682e-09
RGS14	regulator of G protein signaling 14	1.64373	3.90705e-06
SCARF1	scavenger receptor class F member 1	1.73486	9.99027e-08
PSTPIP1	proline-serine-threonine phosphatase interacting protein 1	2.27518	1.34135e-08
KCNN4	potassium calcium-activated channel subfamily N member 4	1.96806	1.38463e-05
ECM1	extracellular matrix protein 1	2.36467	3.00498e-07
ACPP	acid phosphatase 3	1.58841	1.26387e-05
ADAM8	ADAM metallopeptidase domain 8	1.51716	2.04076e-05
TOX2	TOX high mobility group box family member 2	1.76014	1.2307e-06
LGALS12	galectin 12	2.62065	3.69334e-07
MTSS1	MTSS I-BAR domain containing 1	1.80781	0.000121693
LTB4R	leukotriene B4 receptor	1.80122	4.3581e-06
FAM198B	golgi associated kinase 1B	1.51868	0.000870835
HTRA1	HtrA serine peptidase 1	-5.96576	2.26485e-14
FABP3	fatty acid binding protein 3	-3.92477	2.26663e-12
CD52	CD52 molecule	-6.77605	4.82059e-13
CD9	CD9 molecule	-3.68255	2.20668e-12
EEF1B2	eukaryotic translation elongation factor 1 beta 2	-1.83828	9.90611e-09
BIRC7	baculoviral IAP repeat containing 7	-5.75225	9.89231e-11
RNASE6	ribonuclease A family member k6	-3.84649	4.98058e-08
KCNQ3	potassium voltage-gated channel subfamily Q member 3	-4.05966	4.01752e-09
PTPN7	protein tyrosine phosphatase non-receptor type 7	-1.52054	1.2635e-05
MTUS1	microtubule associated scaffold protein 1	-2.54463	2.73166e-08
CD36	CD36 molecule	-2.23648	4.35258e-08
FLJ41200		-1.77467	4.18024e-05
CSF3R	colony stimulating factor 3 receptor	-2.04896	4.99777e-07
SLC22A23	solute carrier family 22 member 23	-1.52449	0.000150843
CSTA	cystatin A	-1.5575	0.000135467
ABCA2	ATP binding cassette subfamily A member 2	-1.67013	1.1276e-05
PRKCH	protein kinase C eta	1.29978	6.29829e-07
MET	MET proto-oncogene, receptor tyrosine kinase	1.49351	2.96508e-06
HOMER3	homer scaffold protein 3	-1.1844	0.156132
ASB1	ankyrin repeat and SOCS box containing 1	-1.06001	0.401986
PTCRA	pre T cell antigen receptor alpha	-1.13077	0.506904
FAM173B	ATP synthase c subunit lysine N-methyltransferase	1.42594	4.77429e-07
JUN	Jun proto-oncogene, AP-1 transcription factor subunit	1.28897	0.000310272
PPP1R3B	protein phosphatase 1 regulatory subunit 3B	1.48893	1.21497e-06
RALA	RAS like proto-oncogene A	1.32924	1.46129e-05
MREG	melanoregulin	1.12325	0.404188
RASL11A	RAS like family 11 member A	1.45815	0.000440552
P2RY8	P2Y receptor family member 8	-1.03204	0.994651
B3GNTL1	UDP-GlcNAc:betaGal beta-1,3-N-acetylglucosaminyltransferase like 1	1.46371	0.000138207
PARVG	parvin gamma	-1.30621	0.002424
EPS8	epidermal growth factor receptor pathway substrate 8	-1.39269	5.0065e-05
NUAK1	NUAK family kinase 1	-1.09122	0.276225
CELA1	chymotrypsin like elastase 1	1.3122	0.000535145
PCED1B-AS1		-1.32875	0.00137917
FEZ1	fasciculation and elongation protein zeta 1	1.43984	0.00121118
ANG	angiogenin	1.4434	0.000150829
LEFTY2	left-right determination factor 2	-1	1
LEFTY1	left-right determination factor 1	1	1
MAFF	MAF bZIP transcription factor F	1.35722	0.0201868
C5AR2	complement C5a receptor 2	1.04922	0.975024
FAM107B	family with sequence similarity 107 member B	1.11035	0.195331
ANTXR2	ANTXR cell adhesion molecule 2	1.08502	0.673349
LDHD	lactate dehydrogenase D	-1.25287	0.00539075
CCDC149	coiled-coil domain containing 149	1.12053	0.15477
FES	FES proto-oncogene, tyrosine kinase	-1.48745	0.00245327
ALOX15B	arachidonate 15-lipoxygenase type B	-1.16894	0.130321
SLC17A9	solute carrier family 17 member 9	1.30366	0.0230824
B3GNT8	UDP-GlcNAc:betaGal beta-1,3-N-acetylglucosaminyltransferase 8	1.11278	0.738666
TP53I11	tumor protein p53 inducible protein 11	1.06959	0.892574
PAQR5	progestin and adipoQ receptor family member 5	1.08764	0.902914
TNFRSF11A	TNF receptor superfamily member 11a	1.30289	0.0532084
EVI2A	ecotropic viral integration site 2A	1.13959	0.627227
CEBPD	CCAAT enhancer binding protein delta	1.18238	0.322918
HCFC1R1	host cell factor C1 regulator 1	1.35709	0.0126987
DDAH2	dimethylarginine dimethylaminohydrolase 2	-1.02627	0.997544
ATP2B4	ATPase plasma membrane Ca2+ transporting 4	1.19349	0.240217
C12orf57	chromosome 12 open reading frame 57	1.37952	0.0285
PRDX5	peroxiredoxin 5	1.11397	0.841236
SLCO4A1	solute carrier organic anion transporter family member 4A1	99.5452	2.26485e-14
CHI3L2	chitinase 3 like 2	27.7893	2.26485e-14
LILRA5	leukocyte immunoglobulin like receptor A5	22.9537	2.26485e-14
MTMR11	myotubularin related protein 11	6.19738	2.26485e-14
HSD11B1	hydroxysteroid 11-beta dehydrogenase 1	29.2389	2.26485e-14
SLC39A8	solute carrier family 39 member 8	71.7096	2.26485e-14
NAMPT	nicotinamide phosphoribosyltransferase	39.0887	2.26485e-14
SAA1	serum amyloid A1	23.7493	2.26485e-14
NKG7	natural killer cell granule protein 7	44.1461	2.26485e-14
FAM65B	RHO family interacting cell polarization regulator 2	26.8959	2.26485e-14
IL1B	interleukin 1 beta	143.406	2.26485e-14
SLC25A37	solute carrier family 25 member 37	6.04601	2.26485e-14
ADGRE2	adhesion G protein-coupled receptor E2	6.62153	2.29816e-14
TREML2	triggering receptor expressed on myeloid cells like 2	7.14182	2.26485e-14
KREMEN1	kringle containing transmembrane protein 1	14.1685	2.27596e-14
CCR2	C-C motif chemokine receptor 2	1.51932	2.4647e-14
FABP7	fatty acid binding protein 7	5.8676	2.32037e-14
FPR2	formyl peptide receptor 2	9.69859	2.33147e-14
TREM1	triggering receptor expressed on myeloid cells 1	21.495	2.28706e-14
LAMB3	laminin subunit beta 3	7.6357	2.30926e-14
S100A12	S100 calcium binding protein A12	9.49826	2.29816e-14
NLRP12	NLR family pyrin domain containing 12	4.00307	2.36478e-14
SLC50A1	solute carrier family 50 member 1	2.38231	4.08562e-14
PFKFB3	6-phosphofructo-2-kinase/fructose-2,6-biphosphatase 3	4.43493	2.56462e-14
DYSF	dysferlin	4.36649	9.57345e-13
CLMN	calmin	2.94309	3.28515e-13
LOC731424		24.2001	2.32037e-14
LDLRAD3	low density lipoprotein receptor class A domain containing 3	3.91411	5.65992e-13
MMP8	matrix metallopeptidase 8	4.0903	2.32037e-14
MEGF9	multiple EGF like domains 9	3.69438	4.17555e-13
PTX3	pentraxin 3	12.7048	7.99361e-14
PTGS2	prostaglandin-endoperoxide synthase 2	4.17165	2.59792e-14
PYGL	glycogen phosphorylase L	3.44873	8.38218e-14
SLC9A7P1	solute carrier family 9 member 7 pseudogene 1	4.18839	9.84768e-14
ALDH1L2	aldehyde dehydrogenase 1 family member L2	8.04722	2.34257e-14
STX1A	syntaxin 1A	5.02916	7.80487e-14
RAB27A	RAB27A, member RAS oncogene family	6.62657	7.17204e-14
C5AR1	complement C5a receptor 1	2.42657	1.50084e-11
LILRA6	leukocyte immunoglobulin like receptor A6	5.39325	6.5925e-13
SLC16A10	solute carrier family 16 member 10	4.78275	5.04374e-13
ERC2	ELKS/RAB6-interacting/CAST family member 2	4.06244	1.3034e-13
CYP1B1	cytochrome P450 family 1 subfamily B member 1	3.25098	7.78599e-13
BATF	basic leucine zipper ATF-like transcription factor	7.20918	5.11591e-13
G0S2	G0/G1 switch 2	7.06726	1.11289e-12
PKIB	cAMP-dependent protein kinase inhibitor beta	3.65183	3.46034e-12
KCNJ15	potassium inwardly rectifying channel subfamily J member 15	2.34459	7.917e-13
MLLT11	MLLT11 transcription factor 7 cofactor	5.55946	5.85088e-14
EDNRA	endothelin receptor type A	3.13571	3.40505e-13
MEI1	meiotic double-stranded break formation protein 1	3.33042	1.8463e-13
MS4A4A	membrane spanning 4-domains A4A	2.1156	3.33249e-09
MMP10	matrix metallopeptidase 10	12.0723	2.23155e-13
MMP1	matrix metallopeptidase 1	9.88485	3.28293e-13
RAB3D	RAB3D, member RAS oncogene family	4.02324	3.67462e-12
HTR7	5-hydroxytryptamine receptor 7	1.85162	2.71721e-09
PAPSS2	3'-phosphoadenosine 5'-phosphosulfate synthase 2	1.97796	2.3202e-11
ANXA1	annexin A1	1.97631	4.45218e-11
ACO1	aconitase 1	1.80073	8.02628e-11
SLC28A3	solute carrier family 28 member 3	1.72758	4.24525e-07
NUCB2	nucleobindin 2	5.18681	7.39286e-12
CA12	carbonic anhydrase 12	6.40151	3.32501e-12
CCL18	C-C motif chemokine ligand 18	2.41419	1.02841e-11
ADGRG3	adhesion G protein-coupled receptor G3	2.85603	5.40518e-11
MUCL1	mucin like 1	6.46492	1.71144e-11
MAP3K7CL	MAP3K7 C-terminal like	2.62151	7.11642e-12
SPATA6	spermatogenesis associated 6	3.4154	2.90167e-10
FJX1	four-jointed box kinase 1	7.28974	1.68063e-11
WFDC21P	WAP four-disulfide core domain 21, pseudogene	2.54897	4.25412e-11
ASGR1	asialoglycoprotein receptor 1	1.54834	2.00271e-08
CYB561	cytochrome b561	3.18125	6.94633e-12
ANO8	anoctamin 8	2.46836	9.69208e-11
KLF6	KLF transcription factor 6	1.86181	1.12642e-09
ENPP2	ectonucleotide pyrophosphatase/phosphodiesterase 2	28.029	8.94096e-12
ENC1	ectodermal-neural cortex 1	4.85838	2.3942e-12
ITGA7	integrin subunit alpha 7	2.63221	2.87838e-09
AGO2	argonaute RISC catalytic component 2	2.3546	1.7237e-10
OTUD1	OTU deubiquitinase 1	2.11731	8.82503e-10
CR1	complement C3b/C4b receptor 1 (Knops blood group)	3.34271	1.41141e-08
HCAR3	hydroxycarboxylic acid receptor 3	2.69675	4.76885e-10
GK5	glycerol kinase 5	2.80698	3.21318e-10
PCOLCE2	procollagen C-endopeptidase enhancer 2	2.01143	7.63644e-10
TRPV2	transient receptor potential cation channel subfamily V member 2	2.21762	6.5324e-09
EDN1	endothelin 1	6.15867	2.34253e-11
GMPPB	GDP-mannose pyrophosphorylase B	3.26966	2.14255e-10
ASPH	aspartate beta-hydroxylase	2.0116	5.03285e-10
SPP1	secreted phosphoprotein 1	2.31144	3.28158e-08
TMEM120A	transmembrane protein 120A	2.12649	1.91391e-09
LINC01002	long intergenic non-protein coding RNA 1002	4.21958	5.583e-10
SELPLG	selectin P ligand	3.20805	7.82497e-10
MMP13	matrix metallopeptidase 13	2.62992	3.98161e-07
KCNK6	potassium two pore domain channel subfamily K member 6	1.90151	1.87432e-09
ETS1	ETS proto-oncogene 1, transcription factor	1.71248	1.6606e-08
PDP1	pyruvate dehydrogenase phosphatase catalytic subunit 1	1.76731	6.64907e-08
UBE2J1	ubiquitin conjugating enzyme E2 J1	1.93191	1.4723e-09
MYADM	myeloid associated differentiation marker	2.32856	4.68195e-09
ITIH5	inter-alpha-trypsin inhibitor heavy chain 5	1.99163	1.89802e-06
PARVB	parvin beta	1.93538	4.78551e-08
CCDC167	coiled-coil domain containing 167	2.16054	4.6976e-09
PXN	paxillin	2.01129	2.25715e-08
ZDHHC19	zinc finger DHHC-type palmitoyltransferase 19	3.17559	1.21463e-07
SMIM3	small integral membrane protein 3	2.49538	4.11238e-08
S1PR1	sphingosine-1-phosphate receptor 1	3.3445	3.44086e-09
SLC16A7	solute carrier family 16 member 7	3.38545	4.16986e-07
CHST13	carbohydrate sulfotransferase 13	1.51296	0.000180783
ALDOC	aldolase, fructose-bisphosphate C	1.53228	2.66994e-06
TSHZ3	teashirt zinc finger homeobox 3	1.90913	2.27915e-06
DGAT2	diacylglycerol O-acyltransferase 2	1.6026	6.387e-06
NT5DC2	5'-nucleotidase domain containing 2	3.42206	3.53055e-08
CDCP1	CUB domain containing protein 1	1.69503	1.09534e-06
ATP13A3	ATPase 13A3	1.78983	4.2534e-05
OBSCN	obscurin, cytoskeletal calmodulin and titin-interacting RhoGEF	1.57163	4.59719e-05
PDLIM2	PDZ and LIM domain 2	2.0591	1.64931e-06
SEMA6B	semaphorin 6B	1.78169	3.342e-05
DSC2	desmocollin 2	1.51293	0.00027101
VCAN	versican	2.66445	3.65673e-05
SOCS3	suppressor of cytokine signaling 3	27.7507	2.35367e-14
ANXA3	annexin A3	22.6044	2.34257e-14
TMEM2	cell migration inducing hyaluronidase 2	5.23032	1.82293e-11
ADGRD1	adhesion G protein-coupled receptor D1	-12.2665	2.26485e-14
SYNDIG1	synapse differentiation inducing 1	-5.8863	2.26485e-14
ASRGL1	asparaginase and isoaspartyl peptidase 1	-8.17137	2.26485e-14
ADGRE3	adhesion G protein-coupled receptor E3	-4.54066	2.27596e-14
IGF1	insulin like growth factor 1	-18.0299	2.29816e-14
GPR183	G protein-coupled receptor 183	-7.16646	2.28706e-14
SCIN	scinderin	-9.95607	2.30926e-14
FCMR	Fc mu receptor	-6.1228	4.22995e-14
CXCR2	C-X-C motif chemokine receptor 2	-4.32509	2.35367e-14
KLHL30	kelch like family member 30	-5.77106	2.36478e-14
DUSP27	serine/threonine/tyrosine interacting like 2	-4.88922	5.41789e-14
ACY3	aminoacylase 3	-8.6791	4.90719e-14
NAPSB	napsin B aspartic peptidase, pseudogene	-7.21758	3.21965e-14
PIGR	polymeric immunoglobulin receptor	-8.897	1.39444e-13
CHRNA1	cholinergic receptor nicotinic alpha 1 subunit	-10.79	8.16014e-14
GLDN	gliomedin	-3.22296	9.63984e-12
PNPO	pyridoxamine 5'-phosphate oxidase	-1.92494	5.28946e-11
MMRN1	multimerin 1	-2.80591	1.52818e-11
C10orf128	transmembrane protein 273	-3.29526	4.23006e-12
L3MBTL4-AS1	L3MBTL4 antisense RNA 1	-2.30166	2.42473e-13
ATP6V0D2	ATPase H+ transporting V0 subunit d2	-3.38812	2.4829e-12
CTSK	cathepsin K	-1.86659	4.9467e-09
ADCY10	adenylate cyclase 10	-2.37512	1.52045e-12
LRRC4	leucine rich repeat containing 4	-9.27862	9.71445e-14
45172	#N/A	-3.71114	7.16094e-14
C1orf127	chromosome 1 open reading frame 127	-3.18791	1.30673e-13
PIEZO2	piezo type mechanosensitive ion channel component 2	-1.86741	2.77633e-12
MFI2	melanotransferrin	-7.14928	3.32889e-12
CDKN2C	cyclin dependent kinase inhibitor 2C	-3.81411	3.57492e-13
LIPG	lipase G, endothelial type	-4.65334	1.47138e-12
CAPN3	calpain 3	-3.8297	2.44945e-11
KCNQ1	potassium voltage-gated channel subfamily Q member 1	-3.8645	1.38312e-12
LILRA4	leukocyte immunoglobulin like receptor A4	-11.37	1.20604e-12
RGS16	regulator of G protein signaling 16	-2.65702	4.474e-10
RBP7	retinol binding protein 7	-1.78115	8.29263e-10
GYPC	glycophorin C (Gerbich blood group)	-3.52803	8.82967e-11
GHRL	ghrelin and obestatin prepropeptide	-2.25109	1.18409e-09
UPK3A	uroplakin 3A	-2.03573	7.55274e-12
LOC100996455		-1.9859	6.53388e-12
TCN2	transcobalamin 2	-2.3306	3.70108e-11
CD244	CD244 molecule	-3.3785	1.2469e-11
NCAPH	non-SMC condensin I complex subunit H	-2.63965	1.74113e-11
IQGAP3	IQ motif containing GTPase activating protein 3	-3.29072	1.04805e-10
S100A1	S100 calcium binding protein A1	-2.76266	5.79394e-09
AOC1	amine oxidase copper containing 1	-2.31945	5.13213e-11
CLEC17A	C-type lectin domain containing 17A	-3.65927	1.18334e-11
MKI67	marker of proliferation Ki-67	-6.23456	4.04778e-11
GAPT	GRB2 binding adaptor protein, transmembrane	-6.68018	4.91485e-12
SYT15	synaptotagmin 15	-2.29256	8.20255e-11
CYGB	cytoglobin	-4.33013	3.17327e-11
GPA33	glycoprotein A33	-2.24523	1.13572e-10
SUSD3	sushi domain containing 3	-2.93077	8.17518e-11
PPP1R16B	protein phosphatase 1 regulatory subunit 16B	-2.49618	2.49863e-11
MATK	megakaryocyte-associated tyrosine kinase	-2.52707	1.68869e-07
INPP4B	inositol polyphosphate-4-phosphatase type II B	-3.39798	5.08296e-11
ICAM3	intercellular adhesion molecule 3	-2.64597	3.6385e-10
PDE7B	phosphodiesterase 7B	-1.88057	6.98945e-09
BCL2	BCL2 apoptosis regulator	-1.80167	3.73554e-09
CNR2	cannabinoid receptor 2	-2.3586	5.45682e-09
CENPM	centromere protein M	-1.80569	1.5997e-08
CLEC12A	C-type lectin domain family 12 member A	-2.38504	1.93857e-09
HSPB7	heat shock protein family B (small) member 7	-2.98129	1.52546e-08
AKAP6	A-kinase anchoring protein 6	-3.03664	2.81263e-09
GOLGA7B	golgin A7 family member B	-2.52009	2.72758e-09
PRC1	protein regulator of cytokinesis 1	-2.47923	1.04099e-08
APOBEC3B	apolipoprotein B mRNA editing enzyme catalytic subunit 3B	-2.2857	7.38707e-09
TYMS	thymidylate synthetase	-3.38496	4.45532e-09
ESPL1	extra spindle pole bodies like 1, separase	-1.90656	2.20322e-07
TCF19	transcription factor 19	-1.91145	7.31636e-08
MYBPH	myosin binding protein H	-1.95604	1.47586e-07
SPOCD1	SPOC domain containing 1	-2.0251	1.00851e-08
CEP55	centrosomal protein 55	-2.15677	3.93486e-08
STAG3	stromal antigen 3	-1.82482	4.10846e-08
ILDR2	immunoglobulin like domain containing receptor 2	-1.97272	1.78999e-08
GPAT3	glycerol-3-phosphate acyltransferase 3	-1.51947	3.70115e-08
CD101	CD101 molecule	-2.18524	6.93062e-10
CLEC4A	C-type lectin domain family 4 member A	-1.76338	4.36267e-07
RTN4RL1	reticulon 4 receptor like 1	-2.25064	3.46706e-08
GRAP	GRB2 related adaptor protein	-1.75455	6.55333e-07
FAM212A	inka box actin regulator 1	-2.4082	9.54721e-09
CLEC19A	C-type lectin domain containing 19A	-1.6505	2.49242e-07
TK1	thymidine kinase 1	-2.15225	3.44662e-06
TLR3	toll like receptor 3	-2.49542	5.71376e-08
TIAM1	TIAM Rac1 associated GEF 1	-1.99214	1.32223e-07
TIFAB	TIFA inhibitor	-1.64842	0.000134202
TROAP	trophinin associated protein	-1.81875	7.99749e-06
RUNX2	RUNX family transcription factor 2	-1.72281	3.25953e-05
SHCBP1	SHC binding and spindle associated 1	-1.58666	1.89566e-05
DCANP1	dendritic cell associated nuclear protein 1	-2.2846	4.8619e-07
SIGLEC11	sialic acid binding Ig like lectin 11	-1.57373	1.22598e-06
IL2RG	interleukin 2 receptor subunit gamma	-1.53609	2.98003e-06
BTG1	BTG anti-proliferation factor 1	-1.52444	7.92411e-05
ITGB7	integrin subunit beta 7	-2.30065	2.1529e-05
FUOM	fucose mutarotase	-1.60482	0.00109317
PLAC8	placenta associated 8	-1.5989	0.0021276
TMEM156	transmembrane protein 156	-1.62959	9.54699e-05
FPR3	formyl peptide receptor 3	1.33748	7.22542e-05
SLC1A4	solute carrier family 1 member 4	-1.32746	8.79497e-07
CALHM2	calcium homeostasis modulator family member 2	1.18086	0.000651495
ASB2	ankyrin repeat and SOCS box containing 2	1.05522	0.89709
PIPOX	pipecolic acid and sarcosine oxidase	1.36341	4.28375e-06
SFXN2	sideroflexin 2	-1.48599	1.24338e-07
SLC17A7	solute carrier family 17 member 7	1.17921	0.0174928
HAMP	hepcidin antimicrobial peptide	-1.36579	0.0163698
FCER1A	Fc epsilon receptor Ia	-1.36052	2.15918e-07
GGT1	gamma-glutamyltransferase 1	-1.087	0.638668
ZNF467	zinc finger protein 467	1.10866	0.632002
STK32B	serine/threonine kinase 32B	-1.43233	5.66653e-07
OSGIN1	oxidative stress induced growth inhibitor 1	1.23797	0.0128449
ZC3H12D	zinc finger CCCH-type containing 12D	1.00795	0.99997
E2F8	E2F transcription factor 8	-1.2812	0.000310258
TMEM119	transmembrane protein 119	1.01044	0.999994
CD2	CD2 molecule	-1.28356	2.16544e-05
IL12RB1	interleukin 12 receptor subunit beta 1	1.2422	0.0186069
C16orf54	chromosome 16 open reading frame 54	-1.37843	1.49367e-05
FUT7	fucosyltransferase 7	1.49007	9.59822e-05
TNFRSF9	TNF receptor superfamily member 9	1.27167	0.0250575
GRIN3A	glutamate ionotropic receptor NMDA type subunit 3A	1.01685	0.999615
PGA5	pepsinogen A4	1.00033	1
MEFV	MEFV innate immuity regulator, pyrin	1.29925	0.0189437
CYP19A1	cytochrome P450 family 19 subfamily A member 1	-1.11111	0.874868
PIR	pirin	1.07174	0.406121
SIGLEC16	sialic acid binding Ig like lectin 16	1.20434	0.0957811
FSCN1	fascin actin-bundling protein 1	1.31132	0.00011263
BDH1	3-hydroxybutyrate dehydrogenase 1	-1.03329	0.981208
GRIP2	glutamate receptor interacting protein 2	1.16812	0.539473
SEMA4D	semaphorin 4D	1.00963	0.999891
GBGT1	globoside alpha-1,3-N-acetylgalactosaminyltransferase 1 (FORS blood group)	1.07995	0.71868
HMHA1	Rho GTPase activating protein 45	-1.3445	0.000643696
RAB3IL1	RAB3A interacting protein like 1	1.30916	0.00317805
DENND1C	DENN domain containing 1C	-1.27276	0.0175543
CHD3	chromodomain helicase DNA binding protein 3	-1.14997	0.161087
GPR35	G protein-coupled receptor 35	1.12853	0.454861
TAL1	TAL bHLH transcription factor 1, erythroid differentiation factor	-1.29074	0.0237565
ITGB2-AS1		1.07622	0.930693
RNASE1	ribonuclease A family member 1, pancreatic	1.34783	0.0233435
CCR6	C-C motif chemokine receptor 6	-1.16262	0.140576
E2F2	E2F transcription factor 2	-1.12433	0.520877
PGA4	pepsinogen A4	-1.07171	0.987737
NPPA-AS1	NPPA antisense RNA 1	1.27832	0.0823296
RASA4B	RAS p21 protein activator 4B	-1.29435	0.045553
IPCEF1	interaction protein for cytohesin exchange factors 1	1.19805	0.200359
PGA3	pepsinogen A4	1.06955	0.980674
RASA4	RAS p21 protein activator 4	-1.40389	0.00273896
PTPN22	protein tyrosine phosphatase non-receptor type 22	-1.39539	0.0482049
ATP8B4	ATPase phospholipid transporting 8B4 (putative)	-1.44327	0.0117046
LPCAT2	lysophosphatidylcholine acyltransferase 2	-1.33312	0.0337107
ITGA4	integrin subunit alpha 4	-1.00049	1
MT1H	metallothionein 1H	100.08	2.26485e-14
MT1G	metallothionein 1G	235.044	2.26485e-14
MT1X	metallothionein 1X	71.0899	2.26485e-14
S100A8	S100 calcium binding protein A8	74.4166	2.26485e-14
S100A9	S100 calcium binding protein A9	29.2466	2.26485e-14
S100B	S100 calcium binding protein B	10.3633	2.27596e-14
IL7R	interleukin 7 receptor	28.9006	2.26485e-14
ADGRE1	adhesion G protein-coupled receptor E1	14.6484	2.27596e-14
DRAM1	DNA damage regulated autophagy modulator 1	4.70436	2.27596e-14
EBI3	Epstein-Barr virus induced 3	9.00841	2.29816e-14
GPR84	G protein-coupled receptor 84	14.2976	2.27596e-14
STEAP3	STEAP3 metalloreductase	3.59304	2.34257e-14
LRP8	LDL receptor related protein 8	5.46126	2.28706e-14
AQP9	aquaporin 9	14.7985	2.43139e-14
FCGR3A	Fc gamma receptor IIIa	3.70015	3.07421e-13
PPM1N	protein phosphatase, Mg2+/Mn2+ dependent 1N (putative)	5.79195	2.39808e-14
CCR5	C-C motif chemokine receptor 5	2.3649	3.93774e-12
KMO	kynurenine 3-monooxygenase	2.51351	6.30282e-11
LINC01272		2.51661	1.35645e-11
NOD2	nucleotide binding oligomerization domain containing 2	3.29283	1.91103e-12
C19orf38	chromosome 19 open reading frame 38	4.20269	8.66418e-13
MNDA	myeloid cell nuclear differentiation antigen	2.7057	6.85789e-11
MYO1G	myosin IG	8.41475	1.57763e-13
SLC2A6	solute carrier family 2 member 6	5.91406	1.78191e-13
P2RY6	pyrimidinergic receptor P2Y6	3.2244	8.52873e-13
KCNMB1	potassium calcium-activated channel subfamily M regulatory beta subunit 1	2.17672	4.25837e-11
SNX20	sorting nexin 20	1.88328	3.17339e-10
MAPK13	mitogen-activated protein kinase 13	1.76482	3.13943e-10
INSIG1	insulin induced gene 1	3.38271	9.05769e-11
ACVRL1	activin A receptor like type 1	3.08418	1.02315e-11
ETV5	ETS variant transcription factor 5	3.4306	2.76283e-11
LOC101927069	uncharacterized LOC101927069	2.58108	1.71677e-10
CLEC5A	C-type lectin domain containing 5A	1.83225	1.99502e-09
PFKFB4	6-phosphofructo-2-kinase/fructose-2,6-biphosphatase 4	1.75349	1.27823e-07
CYP51A1	cytochrome P450 family 51 subfamily A member 1	2.21684	1.84615e-10
IL21R	interleukin 21 receptor	2.23592	2.57048e-09
KIFC3	kinesin family member C3	2.8522	1.1903e-10
ACSL5	acyl-CoA synthetase long chain family member 5	1.70538	2.31539e-08
ARG2	arginase 2	3.51757	4.60314e-10
MVK	mevalonate kinase	2.4593	4.10202e-10
PDE1B	phosphodiesterase 1B	1.92232	1.19122e-08
GNA15	G protein subunit alpha 15	1.93015	1.29521e-08
CACNA2D4	calcium voltage-gated channel auxiliary subunit alpha2delta 4	1.53083	4.40457e-07
PNPLA3	patatin like phospholipase domain containing 3	1.78478	1.39787e-08
ETV1	ETS variant transcription factor 1	3.62173	2.21495e-09
SERPINB8	serpin family B member 8	1.65349	3.72673e-07
SAPCD2	suppressor APC domain containing 2	1.75361	6.88666e-09
GAS2L1	growth arrest specific 2 like 1	2.24757	1.46402e-07
UBALD2	UBA like domain containing 2	2.10596	1.15848e-07
SNX10	sorting nexin 10	1.9695	4.60446e-06
RNASE2	ribonuclease A family member 2	2.19029	2.02744e-07
GDA	guanine deaminase	1.61089	6.61048e-05
LMTK3	lemur tyrosine kinase 3	1.55879	0.000274032
ALDH1A1	aldehyde dehydrogenase 1 family member A1	-7.23976	2.26485e-14
TREM2	triggering receptor expressed on myeloid cells 2	-23.0508	2.26485e-14
HLA-DMB	major histocompatibility complex, class II, DM beta	-27.7596	2.26485e-14
LRRC39	leucine rich repeat containing 39	-16.8939	2.26485e-14
EIF4B	eukaryotic translation initiation factor 4B	-3.00229	2.26485e-14
EIF3L	eukaryotic translation initiation factor 3 subunit L	-2.56311	2.27596e-14
IL6R	interleukin 6 receptor	-4.77687	2.26485e-14
A2M	alpha-2-macroglobulin	-9.78712	2.27596e-14
GPNMB	glycoprotein nmb	-9.39472	2.27596e-14
DFNA5	gasdermin E	-3.46747	2.28706e-14
PPAP2A	phospholipid phosphatase 1	-2.73641	2.26485e-14
FAXDC2	fatty acid hydroxylase domain containing 2	-3.42286	2.26485e-14
GM2A	ganglioside GM2 activator	-4.26377	2.27596e-14
BMF	Bcl2 modifying factor	-4.95075	2.26485e-14
LPL	lipoprotein lipase	-6.8453	2.43139e-14
SLC37A2	solute carrier family 37 member 2	-7.03659	2.29816e-14
GNPDA1	glucosamine-6-phosphate deaminase 1	-2.46584	2.28706e-14
ALDH2	aldehyde dehydrogenase 2 family member	-3.07048	2.27596e-14
TSPYL1	TSPY like 1	-2.04036	2.29816e-14
SDS	serine dehydratase	-19.3015	2.28706e-14
CYFIP1	cytoplasmic FMR1 interacting protein 1	-4.1029	2.29816e-14
MRC2	mannose receptor C type 2	-13.655	2.28706e-14
CXCR4	C-X-C motif chemokine receptor 4	-10.8008	2.29816e-14
GSN	gelsolin	-2.67311	2.42029e-14
OLFML3	olfactomedin like 3	-17.9545	2.29816e-14
OXA1L	OXA1L mitochondrial inner membrane protein	-2.91712	2.30926e-14
CEBPA	CCAAT enhancer binding protein alpha	-12.4075	2.32037e-14
GGA2	golgi associated, gamma adaptin ear containing, ARF binding protein 2	-3.26219	2.28706e-14
SEPP1	selenoprotein P	-9.31498	2.27596e-14
NPL	N-acetylneuraminate pyruvate lyase	-3.3641	2.28706e-14
SHMT1	serine hydroxymethyltransferase 1	-3.07736	2.29816e-14
ALK	ALK receptor tyrosine kinase	-9.01097	2.28706e-14
HPGDS	hematopoietic prostaglandin D synthase	-5.74686	2.33147e-14
CDH1	cadherin 1	-29.0938	2.27596e-14
GALM	galactose mutarotase	-3.99125	2.27596e-14
CPVL	carboxypeptidase vitellogenic like	-4.01299	2.33147e-14
ACP5	acid phosphatase 5, tartrate resistant	-6.61405	3.14193e-14
CRTAP	cartilage associated protein	-2.58632	2.33147e-14
EPB41L2	erythrocyte membrane protein band 4.1 like 2	-5.9086	2.29816e-14
CA2	carbonic anhydrase 2	-4.11811	2.52021e-14
ANAPC7	anaphase promoting complex subunit 7	-1.62344	2.55351e-14
RNASET2	ribonuclease T2	-5.3324	2.33147e-14
PABPC4	poly(A) binding protein cytoplasmic 4	-3.30549	2.38698e-14
HVCN1	hydrogen voltage gated channel 1	-4.5853	2.30926e-14
HADH	hydroxyacyl-CoA dehydrogenase	-2.84426	2.39808e-14
GALNT12	polypeptide N-acetylgalactosaminyltransferase 12	-2.9552	8.61311e-13
HEXA	hexosaminidase subunit alpha	-3.22947	2.43139e-14
RCC2	regulator of chromosome condensation 2	-2.09273	2.4647e-14
CYTH3	cytohesin 3	-4.80885	3.09752e-14
DOC2A	double C2 domain alpha	-2.93467	3.85247e-14
CARD11	caspase recruitment domain family member 11	-8.2726	2.4647e-14
RGS12	regulator of G protein signaling 12	-5.92399	2.75335e-14
MTURN	maturin, neural progenitor differentiation regulator homolog	-3.52822	2.68674e-14
INPP5F	inositol polyphosphate-5-phosphatase F	-4.14157	5.01821e-14
TESK2	testis associated actin remodelling kinase 2	-3.32527	2.44249e-14
TREML1	triggering receptor expressed on myeloid cells like 1	-3.03245	6.58362e-14
RNF114	ring finger protein 114	-1.66161	2.30926e-14
MMP2	matrix metallopeptidase 2	-4.80656	3.4861e-14
GRN	granulin precursor	-2.86364	2.65343e-14
NAP1L1	nucleosome assembly protein 1 like 1	-5.77626	2.85327e-14
CADM1	cell adhesion molecule 1	-2.94958	2.29816e-14
GNG7	G protein subunit gamma 7	-9.66085	2.42029e-14
PDCD4	programmed cell death 4	-3.36247	2.35367e-14
SERPINF1	serpin family F member 1	-4.67554	3.08642e-14
TMEM86A	transmembrane protein 86A	-3.97778	2.9976e-14
GSTM2	glutathione S-transferase mu 2	-10.5894	3.06422e-14
RHOBTB2	Rho related BTB domain containing 2	-3.87014	4.9738e-14
NEK6	NIMA related kinase 6	-2.35343	8.9595e-14
ST14	ST14 transmembrane serine protease matriptase	-6.84255	7.54952e-14
MAP4K4	mitogen-activated protein kinase kinase kinase kinase 4	-1.85368	3.66374e-14
DSCAM	DS cell adhesion molecule	-3.18515	2.34257e-14
MCF2L	MCF.2 cell line derived transforming sequence like	-4.22224	2.42029e-14
MANBA	mannosidase beta	-1.97763	2.4647e-14
ERP29	endoplasmic reticulum protein 29	-2.71587	1.00253e-13
FBP1	fructose-bisphosphatase 1	-3.81635	1.48914e-11
TMEM144	transmembrane protein 144	-6.10674	4.06342e-14
ASAH1	N-acylsphingosine amidohydrolase 1	-4.19812	3.95239e-14
EVL	Enah/Vasp-like	-3.77745	2.54241e-14
CSF2RA	colony stimulating factor 2 receptor subunit alpha	-3.08025	6.13398e-13
EIF3H	eukaryotic translation initiation factor 3 subunit H	-2.25075	6.05072e-14
WIPF3	WAS/WASL interacting protein family member 3	-8.76468	3.44169e-14
SLC47A1	solute carrier family 47 member 1	-4.34699	2.91989e-13
BLNK	B cell linker	-3.44822	3.63043e-14
PNMAL1	PNMA family member 8A	-2.39915	1.70197e-13
MRPS27	mitochondrial ribosomal protein S27	-1.54698	4.22329e-13
SMYD3	SET and MYND domain containing 3	-6.10722	5.51781e-14
UNC5B	unc-5 netrin receptor B	-3.56181	3.75255e-14
CD6	CD6 molecule	-5.19044	1.06581e-13
OLR1	oxidized low density lipoprotein receptor 1	-6.11791	2.66454e-14
ABCC5	ATP binding cassette subfamily C member 5	-5.40123	5.14033e-14
ATP1B1	ATPase Na+/K+ transporting subunit beta 1	-3.80895	9.91429e-14
IRF8	interferon regulatory factor 8	-3.11058	2.52021e-14
TSPAN10	tetraspanin 10	-2.48598	2.54241e-14
HRH1	histamine receptor H1	-1.99102	7.41407e-13
ADORA3	adenosine A3 receptor	-4.10384	2.57572e-14
NOA1	nitric oxide associated 1	-2.32711	5.06262e-14
HLA-DMA	major histocompatibility complex, class II, DM alpha	-6.26991	8.52651e-14
GPD1	glycerol-3-phosphate dehydrogenase 1	-5.95622	1.42653e-12
DCLK2	doublecortin like kinase 2	-3.13508	4.11149e-12
SLC39A10	solute carrier family 39 member 10	-6.37573	4.996e-14
GCLC	glutamate-cysteine ligase catalytic subunit	-3.47472	4.14113e-14
EGR2	early growth response 2	-4.45796	8.76399e-12
RGS10	regulator of G protein signaling 10	-3.28276	4.9627e-14
AP1B1	adaptor related protein complex 1 subunit beta 1	-2.53838	4.12781e-13
HTRA4	HtrA serine peptidase 4	-4.63108	1.17861e-12
CYTL1	cytokine like 1	-2.59789	2.96541e-13
EEF2	eukaryotic translation elongation factor 2	-2.43886	3.4821e-12
LETMD1	LETM1 domain containing 1	-2.66615	9.15934e-14
KCNJ5	potassium inwardly rectifying channel subfamily J member 5	-6.68674	2.19491e-13
MYOZ1	myozenin 1	-4.82791	2.79543e-12
ENHO	energy homeostasis associated	-4.10467	8.12683e-14
STARD13	StAR related lipid transfer domain containing 13	-3.02759	4.28102e-13
KDM2B	lysine demethylase 2B	-2.32794	4.85167e-14
DCSTAMP	dendrocyte expressed seven transmembrane protein	-2.42494	3.24107e-09
EPB41L4A-AS1	EPB41L4A antisense RNA 1	-2.26103	4.31655e-13
TNFAIP8L1	TNF alpha induced protein 8 like 1	-3.98052	4.11671e-13
UQCRC2	ubiquinol-cytochrome c reductase core protein 2	-1.69276	1.72529e-13
GAS5	growth arrest specific 5	-3.77384	2.61569e-13
SNN	stannin	-3.11128	1.24789e-13
LIPA	lipase A, lysosomal acid type	-3.86754	1.88594e-12
SCPEP1	serine carboxypeptidase 1	-2.11915	3.79918e-13
SORL1	sortilin related receptor 1	-9.97125	7.37188e-14
SYS1	SYS1 golgi trafficking protein	-1.99765	1.30917e-12
PROC	protein C, inactivator of coagulation factors Va and VIIIa	-4.85652	1.29341e-13
KCNAB2	potassium voltage-gated channel subfamily A regulatory beta subunit 2	-3.3221	3.66152e-12
RAB42	RAB42, member RAS oncogene family	-3.89357	4.90274e-13
SLC40A1	solute carrier family 40 member 1	-10.1298	9.74776e-14
PAQR8	progestin and adipoQ receptor family member 8	-4.0577	3.95239e-14
NET1	neuroepithelial cell transforming 1	-3.16451	1.38223e-13
APMAP	adipocyte plasma membrane associated protein	-1.97203	3.2796e-13
MCCC1	methylcrotonyl-CoA carboxylase subunit 1	-1.74628	8.59313e-14
DUSP13	dual specificity phosphatase 13	-1.55368	1.69709e-12
SIDT1	SID1 transmembrane family member 1	-2.27554	3.08531e-13
FAM101B	refilin B	-3.09233	1.43419e-12
PALD1	phosphatase domain containing paladin 1	-2.84631	1.98064e-13
CS	citrate synthase	-1.50168	3.1376e-12
PIK3IP1	phosphoinositide-3-kinase interacting protein 1	-5.38226	1.10001e-12
ANKRD29	ankyrin repeat domain 29	-1.72707	4.34763e-13
TDRD3	tudor domain containing 3	-2.53656	2.06072e-11
PEBP1	phosphatidylethanolamine binding protein 1	-2.29098	6.07259e-12
SLC38A6	solute carrier family 38 member 6	-2.84946	1.57707e-12
SNAI3	snail family transcriptional repressor 3	-4.32003	5.66103e-13
PHYH	phytanoyl-CoA 2-hydroxylase	-2.62913	9.53504e-12
MLPH	melanophilin	-4.99213	2.32669e-12
RAP2B	RAP2B, member of RAS oncogene family	-2.58514	2.43805e-13
HMGN3	high mobility group nucleosomal binding domain 3	-2.63107	5.39901e-13
PDE3A	phosphodiesterase 3A	-5.54002	4.45421e-13
GSTM1	glutathione S-transferase mu 1	-3.65736	4.92828e-13
QARS		-2.42446	3.12461e-12
SULT1C2	sulfotransferase family 1C member 2	-5.42839	1.3729e-12
KIF26B	kinesin family member 26B	-10.7543	8.74412e-13
SNHG8	small nucleolar RNA host gene 8	-3.11472	1.3346e-12
C11orf45	KCNJ5 antisense RNA 1	-3.26037	3.73623e-12
BACE1	beta-secretase 1	-3.29106	4.47287e-12
TRIM32	tripartite motif containing 32	-2.15192	4.22329e-13
MBP	myelin basic protein	-2.66349	3.5516e-13
PRR15	proline rich 15	-2.83822	1.03106e-12
SEC11A	SEC11 homolog A, signal peptidase complex subunit	-1.78727	3.24174e-12
OLFM2	olfactomedin 2	-6.39552	1.18261e-12
PMFBP1	polyamine modulated factor 1 binding protein 1	-2.67748	7.8304e-12
P2RY11	purinergic receptor P2Y11	-3.74931	7.57838e-13
PER3	period circadian regulator 3	-3.97461	6.73572e-13
ALDH7A1	aldehyde dehydrogenase 7 family member A1	-3.06297	2.95119e-12
ARSD	arylsulfatase D	-1.91297	1.59106e-12
CECR1	adenosine deaminase 2	-3.33633	4.54081e-14
CAMK1	calcium/calmodulin dependent protein kinase I	-2.82099	8.94662e-12
GPX1	glutathione peroxidase 1	-2.87804	9.55547e-12
PRCP	prolylcarboxypeptidase	-2.27694	1.37723e-12
RPS4X	ribosomal protein S4 X-linked	-2.30422	2.7971e-11
DEPTOR	DEP domain containing MTOR interacting protein	-3.27064	7.00218e-13
MITF	melanocyte inducing transcription factor	-2.43971	2.36079e-11
ST13	ST13 Hsp70 interacting protein	-1.73951	3.33045e-12
KCNAB1	potassium voltage-gated channel subfamily A regulatory beta subunit 1	-2.55241	1.47771e-13
C12orf49	SREBF pathway regulator in golgi 1	-1.52386	1.68949e-11
ACSM5	acyl-CoA synthetase medium chain family member 5	-4.06851	1.05815e-12
C6orf48	small nucleolar RNA host gene 32	-3.44323	5.31697e-12
HAUS4	HAUS augmin like complex subunit 4	-2.39299	2.94398e-12
SOCS6	suppressor of cytokine signaling 6	-6.61491	3.42182e-12
IGBP1	immunoglobulin binding protein 1	-2.11776	2.97051e-12
RPS23	ribosomal protein S23	-2.46106	3.46031e-11
SYT6	synaptotagmin 6	-2.98163	7.99694e-13
HIBADH	3-hydroxyisobutyrate dehydrogenase	-2.02317	2.7347e-12
RAB7B	RAB7B, member RAS oncogene family	-4.00184	6.25043e-11
PEPD	peptidase D	-2.37749	6.95821e-12
CHIT1	chitinase 1	-2.5713	3.42598e-09
MYO1D	myosin ID	-2.50697	6.51335e-12
MEP1A	meprin A subunit alpha	-1.84795	2.31103e-09
LRRC75A-AS1	small nucleolar RNA host gene 29	-2.34246	3.50349e-11
FAM21A	WASH complex subunit 2A	-1.59466	2.61868e-12
EIF3F	eukaryotic translation initiation factor 3 subunit F	-2.48615	1.75344e-11
OTOA	otoancorin	-3.39591	1.90703e-11
HLA-DOA	major histocompatibility complex, class II, DO alpha	-7.27411	2.81231e-12
SPATA18	spermatogenesis associated 18	-2.0348	7.05459e-10
ITM2C	integral membrane protein 2C	-4.354	3.20211e-12
TBC1D4	TBC1 domain family member 4	-4.56456	2.94409e-12
EIF2S3	eukaryotic translation initiation factor 2 subunit gamma	-2.2974	1.32594e-12
SPECC1	sperm antigen with calponin homology and coiled-coil domains 1	-1.84802	4.38916e-12
LOC100507642		-2.02401	1.74823e-10
DHRS9	dehydrogenase/reductase 9	-2.79953	4.64406e-13
WDR91	WD repeat domain 91	-2.54412	9.67859e-12
FRRS1	ferric chelate reductase 1	-2.63501	2.35156e-12
CLYBL	citramalyl-CoA lyase	-1.60961	2.87048e-12
LINC00504		-1.52817	5.09037e-13
LOC101927070		-3.08826	3.63365e-12
PCBP2	poly(rC) binding protein 2	-2.4066	5.59774e-12
CYP2U1	cytochrome P450 family 2 subfamily U member 1	-1.99501	1.00913e-11
SLC46A1	solute carrier family 46 member 1	-3.63227	1.86229e-12
RPL22	ribosomal protein L22	-2.24324	2.4289e-11
GUSB	glucuronidase beta	-2.41447	1.00989e-11
GLCCI1	glucocorticoid induced 1	-3.43224	1.32139e-12
NUSAP1	nucleolar and spindle associated protein 1	-3.97733	5.58131e-12
CD74	CD74 molecule	-4.32068	5.30653e-12
TEX2	testis expressed 2	-2.37636	3.95417e-12
ID3	inhibitor of DNA binding 3	-4.64589	1.35369e-11
RAB6B	RAB6B, member RAS oncogene family	-1.8458	4.43586e-10
AIG1	androgen induced 1	-2.43889	1.30451e-12
STMN1	stathmin 1	-5.46985	8.88234e-12
PDXDC1	pyridoxal dependent decarboxylase domain containing 1	-1.96957	4.75064e-12
CHST8	carbohydrate sulfotransferase 8	-2.91463	5.43232e-13
NCL	nucleolin	-1.67164	9.3292e-10
MRPL45	mitochondrial ribosomal protein L45	-1.65956	3.041e-11
RPL3	ribosomal protein L3	-2.31339	1.18782e-10
SDCCAG3	endosome associated trafficking regulator 1	-2.1825	1.22086e-11
TMEM14C	transmembrane protein 14C	-2.38101	8.8578e-12
EIF2D	eukaryotic translation initiation factor 2D	-2.10491	5.21264e-11
ARHGAP20	Rho GTPase activating protein 20	-3.23854	1.63155e-11
PABPC1	poly(A) binding protein cytoplasmic 1	-2.66434	1.84395e-11
WWC1	WW and C2 domain containing 1	-3.1618	3.09486e-12
EIF4A2	eukaryotic translation initiation factor 4A2	-2.38175	1.56486e-12
ABAT	4-aminobutyrate aminotransferase	-2.45339	1.64202e-12
HAVCR2	hepatitis A virus cellular receptor 2	-1.83597	3.08154e-12
ARPIN	actin related protein 2/3 complex inhibitor	-2.65034	1.60605e-12
DUT	deoxyuridine triphosphatase	-2.12339	2.63743e-11
VSIG10	V-set and immunoglobulin domain containing 10	-1.59454	8.74674e-07
CTSD	cathepsin D	-2.36721	4.18927e-11
HPS3	HPS3 biogenesis of lysosomal organelles complex 2 subunit 1	-3.95258	4.53004e-12
EEF1G	eukaryotic translation elongation factor 1 gamma	-1.95985	3.26674e-10
ASTN2	astrotactin 2	-2.4582	3.53656e-11
ITGAD	integrin subunit alpha D	-4.75501	5.59675e-12
SMYD4	SET and MYND domain containing 4	-2.1941	6.52689e-12
SLC25A6	solute carrier family 25 member 6	-2.3907	1.56063e-10
VWF	von Willebrand factor	-1.64682	1.87689e-07
CDS2	CDP-diacylglycerol synthase 2	-1.81688	9.36251e-13
LTA4H	leukotriene A4 hydrolase	-2.29235	1.49125e-12
MPDZ	multiple PDZ domain crumbs cell polarity complex component	-3.33385	1.78921e-11
SLC25A5	solute carrier family 25 member 5	-2.24396	6.95277e-12
ALAD	aminolevulinate dehydratase	-1.90224	5.35449e-12
GRAMD1B	GRAM domain containing 1B	-2.76398	8.83071e-13
C14orf37	armadillo like helical domain containing 4	-1.92089	5.22385e-10
OFD1	OFD1 centriole and centriolar satellite protein	-2.05812	1.04298e-11
CEBPG	CCAAT enhancer binding protein gamma	-1.67955	5.03166e-11
TNFSF14	TNF superfamily member 14	-3.19501	1.97984e-10
RSL1D1	ribosomal L1 domain containing 1	-1.70241	1.98267e-11
TCAF1	TRPM8 channel associated factor 1	-1.79395	1.89185e-09
ACP6	acid phosphatase 6, lysophosphatidic	-1.79096	5.06252e-11
SERPINF2	serpin family F member 2	-2.40554	1.19736e-10
PCCA	propionyl-CoA carboxylase subunit alpha	-1.65226	1.79523e-12
KLHL6	kelch like family member 6	-2.46787	4.63604e-11
RPL5	ribosomal protein L5	-2.57617	6.20152e-11
TTC7A	tetratricopeptide repeat domain 7A	-2.30344	3.16402e-12
SESN1	sestrin 1	-3.41344	1.18292e-11
DBP	D-box binding PAR bZIP transcription factor	-3.44741	1.06329e-11
SLC9A7	solute carrier family 9 member A7	-3.77562	4.1267e-12
CLIC2	chloride intracellular channel 2	-1.64131	2.83729e-12
HNRNPA1	heterogeneous nuclear ribonucleoprotein A1	-2.38979	1.16952e-10
CD300LB	CD300 molecule like family member b	-2.23739	1.69398e-12
FCGRT	Fc gamma receptor and transporter	-3.2254	2.17574e-11
SCAMP5	secretory carrier membrane protein 5	-2.73629	5.58997e-12
TK2	thymidine kinase 2	-1.86784	9.75287e-12
SH3PXD2A	SH3 and PX domains 2A	-3.37189	3.56867e-11
FUCA1	alpha-L-fucosidase 1	-3.14396	1.09635e-12
RPS6	ribosomal protein S6	-2.29499	1.65938e-10
ZNF589	zinc finger protein 589	-2.99127	6.62337e-12
TUBGCP5	tubulin gamma complex associated protein 5	-1.54541	5.23172e-10
TRDN	triadin	-5.84964	2.56736e-11
RNF130	ring finger protein 130	-2.24713	8.52141e-12
TMEM251	transmembrane protein 251	-1.53971	2.91048e-10
GPX3	glutathione peroxidase 3	-2.94206	3.58917e-10
HEXB	hexosaminidase subunit beta	-2.18501	2.45188e-11
DOPEY2	DOP1 leucine zipper like protein B	-3.04595	1.73602e-11
CD4	CD4 molecule	-2.36877	8.17968e-12
UBASH3B	ubiquitin associated and SH3 domain containing B	-2.39749	1.55611e-11
LGMN	legumain	-3.7297	5.32263e-12
LITAF	lipopolysaccharide induced TNF factor	-1.80267	1.91925e-10
IL18BP	interleukin 18 binding protein	-3.88797	2.85268e-11
RPS13	ribosomal protein S13	-2.15235	1.42338e-10
SLC16A6	solute carrier family 16 member 6	-1.53147	2.36718e-07
DPEP2	dipeptidase 2	-6.21266	2.05673e-11
FFAR4	free fatty acid receptor 4	-3.15888	1.06845e-11
SALL1	spalt like transcription factor 1	-3.21815	7.42684e-12
FN1	fibronectin 1	-4.26649	1.14324e-08
TMEM154	transmembrane protein 154	-2.98665	9.15096e-11
ZNF331	zinc finger protein 331	-1.64089	5.73058e-08
TJP3	tight junction protein 3	-5.66692	7.225e-12
MPRIP	myosin phosphatase Rho interacting protein	-1.68159	1.02033e-09
KIF11	kinesin family member 11	-3.04215	6.8187e-11
LOC101929331		-3.37767	3.22776e-11
CABLES1	Cdk5 and Abl enzyme substrate 1	-3.11275	8.41549e-12
RGS1	regulator of G protein signaling 1	-5.41735	4.00135e-12
RASGRP3	RAS guanyl releasing protein 3	-2.30521	5.26112e-12
NPM2	nucleophosmin/nucleoplasmin 2	-2.05561	4.69791e-12
ARHGEF3	Rho guanine nucleotide exchange factor 3	-2.39177	1.10798e-11
STK39	serine/threonine kinase 39	-2.08396	3.46146e-10
SNHG5	small nucleolar RNA host gene 5	-2.4185	2.5965e-10
NONO	non-POU domain containing octamer binding	-1.58173	8.11129e-11
KLHL38	kelch like family member 38	-1.82062	3.25007e-12
AHRR	aryl hydrocarbon receptor repressor	-1.95638	2.95633e-09
RCL1	RNA terminal phosphate cyclase like 1	-1.60343	5.10589e-11
EEF1A1	eukaryotic translation elongation factor 1 alpha 1	-2.13831	2.20271e-09
PGBD5	piggyBac transposable element derived 5	-2.4854	1.33327e-10
HP	haptoglobin	-1.60305	1.95072e-08
RYR1	ryanodine receptor 1	-4.84896	2.88791e-12
NCAPD2	non-SMC condensin I complex subunit D2	-2.0559	1.59866e-10
RPL11	ribosomal protein L11	-2.37132	9.82009e-11
ST6GAL1	ST6 beta-galactoside alpha-2,6-sialyltransferase 1	-1.68069	1.02329e-12
ERMAP	erythroblast membrane associated protein (Scianna blood group)	-2.24828	7.80731e-12
CD1D	CD1d molecule	-2.60728	2.5682e-11
ARL4C	ADP ribosylation factor like GTPase 4C	-3.69483	4.18309e-11
ID2	inhibitor of DNA binding 2	-2.7967	6.21921e-11
TNFSF8	TNF superfamily member 8	-1.69682	9.94208e-10
CTSO	cathepsin O	-1.75901	6.42131e-11
WDR70	WD repeat domain 70	-1.57773	2.29913e-11
FAM13A	family with sequence similarity 13 member A	-2.00662	5.26523e-12
ABCC3	ATP binding cassette subfamily C member 3	-2.43865	1.58451e-10
PAN2	poly(A) specific ribonuclease subunit PAN2	-1.84138	1.22966e-11
SPATA20	spermatogenesis associated 20	-2.77604	3.90064e-10
AMDHD2	amidohydrolase domain containing 2	-2.73464	5.54625e-10
CHCHD6	coiled-coil-helix-coiled-coil-helix domain containing 6	-4.38737	2.90369e-11
CPEB1	cytoplasmic polyadenylation element binding protein 1	-1.5185	1.82288e-11
IL18	interleukin 18	-3.77054	8.61045e-12
RPS3A	ribosomal protein S3A	-2.67833	4.05009e-10
RRAGD	Ras related GTP binding D	-1.72536	2.79193e-09
BAIAP2	BAR/IMD domain containing adaptor protein 2	-2.73791	1.19237e-10
ITGB5	integrin subunit beta 5	-2.02829	1.69053e-10
ADAM28	ADAM metallopeptidase domain 28	-5.43401	2.81334e-11
TCEAL1	transcription elongation factor A like 1	-2.00101	2.88961e-11
ADGRG6	adhesion G protein-coupled receptor G6	-2.37798	6.60342e-10
MYO1E	myosin IE	-1.85309	8.87895e-10
GSTM4	glutathione S-transferase mu 4	-2.84549	1.8111e-11
SYTL3	synaptotagmin like 3	-2.42928	6.29649e-10
MACROD2	mono-ADP ribosylhydrolase 2	-1.51678	2.67864e-10
RPL15	ribosomal protein L15	-2.26336	4.94767e-10
JAM2	junctional adhesion molecule 2	-2.08236	2.15936e-09
HES2	hes family bHLH transcription factor 2	-2.26294	5.94114e-12
NDUFA10	NADH:ubiquinone oxidoreductase subunit A10	-1.59561	1.16414e-10
NDUFB5	NADH:ubiquinone oxidoreductase subunit B5	-2.12356	2.81071e-11
GLTSCR2	NOP53 ribosome biogenesis factor	-3.16652	2.74888e-10
HADHB	hydroxyacyl-CoA dehydrogenase trifunctional multienzyme complex subunit beta	-1.55073	7.63001e-11
MYO9B	myosin IXB	-2.68863	2.81534e-11
CD1E	CD1e molecule	-1.98917	5.32829e-12
CC2D2A	coiled-coil and C2 domain containing 2A	-3.15666	5.00661e-11
CIT	citron rho-interacting serine/threonine kinase	-2.74336	1.05453e-10
APEX1	apurinic/apyrimidinic endodeoxyribonuclease 1	-1.94543	3.60387e-10
APOC1	apolipoprotein C1	-3.54991	3.77534e-10
EXTL2	exostosin like glycosyltransferase 2	-2.60618	1.24864e-10
44987	#N/A	-2.04991	4.10883e-10
RTN1	reticulon 1	-1.74162	2.06871e-11
NPM1	nucleophosmin 1	-2.75404	1.13906e-10
ANKH	ANKH inorganic pyrophosphate transport regulator	-2.18552	9.35799e-10
CLSTN1	calsyntenin 1	-2.08161	2.27439e-11
ACAA2	acetyl-CoA acyltransferase 2	-1.60387	2.31763e-10
RASGEF1B	RasGEF domain family member 1B	-2.53021	3.89568e-11
LINC01010	long intergenic non-protein coding RNA 1010	-2.36699	2.2797e-11
LTC4S	leukotriene C4 synthase	-2.15709	1.70792e-10
GCHFR	GTP cyclohydrolase I feedback regulator	-3.28036	2.59919e-10
USP2	ubiquitin specific peptidase 2	-2.664	4.5304e-11
SIGLEC8	sialic acid binding Ig like lectin 8	-3.74388	1.83786e-12
ATP5A1	ATP synthase F1 subunit alpha	-1.73415	4.91981e-10
PLXDC2	plexin domain containing 2	-4.70241	9.35992e-11
TNNI2	troponin I2, fast skeletal type	-2.41899	1.13711e-11
UQCRB	ubiquinol-cytochrome c reductase binding protein	-2.16501	1.43437e-10
RFX5	regulatory factor X5	-1.94872	2.63539e-11
CYP27A1	cytochrome P450 family 27 subfamily A member 1	-2.3887	7.56029e-10
FAM149A	family with sequence similarity 149 member A	-2.95808	4.42936e-11
DIP2C	disco interacting protein 2 homolog C	-1.67533	9.58676e-10
C3	complement C3	-1.83043	2.29052e-10
GAS6	growth arrest specific 6	-6.43357	3.81739e-11
CD68	CD68 molecule	-1.84217	1.35336e-10
RPS28	ribosomal protein S28	-1.97455	1.33084e-09
ACSS1	acyl-CoA synthetase short chain family member 1	-2.2999	2.06924e-11
M1AP	meiosis 1 associated protein	-2.15627	1.36033e-10
GREB1	growth regulating estrogen receptor binding 1	-3.15874	6.16138e-11
CDR2	cerebellar degeneration related protein 2	-1.53662	1.41843e-09
SLC29A3	solute carrier family 29 member 3	-2.81822	2.45667e-11
GATM	glycine amidinotransferase	-3.08293	3.19283e-11
SLC2A9	solute carrier family 2 member 9	-2.46589	3.22041e-10
RHOBTB1	Rho related BTB domain containing 1	-2.18014	6.57353e-10
SPSB1	splA/ryanodine receptor domain and SOCS box containing 1	-2.37913	1.19635e-10
PECAM1	platelet and endothelial cell adhesion molecule 1	-2.08722	2.39242e-12
RPL30	ribosomal protein L30	-2.24842	3.79381e-10
CCDC88B	coiled-coil domain containing 88B	-3.44091	3.56264e-11
TNFRSF14	TNF receptor superfamily member 14	-3.14258	2.16547e-10
ANAPC16	anaphase promoting complex subunit 16	-1.55721	3.70465e-10
RNASEH2B	ribonuclease H2 subunit B	-1.70958	1.62019e-10
C14orf159	D-glutamate cyclase	-2.03817	2.56685e-11
RPL31	ribosomal protein L31	-2.22806	9.11856e-10
LOC100294145		-1.71858	3.86728e-11
RCC1	regulator of chromosome condensation 1	-1.82713	1.31275e-09
CAMP	cathelicidin antimicrobial peptide	-2.26491	1.93723e-10
EPB41L1	erythrocyte membrane protein band 4.1 like 1	-1.64472	5.26229e-07
EEPD1	endonuclease/exonuclease/phosphatase family domain containing 1	-3.25525	2.55305e-10
APBB1IP	amyloid beta precursor protein binding family B member 1 interacting protein	-2.15901	7.12538e-11
RPL4	ribosomal protein L4	-1.76381	6.40452e-09
CENPP	centromere protein P	-2.16056	4.96229e-11
RPL12	ribosomal protein L12	-1.97274	5.73532e-10
GSTK1	glutathione S-transferase kappa 1	-2.08932	4.53302e-11
PITHD1	PITH domain containing 1	-1.79524	2.19584e-11
ABCB4	ATP binding cassette subfamily B member 4	-1.63456	1.23095e-10
LRP3	LDL receptor related protein 3	-3.07237	1.9994e-10
CD22	CD22 molecule	-2.39967	2.40977e-11
SPATA7	spermatogenesis associated 7	-1.94217	1.87301e-10
ITPK1	inositol-tetrakisphosphate 1-kinase	-1.87946	3.27973e-10
RAMP1	receptor activity modifying protein 1	-4.91363	3.62497e-11
PLA2G15	phospholipase A2 group XV	-2.16533	5.61744e-10
ACAT1	acetyl-CoA acetyltransferase 1	-1.52351	9.70082e-10
TOP2A	DNA topoisomerase II alpha	-8.41748	1.25709e-10
RPL7	ribosomal protein L7	-2.19625	2.00056e-09
COTL1	coactosin like F-actin binding protein 1	-1.95295	1.77598e-10
DIS3L	DIS3 like exosome 3'-5' exoribonuclease	-1.62967	2.84843e-11
RPL27A	ribosomal protein L27a	-2.14887	1.29737e-09
BIN1	bridging integrator 1	-2.07367	9.32867e-11
RPL21	ribosomal protein L21	-1.99971	1.42425e-09
LOC653786		-2.14193	6.19997e-09
ATPAF1	ATP synthase mitochondrial F1 complex assembly factor 1	-1.52779	1.77231e-09
MPC2	mitochondrial pyruvate carrier 2	-1.66361	1.47282e-09
ENOSF1	enolase superfamily member 1	-2.21881	5.01885e-10
RPL14	ribosomal protein L14	-2.03062	2.06871e-09
NIPSNAP3A	nipsnap homolog 3A	-2.03601	2.39332e-10
RAB9A	RAB9A, member RAS oncogene family	-1.79252	2.5218e-11
CD109	CD109 molecule	-1.62363	1.91207e-08
RPL7A	ribosomal protein L7a	-2.05393	3.40833e-09
MXD4	MAX dimerization protein 4	-2.19211	1.99976e-09
RPL6	ribosomal protein L6	-2.07802	2.69203e-09
NAA20	N-alpha-acetyltransferase 20, NatB catalytic subunit	-1.62472	1.07059e-10
KCTD7	potassium channel tetramerization domain containing 7	-2.76521	4.73381e-10
CST3	cystatin C	-2.52709	2.84154e-10
RPL26	ribosomal protein L26	-2.42271	1.07512e-09
HLA-DPB1	major histocompatibility complex, class II, DP beta 1	-3.65515	1.47549e-10
FAM210B	family with sequence similarity 210 member B	-1.69366	1.66696e-10
RMDN3	regulator of microtubule dynamics 3	-2.21054	7.4236e-10
C12orf75	chromosome 12 open reading frame 75	-1.95548	1.36821e-07
RPS27	ribosomal protein S27	-2.33645	1.72881e-09
RASA3	RAS p21 protein activator 3	-1.83425	8.33583e-11
MIR600HG	MIR600 host gene	-2.14734	9.73117e-11
HDAC9	histone deacetylase 9	-2.73337	1.65928e-10
FOXRED2	FAD dependent oxidoreductase domain containing 2	-3.42738	1.01238e-10
PLIN2	perilipin 2	-2.42925	1.12398e-10
TM7SF3	transmembrane 7 superfamily member 3	-1.57758	3.50104e-10
AHCY	adenosylhomocysteinase	-2.32063	2.29712e-10
SH3D21	SH3 domain containing 21	-3.46557	9.81161e-10
RPUSD4	RNA pseudouridine synthase D4	-1.82561	2.18165e-10
GPD1L	glycerol-3-phosphate dehydrogenase 1 like	-1.81862	3.93082e-10
CCR7	C-C motif chemokine receptor 7	-1.50397	2.16769e-07
APOC2	apolipoprotein C2	-2.58317	4.02244e-10
PNPLA7	patatin like phospholipase domain containing 7	-2.96178	9.19483e-11
RPL36A	ribosomal protein L36a	-2.15456	6.93049e-10
KIAA0141	DAP3 binding cell death enhancer 1	-1.78666	1.52681e-10
ZNF33B	zinc finger protein 33B	-1.98282	4.12236e-10
TPX2	TPX2 microtubule nucleation factor	-3.12465	2.49103e-09
CD59	CD59 molecule (CD59 blood group)	-1.52524	3.73495e-11
ZNF512	zinc finger protein 512	-1.66283	3.31818e-10
ZNF248	zinc finger protein 248	-1.69859	2.5095e-05
HSDL2	hydroxysteroid dehydrogenase like 2	-1.59703	1.09808e-11
EML6	EMAP like 6	-1.69384	4.0085e-10
TSPAN13	tetraspanin 13	-1.8597	5.24319e-10
RPL23AP7	ribosomal protein L23a pseudogene 7	-1.7506	4.47571e-09
RTN4R	reticulon 4 receptor	-3.22179	3.00636e-11
BUB1B	BUB1 mitotic checkpoint serine/threonine kinase B	-3.87623	7.6407e-10
HLA-DPA1	major histocompatibility complex, class II, DP alpha 1	-3.45888	4.62372e-11
ATP6AP2	ATPase H+ transporting accessory protein 2	-2.18784	9.72334e-10
ZBTB7C	zinc finger and BTB domain containing 7C	-2.02461	1.26388e-07
GAPLINC	gastric adenocarcinoma associated, positive CD44 regulator, long intergenic non-coding RNA	-2.93993	2.03455e-10
MICAL1	microtubule associated monooxygenase, calponin and LIM domain containing 1	-2.78822	1.16001e-10
CDH23	cadherin related 23	-1.54996	3.52325e-09
RPA1	replication protein A1	-1.62997	5.97132e-10
CDC42EP3	CDC42 effector protein 3	-1.73418	6.44748e-10
HMGB2	high mobility group box 2	-3.27911	4.07514e-09
NAT8L	N-acetyltransferase 8 like	-2.7617	1.57695e-09
RPL10	ribosomal protein L10	-1.71189	2.67872e-08
QPRT	quinolinate phosphoribosyltransferase	-2.05004	2.40032e-09
CIITA	class II major histocompatibility complex transactivator	-4.13532	3.4505e-10
DNASE2	deoxyribonuclease 2, lysosomal	-1.84903	8.73795e-10
SNX5	sorting nexin 5	-1.96843	1.90214e-10
EPHX1	epoxide hydrolase 1	-2.30568	2.58737e-09
DDB1	damage specific DNA binding protein 1	-1.52933	5.21319e-09
RSRP1	arginine and serine rich protein 1	-1.77761	7.13078e-10
SPRY2	sprouty RTK signaling antagonist 2	-1.86459	2.1438e-08
COL8A2	collagen type VIII alpha 2 chain	-4.61386	1.23325e-10
RPS8	ribosomal protein S8	-1.94022	7.94762e-09
RPLP0	ribosomal protein lateral stalk subunit P0	-2.16842	1.40644e-08
FOXM1	forkhead box M1	-2.44294	2.31713e-08
NACA	nascent polypeptide associated complex subunit alpha	-1.81376	7.20935e-10
GRAMD4	GRAM domain containing 4	-2.08624	3.64703e-10
PKD2L1	polycystin 2 like 1, transient receptor potential cation channel	-4.53127	2.26252e-10
RASGRF1	Ras protein specific guanine nucleotide releasing factor 1	-1.7613	3.32804e-09
P2RX7	purinergic receptor P2X 7	-1.67236	3.5879e-08
SGK1	serum/glucocorticoid regulated kinase 1	-1.91956	2.25257e-10
CREG1	cellular repressor of E1A stimulated genes 1	-2.36714	6.21134e-11
PARP1	poly(ADP-ribose) polymerase 1	-1.50543	6.25204e-08
MEF2C	myocyte enhancer factor 2C	-4.09418	7.04536e-11
FCGBP	Fc gamma binding protein	-6.16139	6.01645e-10
ABHD14A	abhydrolase domain containing 14A	-2.12907	9.1637e-10
TEF	TEF transcription factor, PAR bZIP family member	-2.36956	4.55132e-10
BICD1	BICD cargo adaptor 1	-2.36133	9.51438e-11
SYT2	synaptotagmin 2	-2.12327	6.31113e-11
HPS4	HPS4 biogenesis of lysosomal organelles complex 3 subunit 2	-1.66186	7.78891e-11
CNNM3	cyclin and CBS domain divalent metal cation transport mediator 3	-1.85961	2.85885e-10
RNF166	ring finger protein 166	-2.20666	7.09109e-10
ABCB9	ATP binding cassette subfamily B member 9	-2.09893	1.48974e-09
KIF20A	kinesin family member 20A	-3.22939	1.22075e-08
ABHD14B	abhydrolase domain containing 14B	-2.54017	3.34083e-09
GGTA1P		-1.70074	6.52589e-11
TPT1	tumor protein, translationally-controlled 1	-1.77194	6.06272e-08
BTF3	basic transcription factor 3	-1.7665	2.25664e-09
SETDB2	SET domain bifurcated histone lysine methyltransferase 2	-2.65611	8.34097e-11
ANTXR1	ANTXR cell adhesion molecule 1	-3.9751	1.61403e-10
ELMSAN1	mitotic deacetylase associated SANT domain protein	-1.99717	4.35061e-11
TLR10	toll like receptor 10	-5.25944	6.26318e-11
RPS18	ribosomal protein S18	-2.01065	1.42127e-08
LOC101929532	uncharacterized LOC101929532	-1.63	9.62431e-11
RPS15A	ribosomal protein S15a	-2.15735	4.05582e-09
CELSR2	cadherin EGF LAG seven-pass G-type receptor 2	-2.63565	3.3353e-11
RPL19	ribosomal protein L19	-1.89982	8.37686e-09
DNAJC5B	DnaJ heat shock protein family (Hsp40) member C5 beta	-1.57311	1.61429e-06
DPH5	diphthamide biosynthesis 5	-1.77656	2.55222e-09
POU3F1	POU class 3 homeobox 1	-2.53186	7.98608e-11
CMBL	carboxymethylenebutenolidase homolog	-1.95444	3.06272e-10
ZFP36L2	ZFP36 ring finger protein like 2	-3.00955	3.2302e-10
IFT172	intraflagellar transport 172	-1.59242	8.90833e-09
RPL17	ribosomal protein L17	-2.02048	7.13392e-09
ABR	ABR activator of RhoGEF and GTPase	-1.9856	4.35267e-10
FANCD2	FA complementation group D2	-1.66525	1.80021e-07
RPSA	ribosomal protein SA	-2.2331	6.14096e-09
FECH	ferrochelatase	-1.73255	2.19416e-10
BNC2	basonuclin 2	-2.88794	2.14325e-09
ATG16L2	autophagy related 16 like 2	-3.10982	6.66085e-10
IDH2	isocitrate dehydrogenase (NADP(+)) 2	-1.94026	1.5479e-10
EIF3D	eukaryotic translation initiation factor 3 subunit D	-1.66489	5.72438e-10
RPL23	ribosomal protein L23	-2.26615	4.36376e-09
TTLL4	tubulin tyrosine ligase like 4	-1.62926	1.42427e-09
NR4A3	nuclear receptor subfamily 4 group A member 3	-3.01031	2.06779e-10
KIAA0101	PCNA clamp associated factor	-2.84904	1.12941e-09
AMICA1	junction adhesion molecule like	-2.14896	1.05397e-09
NCOA4	nuclear receptor coactivator 4	-1.81496	2.67462e-10
ALCAM	activated leukocyte cell adhesion molecule	-1.97583	1.29789e-07
ACCS	1-aminocyclopropane-1-carboxylate synthase homolog (inactive)	-2.10906	5.2873e-10
TFCP2L1	transcription factor CP2 like 1	-3.15037	4.35182e-10
LDHB	lactate dehydrogenase B	-1.87266	4.28136e-09
SNX29	sorting nexin 29	-2.00481	4.59474e-09
SNHG12	small nucleolar RNA host gene 12	-3.20996	2.86949e-10
GMPR2	guanosine monophosphate reductase 2	-1.51388	8.57423e-09
RAB11FIP4	RAB11 family interacting protein 4	-2.52613	2.45871e-10
SPAG5	sperm associated antigen 5	-2.69445	2.96988e-08
GTF2I	general transcription factor IIi	-1.74076	5.52391e-10
ADORA1	adenosine A1 receptor	-2.57279	8.51819e-10
RPL34	ribosomal protein L34	-1.99628	1.22829e-08
LOC115110		-2.19665	1.09048e-09
RPL9	ribosomal protein L9	-2.04905	1.2783e-08
TMEM51	transmembrane protein 51	-2.17507	2.85944e-10
SDSL	serine dehydratase like	-2.66997	1.53392e-08
TBC1D12	TBC1 domain family member 12	-2.67055	5.25844e-10
NCK1-AS1	NCK1 divergent transcript	-2.11734	2.0787e-09
KIF23	kinesin family member 23	-1.99295	1.33075e-06
S100A13	S100 calcium binding protein A13	-2.50187	1.02485e-09
ABCB7	ATP binding cassette subfamily B member 7	-1.7006	6.95783e-11
C1QTNF6	C1q and TNF related 6	-4.10396	3.02224e-10
XYLT1	xylosyltransferase 1	-2.8191	2.84328e-10
CENPF	centromere protein F	-7.50971	5.63073e-10
GPSM2	G protein signaling modulator 2	-1.75129	7.10302e-09
DHFR	dihydrofolate reductase	-2.15188	1.07996e-08
TCEAL4	transcription elongation factor A like 4	-1.77163	1.9667e-09
TM6SF1	transmembrane 6 superfamily member 1	-2.48324	1.08814e-09
GDF15	growth differentiation factor 15	-2.28955	2.33321e-08
FARP1	FERM, ARH/RhoGEF and pleckstrin domain protein 1	-1.77034	1.00736e-08
ZNF704	zinc finger protein 704	-2.14968	8.64608e-10
MGLL	monoglyceride lipase	-2.2738	2.74e-08
ATG4C	autophagy related 4C cysteine peptidase	-2.66787	2.71236e-10
SNHG6	small nucleolar RNA host gene 6	-1.96372	1.57574e-09
HMGN1	high mobility group nucleosome binding domain 1	-1.85732	1.23315e-08
RBMX	RNA binding motif protein X-linked	-1.55612	8.22431e-09
ZZZ3	zinc finger ZZ-type containing 3	-2.56648	6.04782e-11
NRGN	neurogranin	-2.0688	1.81604e-10
FXR1	FMR1 autosomal homolog 1	-1.54333	1.24823e-09
CD207	CD207 molecule	-2.35414	1.30748e-10
APBA1	amyloid beta precursor protein binding family A member 1	-3.1372	2.61791e-10
GALNT3	polypeptide N-acetylgalactosaminyltransferase 3	-1.54173	8.02235e-08
OSBPL7	oxysterol binding protein like 7	-2.2539	1.66719e-09
PXDC1	PX domain containing 1	-1.89714	8.56493e-09
DGKI	diacylglycerol kinase iota	-2.29238	1.28338e-10
MPPE1	metallophosphoesterase 1	-1.64965	1.90073e-10
COL18A1	collagen type XVIII alpha 1 chain	-2.82018	0.000743434
RRM2	ribonucleotide reductase regulatory subunit M2	-2.68797	1.49399e-07
GPRC5B	G protein-coupled receptor class C group 5 member B	-2.96864	3.26884e-10
FNTA	farnesyltransferase, CAAX box, alpha	-1.57732	5.10799e-09
ELP2	elongator acetyltransferase complex subunit 2	-1.54458	3.53673e-09
CD83	CD83 molecule	-2.13323	1.93626e-06
RPS2	ribosomal protein S2	-2.29451	9.17367e-09
ARHGAP11A	Rho GTPase activating protein 11A	-2.07204	6.6109e-08
APPL2	adaptor protein, phosphotyrosine interacting with PH domain and leucine zipper 2	-2.95187	8.28823e-10
RPS27A	ribosomal protein S27a	-1.89785	4.13373e-08
RPS25	ribosomal protein S25	-1.78888	2.21718e-08
HGSNAT	heparan-alpha-glucosaminide N-acetyltransferase	-1.65556	6.54139e-09
DYRK4	dual specificity tyrosine phosphorylation regulated kinase 4	-2.28199	2.55257e-09
RCSD1	RCSD domain containing 1	-1.75461	2.25354e-10
APOBEC3C	apolipoprotein B mRNA editing enzyme catalytic subunit 3C	-1.96966	7.23313e-10
DLGAP5	DLG associated protein 5	-2.73471	2.19253e-07
EPB41	erythrocyte membrane protein band 4.1	-1.79539	1.16607e-09
ADAMTS10	ADAM metallopeptidase with thrombospondin type 1 motif 10	-3.68248	2.97489e-10
MYCL	MYCL proto-oncogene, bHLH transcription factor	-2.59155	1.33816e-10
FAM78A	family with sequence similarity 78 member A	-1.9129	8.35413e-10
SLC25A20	solute carrier family 25 member 20	-1.86136	4.17718e-09
LINC00847	long intergenic non-protein coding RNA 847	-2.18336	1.0208e-08
EIF3E	eukaryotic translation initiation factor 3 subunit E	-2.39663	2.86496e-09
ZNF124	zinc finger protein 124	-2.17891	3.37571e-09
SVBP	small vasohibin binding protein	-1.69538	8.91889e-10
CEBPA-AS1	CEBPA divergent transcript	-2.48343	5.39131e-09
CACNA1D	calcium voltage-gated channel subunit alpha1 D	-2.69675	2.94818e-10
IMPDH2	inosine monophosphate dehydrogenase 2	-2.27782	3.42651e-09
KLHDC8B	kelch domain containing 8B	-3.35213	1.11953e-09
HMGA1	high mobility group AT-hook 1	-1.78414	4.50699e-08
PLK1	polo like kinase 1	-3.09143	1.55011e-08
GNB2L1	receptor for activated C kinase 1	-1.6347	2.07333e-07
CCNB2	cyclin B2	-2.32187	2.19674e-08
COMMD6	COMM domain containing 6	-1.77285	8.58736e-09
RPL32	ribosomal protein L32	-1.85255	2.83169e-08
PECR	peroxisomal trans-2-enoyl-CoA reductase	-2.08499	1.16575e-09
SUMF2	sulfatase modifying factor 2	-1.80243	4.08834e-09
MBOAT1	membrane bound O-acyltransferase domain containing 1	-1.90458	2.55076e-10
LYPLAL1	lysophospholipase like 1	-2.07507	2.52312e-09
CENPA	centromere protein A	-1.61049	9.00255e-07
EXTL1	exostosin like glycosyltransferase 1	-2.82028	2.85264e-10
ODC1	ornithine decarboxylase 1	-2.29238	2.13116e-08
STRBP	spermatid perinuclear RNA binding protein	-1.98354	3.03255e-09
FAM84B	LRAT domain containing 2	-3.35688	1.34485e-08
NUCKS1	nuclear casein kinase and cyclin dependent kinase substrate 1	-1.61275	2.55174e-07
ADK	adenosine kinase	-1.85397	1.55703e-09
RASSF3	Ras association domain family member 3	-1.59619	2.4667e-10
PAK1	p21 (RAC1) activated kinase 1	-1.56285	5.88957e-10
HPCAL1	hippocalcin like 1	-1.78833	4.69881e-08
MYBL2	MYB proto-oncogene like 2	-2.37857	1.96442e-06
SF3A1	splicing factor 3a subunit 1	-1.52255	4.02031e-09
EPM2A	EPM2A glucan phosphatase, laforin	-1.65697	8.51332e-09
DUSP7	dual specificity phosphatase 7	-1.72748	2.50787e-09
CHN2	chimerin 2	-1.94439	4.72203e-09
GABRA3	gamma-aminobutyric acid type A receptor subunit alpha3	-1.85815	1.41356e-07
TOMM20	translocase of outer mitochondrial membrane 20	-1.70246	3.64999e-09
GAA	alpha glucosidase	-2.27194	1.76286e-09
DBI	diazepam binding inhibitor, acyl-CoA binding protein	-1.60037	2.15046e-07
FOS	Fos proto-oncogene, AP-1 transcription factor subunit	-2.29219	1.59197e-10
LMO7	LIM domain 7	-2.24642	1.47838e-08
LRPPRC	leucine rich pentatricopeptide repeat containing	-1.85478	3.13615e-09
BEAN1	brain expressed associated with NEDD4 1	-1.62516	1.16269e-05
VWA5A	von Willebrand factor A domain containing 5A	-1.93658	2.47963e-10
IQGAP2	IQ motif containing GTPase activating protein 2	-3.24095	8.2587e-10
VAT1	vesicle amine transport 1	-1.75828	1.37564e-07
COPRS	coordinator of PRMT5 and differentiation stimulator	-1.95128	2.32687e-08
RPL13A	ribosomal protein L13a	-2.1879	3.23764e-08
BIRC5	baculoviral IAP repeat containing 5	-2.73992	1.03973e-07
ARHGAP15	Rho GTPase activating protein 15	-2.47221	8.48852e-10
ADCY8	adenylate cyclase 8	-1.72269	5.76121e-10
RASAL1	RAS protein activator like 1	-2.58475	2.28668e-09
PTPRG	protein tyrosine phosphatase receptor type G	-2.08126	1.26804e-08
RPL37	ribosomal protein L37	-1.94178	3.45842e-08
MILR1	mast cell immunoglobulin like receptor 1	-1.72434	3.2772e-10
ICAM4	intercellular adhesion molecule 4 (Landsteiner-Wiener blood group)	-1.59107	6.99669e-09
OSBPL3	oxysterol binding protein like 3	-2.1528	8.58436e-10
ARID5A	AT-rich interaction domain 5A	-1.78737	2.11866e-07
MCM4	minichromosome maintenance complex component 4	-1.67163	0.000123856
POLR1D	RNA polymerase I and III subunit D	-1.69799	2.43023e-09
TMEM261	distal membrane arm assembly component 1	-1.79795	3.62501e-08
RPL23A	ribosomal protein L23a	-1.75583	5.18491e-08
RPS6KA4	ribosomal protein S6 kinase A4	-2.13693	4.13297e-09
MFGE8	milk fat globule EGF and factor V/VIII domain containing	-2.68602	3.53773e-09
NCAPG	non-SMC condensin I complex subunit G	-2.18913	3.247e-07
CXCL12	C-X-C motif chemokine ligand 12	-1.99582	3.38325e-08
CLN6	CLN6 transmembrane ER protein	-2.12259	5.15239e-09
NASP	nuclear autoantigenic sperm protein	-1.52379	0.000217602
RPS7	ribosomal protein S7	-1.83429	6.00387e-08
RPS10	ribosomal protein S10	-1.87578	7.90748e-08
MFHAS1	multifunctional ROCO family signaling regulator 1	-1.50901	1.95112e-07
ENTPD1	ectonucleoside triphosphate diphosphohydrolase 1	-1.97191	2.90569e-10
TFEB	transcription factor EB	-3.00937	1.13283e-09
CD84	CD84 molecule	-2.75671	3.16817e-09
C1orf56	chromosome 1 open reading frame 56	-1.74724	4.95882e-09
ATRN	attractin	-1.59612	1.08655e-08
GPRASP1	G protein-coupled receptor associated sorting protein 1	-1.54936	4.18611e-08
REPS2	RALBP1 associated Eps domain containing 2	-2.46092	8.68473e-10
RPS16	ribosomal protein S16	-2.35008	3.38044e-08
AKR7A2	aldo-keto reductase family 7 member A2	-1.54966	1.50969e-07
CDC20	cell division cycle 20	-2.99459	2.70073e-07
KIF2C	kinesin family member 2C	-2.66838	5.96878e-08
FAM213B	peroxiredoxin like 2B	-2.25453	4.94073e-08
RAB38	RAB38, member RAS oncogene family	-1.93432	9.95489e-10
CLIP4	CAP-Gly domain containing linker protein family member 4	-1.62407	1.81722e-06
PDE6B	phosphodiesterase 6B	-1.88951	1.02426e-09
RPL10A	ribosomal protein L10a	-1.73519	1.15549e-07
SLC1A3	solute carrier family 1 member 3	-2.02625	1.47663e-09
TSPAN32	tetraspanin 32	-2.12657	6.62266e-09
CCNB1IP1	cyclin B1 interacting protein 1	-2.05896	5.98257e-09
TSPAN7	tetraspanin 7	-1.70197	3.13575e-09
MARVELD3	MARVEL domain containing 3	-1.84771	4.99692e-09
MCM3	minichromosome maintenance complex component 3	-1.61127	1.1083e-05
DHRS3	dehydrogenase/reductase 3	-1.66747	2.73019e-07
RPL18	ribosomal protein L18	-1.96529	3.3049e-08
RTTN	rotatin	-2.15183	9.19797e-09
ATP9A	ATPase phospholipid transporting 9A (putative)	-2.09038	4.16793e-08
TMEM51-AS1	TMEM51 antisense RNA 1	-2.88312	1.51259e-09
CCNA2	cyclin A2	-2.77097	2.44704e-07
KIFC1	kinesin family member C1	-2.12123	2.16362e-07
ANLN	anillin, actin binding protein	-3.23101	8.96847e-08
NSA2	NSA2 ribosome biogenesis factor	-1.76257	4.16779e-09
HLA-DRB1	major histocompatibility complex, class II, DR beta 1	-3.19373	2.43788e-09
CCNG2	cyclin G2	-1.94805	7.94495e-10
CDK18	cyclin dependent kinase 18	-2.1968	1.26492e-09
HJURP	Holliday junction recognition protein	-2.11296	1.5375e-07
MTSS1L	MTSS I-BAR domain containing 2	-4.08774	4.55275e-10
KIF18B	kinesin family member 18B	-1.61133	1.69796e-05
WHSC1	nuclear receptor binding SET domain protein 2	-1.63561	4.56969e-07
NIPSNAP3B	nipsnap homolog 3B	-2.20404	1.07641e-08
FUT10	fucosyltransferase 10	-1.72623	2.2052e-09
LYZ	lysozyme	-2.07617	2.95289e-09
RUNX3	RUNX family transcription factor 3	-3.31572	8.95558e-10
SVIP	small VCP interacting protein	-1.78523	1.29419e-08
NEK9	NIMA related kinase 9	-1.75785	3.51608e-09
LY86	lymphocyte antigen 86	-2.2847	2.01047e-09
HMGB1	high mobility group box 1	-1.64539	9.47945e-07
PRKACB	protein kinase cAMP-activated catalytic subunit beta	-2.32222	7.01286e-09
RPL29	ribosomal protein L29	-1.64465	1.21781e-07
PCNA	proliferating cell nuclear antigen	-1.83196	1.65244e-07
CNRIP1	cannabinoid receptor interacting protein 1	-1.7711	2.27055e-08
RPL13	ribosomal protein L13	-1.78923	3.47038e-07
HSPG2	heparan sulfate proteoglycan 2	-7.25059	5.3236e-10
ARHGAP25	Rho GTPase activating protein 25	-1.6496	4.1705e-10
ADCK3	coenzyme Q8A	-1.75516	5.47589e-08
DDB2	damage specific DNA binding protein 2	-1.95105	1.65044e-09
CEP128	centrosomal protein 128	-1.72179	5.21667e-09
AFF3	ALF transcription elongation factor 3	-1.81645	8.029e-09
TTYH2	tweety family member 2	-2.1611	9.13243e-10
GAL3ST4	galactose-3-O-sulfotransferase 4	-2.46208	1.47677e-09
CLN8	CLN8 transmembrane ER and ERGIC protein	-1.70354	5.32016e-08
KCNJ2	potassium inwardly rectifying channel subfamily J member 2	-2.15447	9.45396e-09
SLC6A7	solute carrier family 6 member 7	-2.26749	3.1835e-09
AMZ2P1	AMZ2 pseudogene 1	-1.61742	1.23516e-09
QDPR	quinoid dihydropteridine reductase	-1.51456	5.40248e-08
GTSE1	G2 and S-phase expressed 1	-2.46326	6.89516e-08
BLMH	bleomycin hydrolase	-1.56905	1.80774e-08
RPS17	ribosomal protein S17	-1.86497	9.61212e-08
RPL27	ribosomal protein L27	-1.91261	1.09978e-07
CCNG1	cyclin G1	-2.46142	2.6133e-09
USP28	ubiquitin specific peptidase 28	-1.71691	1.01036e-07
JARID2	jumonji and AT-rich interaction domain containing 2	-1.62382	1.84057e-06
C5	complement C5	-1.68531	1.04553e-06
ULK2	unc-51 like autophagy activating kinase 2	-1.54534	1.43834e-08
MTHFD1L	methylenetetrahydrofolate dehydrogenase (NADP+ dependent) 1 like	-1.63891	2.88106e-09
TTYH3	tweety family member 3	-1.91745	1.07238e-08
NPM3	nucleophosmin/nucleoplasmin 3	-1.91915	8.35075e-09
THADA	THADA armadillo repeat containing	-1.64535	1.41236e-08
CDK1	cyclin dependent kinase 1	-3.03476	7.28469e-08
STX18	syntaxin 18	-1.58504	1.28939e-08
PNMAL2	PNMA family member 8B	-1.57273	1.22693e-07
TFAP4	transcription factor AP-4	-1.55141	3.55742e-08
TIGD4	tigger transposable element derived 4	-2.04746	3.60269e-09
KIF15	kinesin family member 15	-1.63034	2.51626e-05
EIF3M	eukaryotic translation initiation factor 3 subunit M	-1.60645	3.96236e-08
SNRPN	small nuclear ribonucleoprotein polypeptide N	-1.54051	5.01317e-06
PFDN5	prefoldin subunit 5	-1.64024	4.81289e-08
FAM21C	WASH complex subunit 2A	-1.59472	5.13482e-09
PREX2	phosphatidylinositol-3,4,5-trisphosphate dependent Rac exchange factor 2	-3.28162	2.63044e-09
MTCL1	microtubule crosslinking factor 1	-1.93681	2.03076e-08
BCOR	BCL6 corepressor	-1.86034	1.13104e-08
MAN2B1	mannosidase alpha class 2B member 1	-1.65938	4.90162e-08
GABARAP	GABA type A receptor-associated protein	-1.7185	2.53455e-08
ASB13	ankyrin repeat and SOCS box containing 13	-1.65587	3.02289e-08
ATP6V0E2	ATPase H+ transporting V0 subunit e2	-2.06575	4.02558e-08
ATF3	activating transcription factor 3	-3.233	8.02814e-09
CREB3L2	cAMP responsive element binding protein 3 like 2	-1.94453	2.7886e-08
CCNB1	cyclin B1	-2.18785	7.74388e-06
TMC8	transmembrane channel like 8	-2.09149	7.77955e-09
CDCA7L	cell division cycle associated 7 like	-1.6212	2.47165e-07
PLCG1	phospholipase C gamma 1	-2.13886	5.95872e-08
CBX7	chromobox 7	-2.05905	7.14882e-09
FMNL3	formin like 3	-1.78131	5.35561e-09
FHIT	fragile histidine triad diadenosine triphosphatase	-1.99061	1.19748e-08
PNN	pinin, desmosome associated protein	-1.6645	2.99902e-07
STARD9	StAR related lipid transfer domain containing 9	-2.63054	2.27781e-08
MAP2K6	mitogen-activated protein kinase kinase 6	-1.80682	2.50065e-07
KCNC4	potassium voltage-gated channel subfamily C member 4	-2.09423	2.58611e-08
COA1	cytochrome c oxidase assembly factor 1	-1.78541	1.72153e-08
SRGAP3	SLIT-ROBO Rho GTPase activating protein 3	-3.92825	1.20052e-09
DNAJC9	DnaJ heat shock protein family (Hsp40) member C9	-1.59335	2.33635e-07
TENM4	teneurin transmembrane protein 4	-6.1869	8.17482e-09
ASPM	assembly factor for spindle microtubules	-3.75903	3.78318e-08
COX7C	cytochrome c oxidase subunit 7C	-1.69811	2.71355e-08
PRRC2B	proline rich coiled-coil 2B	-2.01512	8.15125e-09
NCAPD3	non-SMC condensin II complex subunit D3	-1.58103	1.07852e-07
HIC1	HIC ZBTB transcriptional repressor 1	-1.92007	1.05456e-09
KIF22	kinesin family member 22	-1.96419	2.11909e-07
LOC100506548		-1.64314	2.71889e-08
DDX17	DEAD-box helicase 17	-1.69045	3.99967e-08
IGF1R	insulin like growth factor 1 receptor	-1.53129	0.000394254
ACADM	acyl-CoA dehydrogenase medium chain	-1.82709	9.6495e-09
LPIN2	lipin 2	-1.99316	1.70959e-09
CLEC2B	C-type lectin domain family 2 member B	-1.53937	4.19354e-07
RAI14	retinoic acid induced 14	-2.28498	7.10743e-08
LRPAP1	LDL receptor related protein associated protein 1	-2.06575	5.35541e-08
ABCC4	ATP binding cassette subfamily C member 4	-2.03298	2.61791e-08
SMS	spermine synthase	-1.70172	4.68612e-10
ZNF581	zinc finger protein 581	-2.10558	8.30882e-09
BMP7	bone morphogenetic protein 7	-1.65351	5.26346e-06
SLC44A1	solute carrier family 44 member 1	-1.76914	1.6755e-07
ATP6V0D1	ATPase H+ transporting V0 subunit d1	-1.60011	6.38709e-07
TKFC	triokinase and FMN cyclase	-1.78275	4.43228e-08
UAP1L1	UDP-N-acetylglucosamine pyrophosphorylase 1 like 1	-2.03061	1.20179e-07
SLC45A4	solute carrier family 45 member 4	-2.05297	4.74758e-08
NPC2	NPC intracellular cholesterol transporter 2	-1.88438	3.31799e-09
CALCOCO1	calcium binding and coiled-coil domain 1	-1.92189	6.44387e-09
ZNF766	zinc finger protein 766	-1.50963	3.09892e-08
ITM2B	integral membrane protein 2B	-2.3545	9.45389e-09
CELF6	CUGBP Elav-like family member 6	-2.97807	1.28324e-08
CDCA5	cell division cycle associated 5	-1.64315	3.07361e-05
ALDH6A1	aldehyde dehydrogenase 6 family member A1	-1.63713	1.04498e-09
MUM1		-1.57053	7.4728e-08
FRY	FRY microtubule binding protein	-1.87293	8.89147e-08
AEN	apoptosis enhancing nuclease	-1.68996	1.47826e-06
TRAF5	TNF receptor associated factor 5	-1.50164	1.20076e-07
GMDS	GDP-mannose 4,6-dehydratase	-1.61559	1.61718e-08
ADAMTSL2	ADAMTS like 2	-2.31384	4.51696e-08
EPHX2	epoxide hydrolase 2	-1.69588	9.3491e-07
VAV2	vav guanine nucleotide exchange factor 2	-2.35898	8.53041e-09
NBPF1	NBPF member 19	-1.93261	9.77706e-09
HSF4	heat shock transcription factor 4	-1.74328	3.50923e-09
CDCA8	cell division cycle associated 8	-1.73194	4.67958e-06
PRR11	proline rich 11	-1.52387	7.97142e-08
TMCO4	transmembrane and coiled-coil domains 4	-1.79727	2.51495e-07
ASTE1	asteroid homolog 1	-1.58635	9.38228e-09
CUTA	cutA divalent cation tolerance homolog	-1.80001	6.38844e-08
KLHL24	kelch like family member 24	-2.48362	3.40048e-09
ING4	inhibitor of growth family member 4	-1.6907	4.29958e-09
PRDM1	PR/SET domain 1	-2.1037	1.72882e-08
SLFN13	schlafen family member 13	-1.50055	8.96933e-05
ME3	malic enzyme 3	-1.72547	5.44308e-09
BLOC1S2	biogenesis of lysosomal organelles complex 1 subunit 2	-1.58105	1.71951e-08
CLNS1A	chloride nucleotide-sensitive channel 1A	-1.61147	3.88649e-08
IPO5	importin 5	-1.73598	7.30988e-07
THG1L	tRNA-histidine guanylyltransferase 1 like	-2.07506	4.88271e-09
MYO1A	myosin IA	-1.7101	2.58966e-08
SMC4	structural maintenance of chromosomes 4	-2.32254	3.66316e-07
BCKDHB	branched chain keto acid dehydrogenase E1 subunit beta	-1.5952	2.5725e-08
TOMM7	translocase of outer mitochondrial membrane 7	-1.54502	1.63597e-06
SLC26A11	solute carrier family 26 member 11	-2.19141	1.2416e-07
BUB1	BUB1 mitotic checkpoint serine/threonine kinase	-2.22238	3.99144e-06
CLCN7	chloride voltage-gated channel 7	-1.7168	2.41915e-07
TUBB4A	tubulin beta 4A class IVa	-2.50967	1.06444e-08
MS4A6A	membrane spanning 4-domains A6A	-2.67993	8.83435e-10
AURKB	aurora kinase B	-2.54415	6.05757e-07
UTP20	UTP20 small subunit processome component	-1.59796	2.69868e-06
RPS5	ribosomal protein S5	-1.81627	8.54639e-07
PPP1R12B	protein phosphatase 1 regulatory subunit 12B	-2.61116	1.80755e-09
NEK2	NIMA related kinase 2	-1.61424	1.04052e-05
SPIRE1	spire type actin nucleation factor 1	-1.70203	2.17934e-08
TCEAL3	transcription elongation factor A like 3	-1.77114	1.64955e-08
NHSL2	NHS like 2	-1.55752	4.93049e-09
ENPP1	ectonucleotide pyrophosphatase/phosphodiesterase 1	-1.50806	1.33309e-05
RPS14	ribosomal protein S14	-2.32077	2.78912e-07
SMAD3	SMAD family member 3	-2.43599	1.54223e-07
RPL35A	ribosomal protein L35a	-1.72134	3.28042e-07
SULF2	sulfatase 2	-2.36616	2.77371e-07
SMARCC2	SWI/SNF related, matrix associated, actin dependent regulator of chromatin subfamily c member 2	-1.53985	2.09496e-08
POLA1	DNA polymerase alpha 1, catalytic subunit	-1.65539	8.06589e-07
NREP	neuronal regeneration related protein	-2.41227	4.42244e-06
TPP1	tripeptidyl peptidase 1	-1.85086	4.43211e-08
ZNF618	zinc finger protein 618	-1.53966	4.7639e-07
CDKN3	cyclin dependent kinase inhibitor 3	-1.54558	3.69906e-06
NNT	nicotinamide nucleotide transhydrogenase	-1.69373	1.50485e-08
CALM2	calmodulin 1	-1.60732	2.20436e-07
PON2	paraoxonase 2	-1.59432	3.86409e-06
DEPDC1	DEP domain containing 1	-1.64007	0.000124965
KDM3A	lysine demethylase 3A	-1.75422	2.76464e-09
ARHGAP17	Rho GTPase activating protein 17	-1.64317	3.22676e-07
FAM102A	family with sequence similarity 102 member A	-1.83974	1.70807e-08
CYB5RL	cytochrome b5 reductase like	-1.71761	1.00736e-07
PHACTR1	phosphatase and actin regulator 1	-1.62911	1.79525e-05
RCBTB2	RCC1 and BTB domain containing protein 2	-2.03415	2.84877e-09
SCMH1	Scm polycomb group protein homolog 1	-1.61004	1.6349e-07
RPS3	ribosomal protein S3	-1.96354	5.86067e-07
FCHSD2	FCH and double SH3 domains 2	-1.95914	2.00979e-08
LRRC20	leucine rich repeat containing 20	-1.74504	2.82615e-08
RPS12	ribosomal protein S12	-1.70713	3.66878e-07
LOXL3	lysyl oxidase like 3	-2.21505	6.66093e-09
KIF4A	kinesin family member 4A	-2.5427	3.80253e-07
KIAA0930	KIAA0930	-1.74834	4.6185e-08
DNMT3A	DNA methyltransferase 3 alpha	-1.84937	1.02811e-08
SOAT1	sterol O-acyltransferase 1	-1.96909	1.17702e-08
P3H2	prolyl 3-hydroxylase 2	-2.37347	4.31546e-08
ITGAX	integrin subunit alpha X	-1.56185	4.68666e-06
WDR81	WD repeat domain 81	-1.91298	3.90295e-08
ITPKB	inositol-trisphosphate 3-kinase B	-2.09313	2.01779e-08
PLD3	phospholipase D family member 3	-1.60974	4.31904e-07
PDCD4-AS1	PDCD4 antisense RNA 1	-1.54206	2.64072e-08
P2RX4	purinergic receptor P2X 4	-1.61368	3.70773e-06
PARP8	poly(ADP-ribose) polymerase family member 8	-1.78425	7.48065e-09
NMRK2	nicotinamide riboside kinase 2	-3.23913	1.02287e-09
CKAP2L	cytoskeleton associated protein 2 like	-1.86267	3.21131e-06
SP140	SP140 nuclear body protein	-1.73292	9.86043e-08
ZNF74	zinc finger protein 74	-1.83408	7.31068e-08
TIMP2	TIMP metallopeptidase inhibitor 2	-1.98006	1.14731e-07
INSR	insulin receptor	-1.99622	4.32507e-09
HDAC5	histone deacetylase 5	-1.8532	1.03082e-07
COLEC12	collectin subfamily member 12	-3.37058	4.53325e-07
GTF2IRD1	GTF2I repeat domain containing 1	-1.68588	3.88543e-08
FAM50B	family with sequence similarity 50 member B	-1.50275	3.68182e-07
ZBTB4	zinc finger and BTB domain containing 4	-1.73088	4.16036e-08
PPP1R21	protein phosphatase 1 regulatory subunit 21	-1.55683	2.84913e-08
ZNF362	zinc finger protein 362	-1.73088	3.00958e-08
SCARB1	scavenger receptor class B member 1	-1.917	3.5009e-08
HAGHL	hydroxyacylglutathione hydrolase like	-2.40925	1.46635e-07
XPC	XPC complex subunit, DNA damage recognition and repair factor	-1.67595	1.75035e-08
RPL23AP82	ribosomal protein L23a pseudogene 82	-1.64621	4.12774e-07
HPS1	HPS1 biogenesis of lysosomal organelles complex 3 subunit 1	-1.66151	9.12302e-08
LRCH1	leucine rich repeats and calponin homology domain containing 1	-1.58328	3.32162e-08
RENBP	renin binding protein	-2.07022	3.4355e-07
DISC1	DISC1 scaffold protein	-2.01976	2.99945e-09
GNGT2	G protein subunit gamma transducin 2	-1.66789	1.01176e-08
SLC44A2	solute carrier family 44 member 2	-1.91008	3.33708e-09
SERBP1	SERPINE1 mRNA binding protein 1	-1.54297	5.67356e-07
CDT1	chromatin licensing and DNA replication factor 1	-1.93446	1.41689e-06
TRAPPC6A	trafficking protein particle complex subunit 6A	-2.09355	2.84412e-07
COL9A2	collagen type IX alpha 2 chain	-2.41425	2.09266e-06
ZCCHC24	zinc finger CCHC-type containing 24	-1.75844	1.09282e-07
RACGAP1	Rac GTPase activating protein 1	-1.62348	5.54374e-07
SUMO2	small ubiquitin like modifier 2	-1.59934	5.87156e-08
SHOX2	short stature homeobox 2	-1.53447	2.42476e-06
ADHFE1	alcohol dehydrogenase iron containing 1	-1.51156	2.14615e-08
ZSCAN16-AS1	ZSCAN16 antisense RNA 1	-1.51881	8.63381e-06
MPND	MPN domain containing	-1.84211	5.28858e-07
NCAPG2	non-SMC condensin II complex subunit G2	-1.52001	5.58524e-05
UBE2C	ubiquitin conjugating enzyme E2 C	-2.01504	6.43544e-05
RPLP1	ribosomal protein lateral stalk subunit P1	-1.78837	2.02644e-06
INAFM2	InaF motif containing 2	-1.5574	1.10364e-08
TAF1D	TATA-box binding protein associated factor, RNA polymerase I subunit D	-1.84752	1.51115e-08
ATP5G2	ATP synthase membrane subunit c locus 2	-1.80282	2.73855e-07
RPL28	ribosomal protein L28	-1.76753	2.16578e-07
TBXAS1	thromboxane A synthase 1	-1.59063	1.04525e-08
DANCR	differentiation antagonizing non-protein coding RNA	-1.62501	3.24528e-06
TMEM192	transmembrane protein 192	-1.59313	6.95688e-08
PBX3	PBX homeobox 3	-1.52105	5.98598e-08
ERCC6	ERCC excision repair 6, chromatin remodeling factor	-2.04979	4.93112e-09
TSPAN4	tetraspanin 4	-2.15594	2.15879e-07
IMMP2L	inner mitochondrial membrane peptidase subunit 2	-1.60067	2.43555e-08
SUCLG2	succinate-CoA ligase GDP-forming subunit beta	-1.61941	8.38013e-09
APH1A	aph-1 homolog A, gamma-secretase subunit	-1.54678	1.09563e-07
TSKU	tsukushi, small leucine rich proteoglycan	-2.07173	2.32804e-06
HIVEP3	HIVEP zinc finger 3	-2.20572	2.86125e-09
PDGFC	platelet derived growth factor C	-1.82109	2.30272e-07
DOCK3	dedicator of cytokinesis 3	-1.73229	1.22544e-07
UQCRH	ubiquinol-cytochrome c reductase hinge protein	-1.59713	6.77046e-07
ZNF385A	zinc finger protein 385A	-2.09092	7.55857e-08
ARHGAP22	Rho GTPase activating protein 22	-1.6367	9.60081e-07
TMC7	transmembrane channel like 7	-1.7355	4.79771e-08
ZNF32	zinc finger protein 32	-1.66837	2.17868e-08
C16orf70	phagosome assembly factor 1	-1.60775	2.00916e-08
SWAP70	switching B cell complex subunit SWAP70	-1.61488	1.70811e-08
NUF2	NUF2 component of NDC80 kinetochore complex	-1.54126	2.27562e-05
NT5DC1	5'-nucleotidase domain containing 1	-1.72528	3.02693e-08
KLHL22	kelch like family member 22	-1.69304	2.16061e-07
SERPINI1	serpin family I member 1	-1.5072	2.11424e-05
CRYBB1	crystallin beta B1	-2.02556	9.28273e-08
PHKA1	phosphorylase kinase regulatory subunit alpha 1	-1.70309	4.17709e-07
TGIF2	TGFB induced factor homeobox 2	-1.64812	1.06517e-07
GLIPR1	GLI pathogenesis related 1	-2.04964	2.41003e-07
APOE	apolipoprotein E	-2.10873	1.07111e-06
RPL24	ribosomal protein L24	-1.78874	1.09689e-06
SFXN4	sideroflexin 4	-1.50923	7.77412e-07
SLC30A4	solute carrier family 30 member 4	-2.01938	3.94854e-08
N4BP2L1	NEDD4 binding protein 2 like 1	-1.73909	7.07375e-08
RPS24	ribosomal protein S24	-1.83886	7.82607e-07
FOXN3	forkhead box N3	-2.00165	5.0527e-08
POLB	DNA polymerase beta	-1.59875	5.64273e-08
SLC25A38	solute carrier family 25 member 38	-1.60874	3.52845e-07
TANGO2	transport and golgi organization 2 homolog	-1.59785	1.76155e-07
ATP8A1	ATPase phospholipid transporting 8A1	-3.31012	3.6899e-08
RPS20	ribosomal protein S20	-1.85169	2.26808e-07
GPR160	G protein-coupled receptor 160	-2.99377	4.08835e-08
VASH1	vasohibin 1	-1.92952	1.159e-07
EIF3K	eukaryotic translation initiation factor 3 subunit K	-1.87667	4.36023e-07
NLN	neurolysin	-1.58742	2.59048e-07
PARP16	poly(ADP-ribose) polymerase family member 16	-1.72118	3.38498e-08
MAPRE2	microtubule associated protein RP/EB family member 2	-1.53041	1.88487e-08
ATP6V0E1	ATPase H+ transporting V0 subunit e1	-1.50208	2.95535e-07
PTPRM	protein tyrosine phosphatase receptor type M	-1.80773	1.63327e-07
SESN3	sestrin 3	-2.78327	1.81117e-07
ALS2CL	ALS2 C-terminal like	-1.83433	1.14875e-07
ABI2	abl interactor 2	-1.52178	2.99736e-06
CAD	carbamoyl-phosphate synthetase 2, aspartate transcarbamylase, and dihydroorotase	-1.70447	1.25483e-06
LINC00963	long intergenic non-protein coding RNA 963	-1.55632	7.77382e-07
AMOT	angiomotin	-2.47152	1.37873e-07
HLA-DRB6	major histocompatibility complex, class II, DR beta 6 (pseudogene)	-2.04326	6.0527e-08
45178	#N/A	-1.65839	5.56739e-07
FAM53B	family with sequence similarity 53 member B	-1.71015	8.26211e-08
CD302	CD302 molecule	-3.73174	3.28274e-08
MIF4GD	MIF4G domain containing	-2.01156	1.09059e-07
LINC01480		-2.02328	2.51932e-07
SNX24	sorting nexin 24	-1.64053	3.95967e-08
ELMO1	engulfment and cell motility 1	-1.61437	1.13929e-08
TMEM14B	transmembrane protein 14B	-1.51492	2.40223e-07
PFKFB2	6-phosphofructo-2-kinase/fructose-2,6-biphosphatase 2	-2.09831	1.13347e-08
BBS10	Bardet-Biedl syndrome 10	-2.36719	5.75496e-08
C7orf50	chromosome 7 open reading frame 50	-2.18852	7.41721e-07
PDXP	pyridoxal phosphatase	-1.98205	1.71855e-07
ANKRD10	ankyrin repeat domain 10	-1.89032	2.48785e-08
ULK3	unc-51 like kinase 3	-1.50913	3.27683e-06
MEF2A	myocyte enhancer factor 2A	-2.40261	6.41218e-08
ZNF703	zinc finger protein 703	-2.22055	1.63482e-07
FBXO32	F-box protein 32	-1.85106	1.58086e-08
CKB	creatine kinase B	-1.74431	0.000457141
AKNA	AT-hook transcription factor	-1.82414	2.06239e-08
ZFYVE26	zinc finger FYVE-type containing 26	-1.63266	4.21032e-08
EYA2	EYA transcriptional coactivator and phosphatase 2	-1.68261	1.82129e-07
ARFIP1	ADP ribosylation factor interacting protein 1	-1.71214	1.00486e-07
PTTG1	PTTG1 regulator of sister chromatid separation, securin	-1.83402	4.44287e-05
LINC00324	long intergenic non-protein coding RNA 324	-1.68208	9.64447e-08
MATR3	matrin 3	-1.52585	5.59375e-06
CKAP2	cytoskeleton associated protein 2	-2.11627	6.04394e-07
GPX4	glutathione peroxidase 4	-1.75862	9.16862e-07
GTPBP8	GTP binding protein 8 (putative)	-1.50772	7.67536e-07
CHST14	carbohydrate sulfotransferase 14	-1.63144	7.75468e-06
PLCB2	phospholipase C beta 2	-1.51353	5.99147e-07
HN1	Jupiter microtubule associated homolog 1	-1.69707	1.48392e-06
ADRA2B	adrenoceptor alpha 2B	-1.84442	2.12636e-08
PINK1	PTEN induced kinase 1	-1.9061	7.27217e-07
INPP5D	inositol polyphosphate-5-phosphatase D	-1.61091	7.86461e-09
CDCA3	cell division cycle associated 3	-1.66741	1.8538e-05
RPS11	ribosomal protein S11	-1.69979	9.98416e-07
SNURF	SNRPN upstream open reading frame	-1.56643	3.81926e-05
CCRL2	C-C motif chemokine receptor like 2	-1.52574	1.36054e-05
ACACB	acetyl-CoA carboxylase beta	-1.71644	1.04733e-07
TAF9B	TATA-box binding protein associated factor 9b	-1.66729	5.93072e-06
SNX30	sorting nexin family member 30	-1.81298	7.51344e-08
RPL18A	ribosomal protein L18a	-1.68485	4.2915e-06
EML1	EMAP like 1	-1.79378	5.6565e-06
SLC27A1	solute carrier family 27 member 1	-2.00225	8.50504e-08
CTSA	cathepsin A	-1.60963	1.55766e-07
LGALS3	galectin 3	-1.94884	2.90833e-07
USF2	upstream transcription factor 2, c-fos interacting	-1.88564	1.75321e-07
NDC80	NDC80 kinetochore complex component	-1.94843	1.42035e-05
GINS1	GINS complex subunit 1	-1.5828	6.1088e-05
KLRK1	killer cell lectin like receptor K1	-1.92574	2.24189e-08
ZNF114	zinc finger protein 114	-1.58272	1.69793e-07
MACROD1	mono-ADP ribosylhydrolase 1	-2.2119	1.48877e-07
CCDC14	coiled-coil domain containing 14	-1.94953	6.22098e-07
HLA-DRA	major histocompatibility complex, class II, DR alpha	-2.47131	3.37653e-08
TIMP3	TIMP metallopeptidase inhibitor 3	-5.15133	3.88608e-08
CNOT6L	CCR4-NOT transcription complex subunit 6 like	-1.90066	9.2442e-09
SGPL1	sphingosine-1-phosphate lyase 1	-1.69495	2.55827e-08
KIAA1211L	CRACD like	-1.86413	6.6878e-08
DDX28	DEAD-box helicase 28	-1.62723	5.17194e-07
POLQ	DNA polymerase theta	-1.75771	9.81097e-06
NHSL1	NHS like 1	-1.87593	9.77967e-08
GAB1	GRB2 associated binding protein 1	-1.87109	1.03429e-07
FXYD6	FXYD domain containing ion transport regulator 6	-3.20889	2.12014e-07
SLC41A3	solute carrier family 41 member 3	-1.50879	7.57922e-06
PLCXD1	phosphatidylinositol specific phospholipase C X domain containing 1	-1.83436	5.63788e-06
SPTBN1	spectrin beta, non-erythrocytic 1	-1.71041	4.31027e-05
CAMKK1	calcium/calmodulin dependent protein kinase kinase 1	-1.67268	3.25475e-06
RPL36	ribosomal protein L36	-1.63889	1.27879e-06
SLC16A1	solute carrier family 16 member 1	-1.67009	0.00023776
MAN2A2	mannosidase alpha class 2A member 2	-1.73578	1.05327e-06
AHSA2	activator of HSP90 ATPase homolog 2, pseudogene	-1.88217	2.01986e-07
SH3RF1	SH3 domain containing ring finger 1	-1.56383	1.64109e-05
PCMTD2	protein-L-isoaspartate (D-aspartate) O-methyltransferase domain containing 2	-1.87588	1.10223e-07
TTK	TTK protein kinase	-1.54181	0.00227308
DDX5	DEAD-box helicase 5	-1.54028	2.66676e-06
ZNF490	zinc finger protein 490	-1.68573	9.48829e-08
SLC2A11	solute carrier family 2 member 11	-1.57083	9.08869e-06
RPL38	ribosomal protein L38	-1.68996	1.61158e-06
FAM175A	abraxas 1, BRCA1 A complex subunit	-1.99769	3.62273e-08
LANCL1	LanC like glutathione S-transferase 1	-1.87372	1.98549e-07
ATP5L	ATP synthase membrane subunit g	-1.61215	1.04969e-06
FAM20C	FAM20C golgi associated secretory pathway kinase	-2.01413	4.92162e-06
COX4I1	cytochrome c oxidase subunit 4I1	-1.64132	3.83108e-06
CCNF	cyclin F	-1.85045	1.89418e-05
ZBTB12	zinc finger and BTB domain containing 12	-1.53385	1.05676e-06
LRRC37A4P		-1.84861	4.10671e-07
RDH10	retinol dehydrogenase 10	-1.64646	4.62402e-06
ANP32B	acidic nuclear phosphoprotein 32 family member B	-1.60752	5.67793e-07
LINC01268		-2.26633	4.65347e-08
FAM96A	cytosolic iron-sulfur assembly component 2A	-1.77786	6.61069e-08
R3HDM2	R3H domain containing 2	-1.6099	1.43159e-08
EFNB1	ephrin B1	-1.70108	6.388e-06
SIRT1	sirtuin 1	-1.6487	1.27345e-07
EPHB6	EPH receptor B6	-1.81128	4.85939e-06
ZBED3	zinc finger BED-type containing 3	-1.61776	7.03934e-07
SLC23A2	solute carrier family 23 member 2	-2.08505	2.01674e-07
QKI	QKI, KH domain containing RNA binding	-2.07118	2.08932e-07
RRN3P1	RRN3 pseudogene 1	-1.74448	4.40576e-06
CCDC136	coiled-coil domain containing 136	-1.51066	2.20641e-07
RPS29	ribosomal protein S29	-1.6346	7.95315e-06
IPO7	importin 7	-1.99376	3.79443e-07
STX7	syntaxin 7	-1.57464	3.38999e-08
FAM13B	family with sequence similarity 13 member B	-1.62081	1.11881e-05
CACFD1	calcium channel flower domain containing 1	-2.14885	4.01344e-07
C9orf16	bublin coiled coil protein	-1.67348	2.87226e-05
ZER1	zyg-11 related cell cycle regulator	-1.54014	7.56027e-07
METTL7A	methyltransferase like 7A	-2.50731	1.00996e-08
FAHD2A	fumarylacetoacetate hydrolase domain containing 2A	-1.67971	1.62845e-06
DPH1	diphthamide biosynthesis 1	-1.82346	2.43397e-06
PEX6	peroxisomal biogenesis factor 6	-1.60011	4.09983e-06
STAB1	stabilin 1	-1.88613	4.96973e-06
RPGRIP1	RPGR interacting protein 1	-1.80967	9.20349e-07
RABEP1	rabaptin, RAB GTPase binding effector protein 1	-1.66588	3.17018e-08
POP5	POP5 homolog, ribonuclease P/MRP subunit	-1.503	4.60015e-06
DRAM2	DNA damage regulated autophagy modulator 2	-1.61363	2.71653e-08
YPEL3	yippee like 3	-2.06875	6.45665e-08
FAM111A	FAM111 trypsin like peptidase A	-1.72601	3.09511e-07
CENPU	centromere protein U	-1.69425	0.000521246
SLC25A45	solute carrier family 25 member 45	-1.53886	7.52564e-06
C11orf1	chromosome 11 open reading frame 1	-1.59166	4.21288e-06
DPF3	double PHD fingers 3	-1.89794	2.15569e-06
SLC18B1	solute carrier family 18 member B1	-1.74825	1.17078e-08
C3orf17	nucleolus and neural progenitor protein	-1.52143	2.29811e-07
AFAP1L1	actin filament associated protein 1 like 1	-1.73197	9.23642e-08
LINC00674	long intergenic non-protein coding RNA 674	-1.50237	4.06261e-07
SEC31B	SEC31 homolog B, COPII coat complex component	-2.02796	1.13494e-07
ARHGAP35	Rho GTPase activating protein 35	-1.63497	4.89238e-07
HIRIP3	HIRA interacting protein 3	-1.656	8.4034e-07
MEGF8	multiple EGF like domains 8	-1.67256	6.66933e-07
ARL5A	ADP ribosylation factor like GTPase 5A	-2.36558	1.35564e-07
C6orf1	small integral membrane protein 29	-1.63151	6.41923e-06
LRRK1	leucine rich repeat kinase 1	-1.75091	2.90953e-07
C5orf45	MRN complex interacting protein	-1.63713	5.35375e-07
PLBD1	phospholipase B domain containing 1	-1.88684	3.86864e-08
ECHDC1	ethylmalonyl-CoA decarboxylase 1	-1.50813	6.35834e-07
RPL37A	ribosomal protein L37a	-1.61196	2.593e-05
PPP1CC	protein phosphatase 1 catalytic subunit gamma	-1.63795	4.5376e-07
MRPL10	mitochondrial ribosomal protein L10	-1.57202	3.973e-07
MCM2	minichromosome maintenance complex component 2	-1.87462	2.20983e-05
ADCY6	adenylate cyclase 6	-1.52988	0.000134021
PFAS	phosphoribosylformylglycinamidine synthase	-1.79451	2.17773e-05
PPAP2B	phospholipid phosphatase 3	-1.78958	7.30923e-05
MRPL34	mitochondrial ribosomal protein L34	-1.57886	1.08195e-06
RASAL2	RAS protein activator like 2	-1.83015	2.25339e-07
ANKS6	ankyrin repeat and sterile alpha motif domain containing 6	-1.65983	3.32062e-05
PLEKHG4	pleckstrin homology and RhoGEF domain containing G4	-1.57365	1.04546e-06
FBXW4	F-box and WD repeat domain containing 4	-1.57015	2.37206e-06
HLA-DQB1	major histocompatibility complex, class II, DQ beta 1	-2.22285	3.4079e-06
LPAR6	lysophosphatidic acid receptor 6	-2.8863	9.04298e-08
DUSP23	dual specificity phosphatase 23	-1.60253	1.01266e-05
TTC3	tetratricopeptide repeat domain 3	-1.79726	5.17984e-06
EMB	embigin	-2.17181	3.90317e-06
ZNF738	zinc finger protein 738	-1.61541	1.3012e-05
HAAO	3-hydroxyanthranilate 3,4-dioxygenase	-1.66013	1.96897e-05
SCP2	sterol carrier protein 2	-1.60536	1.23673e-07
ARMC9	armadillo repeat containing 9	-1.59255	6.48431e-05
PDE3B	phosphodiesterase 3B	-1.59446	6.9835e-05
ORMDL3	ORMDL sphingolipid biosynthesis regulator 3	-1.58078	3.01647e-06
TMEM117	transmembrane protein 117	-1.55786	2.68794e-05
LRRC37A6P	leucine rich repeat containing 37 member A6, pseudogene	-2.38907	9.74675e-07
RPL39	ribosomal protein L39	-1.52714	8.82428e-06
RPS21	ribosomal protein S21	-1.51658	4.83148e-05
ZBTB44	zinc finger and BTB domain containing 44	-1.92247	2.57353e-07
ZNF496	zinc finger protein 496	-1.71359	7.84506e-07
STK38L	serine/threonine kinase 38 like	-1.71387	8.35229e-07
CXADR	CXADR Ig-like cell adhesion molecule	-2.06227	2.86608e-05
PCED1A	PC-esterase domain containing 1A	-1.65634	1.11166e-05
MYH10	myosin heavy chain 10	-2.1417	0.00115798
RPS15	ribosomal protein S15	-1.76607	6.10522e-06
NAGLU	N-acetyl-alpha-glucosaminidase	-1.92733	2.76138e-06
KCNC3	potassium voltage-gated channel subfamily C member 3	-2.57423	1.21406e-06
FGL1	fibrinogen like 1	-1.5669	3.55201e-05
CAMK2B	calcium/calmodulin dependent protein kinase II beta	-1.9687	2.48147e-07
HECTD2	HECT domain E3 ubiquitin protein ligase 2	-2.21488	2.11924e-07
NOTCH2NL	notch 2 N-terminal like A	-1.52708	3.80525e-08
HEBP1	heme binding protein 1	-1.55013	2.73126e-06
PTGFRN	prostaglandin F2 receptor inhibitor	-1.6723	1.85085e-06
SRPK2	SRSF protein kinase 2	-1.5395	8.57163e-07
MCM5	minichromosome maintenance complex component 5	-1.56591	5.33841e-06
GNB4	G protein subunit beta 4	-2.66585	2.76279e-07
EZH1	enhancer of zeste 1 polycomb repressive complex 2 subunit	-1.56443	1.76022e-07
PIGK	phosphatidylinositol glycan anchor biosynthesis class K	-1.75369	3.88496e-07
RCN3	reticulocalbin 3	-2.11291	6.92589e-06
NUP210	nucleoporin 210	-1.68809	3.99132e-07
KAT2A	lysine acetyltransferase 2A	-1.55632	1.5118e-07
CDKN2A	cyclin dependent kinase inhibitor 2A	-1.6583	1.26938e-05
ZFP3	ZFP3 zinc finger protein	-1.69785	8.11874e-07
PEX11G	peroxisomal biogenesis factor 11 gamma	-1.50486	3.87314e-06
CLK1	CDC like kinase 1	-1.67098	1.94605e-07
GPR34	G protein-coupled receptor 34	-2.73986	2.11155e-06
GAMT	guanidinoacetate N-methyltransferase	-1.88616	2.272e-06
GPN3	GPN-loop GTPase 3	-1.51748	5.36199e-07
CITED4	Cbp/p300 interacting transactivator with Glu/Asp rich carboxy-terminal domain 4	-2.05964	7.0337e-06
TLR7	toll like receptor 7	-1.90178	3.16494e-07
MAD2L1	mitotic arrest deficient 2 like 1	-1.56663	0.00208662
CDK19	cyclin dependent kinase 19	-2.10493	8.51145e-07
ZMAT3	zinc finger matrin-type 3	-2.36184	4.77813e-07
DPP7	dipeptidyl peptidase 7	-1.83121	4.99974e-06
MST1	macrophage stimulating 1	-1.58452	1.3171e-06
HHAT	hedgehog acyltransferase	-1.56867	2.01363e-06
PDE9A	phosphodiesterase 9A	-1.59616	1.73834e-07
ATP6V1F	ATPase H+ transporting V1 subunit F	-1.8127	7.59894e-06
TTC28	tetratricopeptide repeat domain 28	-1.8151	1.09472e-05
HSD17B14	hydroxysteroid 17-beta dehydrogenase 14	-2.01352	2.84759e-06
TGFBR1	transforming growth factor beta receptor 1	-2.45794	1.21369e-06
GSTP1	glutathione S-transferase pi 1	-1.50053	6.14751e-05
WWP1	WW domain containing E3 ubiquitin protein ligase 1	-1.88306	1.14119e-06
CREBZF	CREB/ATF bZIP transcription factor	-1.54596	1.36642e-06
C20orf194	dynein axonemal assembly factor 9	-1.6336	2.13497e-06
CFDP1	craniofacial development protein 1	-1.55894	5.7878e-06
SYNE1	spectrin repeat containing nuclear envelope protein 1	-1.55416	5.80597e-06
PPP1R37	protein phosphatase 1 regulatory subunit 37	-1.91753	3.42472e-06
CIRBP	cold inducible RNA binding protein	-1.5784	1.64559e-05
TMEM175	transmembrane protein 175	-1.54537	9.53385e-07
TXNDC16	thioredoxin domain containing 16	-2.06572	2.96482e-07
NOTCH2	notch receptor 2	-2.13467	1.10043e-07
BHLHB9	G protein-coupled receptor associated sorting protein family member 3	-1.50653	3.03737e-07
EEF1D	eukaryotic translation elongation factor 1 delta	-1.59182	1.46314e-05
RPS19	ribosomal protein S19	-1.62361	6.81576e-06
HMMR	hyaluronan mediated motility receptor	-1.74854	5.43731e-05
C19orf48	multidrug resistance-related protein	-1.75997	1.64029e-05
ANXA11	annexin A11	-1.50361	3.87864e-05
BNIP3L	BCL2 interacting protein 3 like	-1.69598	1.60039e-07
SLF2	SMC5-SMC6 complex localization factor 2	-1.80424	9.136e-07
HP1BP3	heterochromatin protein 1 binding protein 3	-1.54199	6.84737e-06
HLTF	helicase like transcription factor	-1.92591	1.59928e-06
ESCO2	establishment of sister chromatid cohesion N-acetyltransferase 2	-1.50632	0.000276966
DGCR6L	DiGeorge syndrome critical region gene 6 like	-1.71139	8.71095e-06
FAU	FAU ubiquitin like and ribosomal protein S30 fusion	-1.54562	2.99001e-05
PPARGC1B	PPARG coactivator 1 beta	-1.95763	2.47078e-07
NDUFS7	NADH:ubiquinone oxidoreductase core subunit S7	-1.77051	3.91843e-06
IKZF1	IKAROS family zinc finger 1	-1.64457	1.17718e-07
TTLL3	tubulin tyrosine ligase like 3	-1.90056	8.7399e-07
DENND5B	DENN domain containing 5B	-1.67112	9.89871e-07
FDXR	ferredoxin reductase	-1.64214	1.29777e-06
KCNE3	potassium voltage-gated channel subfamily E regulatory subunit 3	-1.67665	5.60041e-07
SH3BGRL	SH3 domain binding glutamate rich protein like	-1.88674	1.41168e-06
LMNTD2	lamin tail domain containing 2	-1.51179	5.39081e-07
TACSTD2	tumor associated calcium signal transducer 2	-1.66974	5.91428e-05
CDCA2	cell division cycle associated 2	-1.58042	0.00299974
DAB2	DAB adaptor protein 2	-1.65845	1.39826e-06
PMEPA1	prostate transmembrane protein, androgen induced 1	-1.62121	7.83303e-07
C11orf31	selenoprotein H	-1.64858	3.483e-05
MGMT	O-6-methylguanine-DNA methyltransferase	-1.57828	6.58993e-06
ASAP1	ArfGAP with SH3 domain, ankyrin repeat and PH domain 1	-1.92282	7.85318e-07
SDHD	succinate dehydrogenase complex subunit D	-1.58715	5.43129e-07
SUPT3H	SPT3 homolog, SAGA and STAGA complex component	-1.56687	1.93091e-06
PFKL	phosphofructokinase, liver type	-1.74321	7.17019e-06
TSC22D1	TSC22 domain family member 1	-2.34575	1.13928e-05
LYRM9	LYR motif containing 9	-1.55693	2.84082e-06
ARHGEF40	Rho guanine nucleotide exchange factor 40	-1.55887	6.36499e-07
MTMR9LP		-1.69361	1.75041e-06
HERC2P2	HERC2 pseudogene 2	-1.97448	1.50905e-05
VPS51	VPS51 subunit of GARP complex	-1.51626	3.66404e-05
MGST2	microsomal glutathione S-transferase 2	-1.50956	1.87521e-06
ASF1B	anti-silencing function 1B histone chaperone	-1.5337	0.000237024
NDUFV1	NADH:ubiquinone oxidoreductase core subunit V1	-1.63102	1.48722e-05
TMEM143	transmembrane protein 143	-1.52044	4.53491e-06
BCAS3	BCAS3 microtubule associated cell migration factor	-1.55216	9.42713e-07
DACT3	dishevelled binding antagonist of beta catenin 3	-1.70495	6.00102e-05
SNHG19		-1.78505	3.54171e-06
DAB2IP	DAB2 interacting protein	-2.33704	2.63087e-05
SERINC2	serine incorporator 2	-1.63012	2.40514e-05
NATD1	N-acetyltransferase domain containing 1	-1.57772	8.50943e-07
NEMP1	nuclear envelope integral membrane protein 1	-1.64111	3.61373e-06
CD37	CD37 molecule	-1.89251	3.21946e-07
UBXN1	UBX domain protein 1	-1.66641	8.65729e-06
RPL35	ribosomal protein L35	-1.60783	2.51537e-05
ALPK3	alpha kinase 3	-1.7922	2.05478e-05
LHPP	phospholysine phosphohistidine inorganic pyrophosphate phosphatase	-1.84021	4.31764e-07
MAZ	MYC associated zinc finger protein	-1.71056	1.95432e-05
TMEM201	transmembrane protein 201	-1.57742	1.78246e-06
PTPN18	protein tyrosine phosphatase non-receptor type 18	-1.52675	1.72266e-06
RABL2A	RAB, member of RAS oncogene family like 2A	-1.50365	3.9965e-05
VAMP1	vesicle associated membrane protein 1	-1.59907	1.12256e-05
TYSND1	trypsin like peroxisomal matrix peptidase 1	-1.51976	3.35621e-05
KIAA1467	family with sequence similarity 234 member B	-1.5482	8.43676e-08
ANGEL1	angel homolog 1	-1.58516	2.99701e-07
PPP1R3E	protein phosphatase 1 regulatory subunit 3E	-1.65079	9.53399e-06
SORBS1	sorbin and SH3 domain containing 1	-1.75466	1.69986e-05
ABCG2	ATP binding cassette subfamily G member 2 (Junior blood group)	-1.85687	2.39678e-06
SMC2	structural maintenance of chromosomes 2	-2.16824	1.08841e-05
ZMAT1	zinc finger matrin-type 1	-1.85747	8.26197e-06
APBA2	amyloid beta precursor protein binding family A member 2	-1.52823	1.59503e-05
LRRC75A	leucine rich repeat containing 75A	-1.76918	1.70063e-07
SLC15A3	solute carrier family 15 member 3	-2.21002	8.38207e-06
TTC12	tetratricopeptide repeat domain 12	-1.5022	3.3615e-05
LINS	lines homolog 1	-1.69563	8.35642e-07
PIAS2	protein inhibitor of activated STAT 2	-1.50308	2.03115e-06
C19orf54	chromosome 19 open reading frame 54	-1.6858	2.2202e-06
C2CD5	C2 calcium dependent domain containing 5	-1.50268	1.08259e-05
TIMM9	translocase of inner mitochondrial membrane 9	-1.59171	7.22204e-06
ZC3H12C	zinc finger CCCH-type containing 12C	-2.7045	1.10248e-06
TARBP1	TAR (HIV-1) RNA binding protein 1	-1.50685	2.10675e-05
VEGFB	vascular endothelial growth factor B	-2.08731	7.96337e-06
PBLD	phenazine biosynthesis like protein domain containing	-1.6037	1.03665e-05
NAB2	NGFI-A binding protein 2	-1.66008	0.000130137
ACRBP	acrosin binding protein	-1.54618	6.33676e-06
RMND5A	required for meiotic nuclear division 5 homolog A	-1.50503	2.62927e-06
ENGASE	endo-beta-N-acetylglucosaminidase	-1.84814	5.9718e-06
DOCK4	dedicator of cytokinesis 4	-1.92752	1.76846e-06
FMNL2	formin like 2	-1.70865	5.28414e-07
LZTS2	leucine zipper tumor suppressor 2	-1.60954	4.60564e-06
IDUA	alpha-L-iduronidase	-1.61637	1.86105e-05
CHID1	chitinase domain containing 1	-1.62071	2.53789e-05
L1TD1	LINE1 type transposase domain containing 1	-1.56729	0.0138829
RPS9	ribosomal protein S9	-1.63752	0.00011072
SATB1	SATB homeobox 1	-1.70576	5.30758e-07
TNFSF12	TNF superfamily member 12	-1.5705	5.13262e-05
MR1	major histocompatibility complex, class I-related	-1.58249	1.04393e-07
FBL	fibrillarin	-1.77877	3.43069e-05
IGFLR1	IGF like family receptor 1	-2.22192	7.52488e-07
MTR	5-methyltetrahydrofolate-homocysteine methyltransferase	-1.69156	1.58858e-06
MMD	monocyte to macrophage differentiation associated	-1.63807	2.87834e-06
SCRN2	secernin 2	-1.7354	4.73289e-06
AMY2B	amylase alpha 2B	-1.77582	7.89102e-06
DTWD2	DTW domain containing 2	-1.93345	5.71634e-06
LAGE3	L antigen family member 3	-1.53011	3.02335e-05
SFMBT2	Scm like with four mbt domains 2	-1.75255	4.92129e-07
PIK3CG	phosphatidylinositol-4,5-bisphosphate 3-kinase catalytic subunit gamma	-1.8324	6.02897e-07
ZNF266	zinc finger protein 266	-1.5247	1.51955e-06
ZNF836	zinc finger protein 836	-1.5742	8.12925e-07
TAB2	TGF-beta activated kinase 1 (MAP3K7) binding protein 2	-1.71894	9.66556e-07
LIMD2	LIM domain containing 2	-1.52146	1.47045e-05
PYCARD	PYD and CARD domain containing	-1.51065	6.12775e-05
SLC2A8	solute carrier family 2 member 8	-1.68291	4.08603e-06
GTF2IP1	general transcription factor IIi pseudogene 1	-1.55027	4.72382e-05
CHURC1	churchill domain containing 1	-1.61747	2.13229e-06
FN3K	fructosamine 3 kinase	-1.5886	0.000145371
LRMP	inositol 1,4,5-triphosphate receptor associated 2	-1.76046	8.38563e-07
PLXNC1	plexin C1	-1.75035	1.82129e-05
NCAM1	neural cell adhesion molecule 1	-2.59102	0.000390013
SMDT1	single-pass membrane protein with aspartate rich tail 1	-1.61634	0.000112419
MAP4K3	mitogen-activated protein kinase kinase kinase kinase 3	-1.56516	2.92065e-06
WNT5B	Wnt family member 5B	-2.018	0.00020134
PNISR	PNN interacting serine and arginine rich protein	-1.87249	1.40081e-05
HEXIM2	HEXIM P-TEFb complex subunit 2	-1.62239	1.87584e-05
PSD3	pleckstrin and Sec7 domain containing 3	-1.77556	1.75906e-05
COL6A1	collagen type VI alpha 1 chain	-1.98772	0.00100805
TULP4	TUB like protein 4	-2.03862	1.45955e-06
HLA-DRB5	major histocompatibility complex, class II, DR beta 5	-2.24383	3.00005e-06
ZNF204P		-1.55782	3.97199e-05
PHLDA3	pleckstrin homology like domain family A member 3	-2.0416	0.000102261
LOC646762	uncharacterized LOC646762	-1.84954	0.00080201
USP51	ubiquitin specific peptidase 51	-1.66947	7.80363e-07
COL6A3	collagen type VI alpha 3 chain	-3.90869	0.00617333
ALKBH7	alkB homolog 7	-1.54381	0.000244415
KIF14	kinesin family member 14	-1.68892	0.000527659
PRPF38B	pre-mRNA processing factor 38B	-1.53352	6.65362e-06
GAS2L3	growth arrest specific 2 like 3	-2.32416	1.49154e-05
NBPF14	NBPF member 19	-1.75623	2.03342e-06
SLC24A1	solute carrier family 24 member 1	-1.66562	1.95386e-05
RAD51AP1	RAD51 associated protein 1	-1.83593	6.13125e-06
RBMS2	RNA binding motif single stranded interacting protein 2	-1.58162	7.88193e-07
ECSIT	ECSIT signaling integrator	-1.72744	0.000100546
PRKX	protein kinase cAMP-dependent X-linked catalytic subunit	-1.55841	6.73996e-06
KIF20B	kinesin family member 20B	-2.6702	2.01161e-05
CROCC	ciliary rootlet coiled-coil, rootletin	-1.53853	2.71474e-05
RAB11FIP3	RAB11 family interacting protein 3	-1.58082	0.000178038
ZNF84	zinc finger protein 84	-1.85218	8.00022e-06
DUSP2	dual specificity phosphatase 2	-1.66113	0.000212577
TTC14	tetratricopeptide repeat domain 14	-1.68512	3.91972e-05
FAM26F	calcium homeostasis modulator family member 6	-1.80771	1.58998e-06
CRBN	cereblon	-1.56545	3.78254e-06
MYH14	myosin heavy chain 14	-2.14604	3.58863e-07
IRF5	interferon regulatory factor 5	-1.66257	3.126e-06
RALGAPA2	Ral GTPase activating protein catalytic subunit alpha 2	-1.78936	5.75659e-06
CHCHD10	coiled-coil-helix-coiled-coil-helix domain containing 10	-2.02209	5.60635e-05
RPL41	ribosomal protein L41	-1.60577	0.000269116
ADAM12	ADAM metallopeptidase domain 12	-2.75055	4.26971e-05
SLC25A29	solute carrier family 25 member 29	-1.51199	2.60205e-05
KIAA1143	KIAA1143	-1.55248	1.38227e-05
RNF19A	ring finger protein 19A, RBR E3 ubiquitin protein ligase	-1.52951	1.60393e-06
LGALSL	galectin like	-1.69734	2.46742e-05
FN3KRP	fructosamine 3 kinase related protein	-1.52562	2.51982e-05
COL26A1	collagen type XXVI alpha 1 chain	-1.78539	0.00172516
APOC4-APOC2	APOC4-APOC2 readthrough (NMD candidate)	-1.63011	1.64103e-05
ZCCHC11	terminal uridylyl transferase 4	-1.54413	2.47592e-05
ABTB1	ankyrin repeat and BTB domain containing 1	-1.8173	3.11447e-05
TSNARE1	t-SNARE domain containing 1	-1.5382	0.000117955
ZNF117	zinc finger protein 117	-1.96762	0.000240889
PCED1B	PC-esterase domain containing 1B	-1.8246	3.42835e-05
CLEC11A	C-type lectin domain containing 11A	-1.65598	0.000166435
GHDC	GH3 domain containing	-1.54547	0.000134824
ZNF334	zinc finger protein 334	-1.5026	7.0435e-05
ALDH3B1	aldehyde dehydrogenase 3 family member B1	-1.50189	0.000215504
CTSS	cathepsin S	-1.57266	4.90128e-06
CASS4	Cas scaffold protein family member 4	-1.69497	6.7329e-06
HSD17B8	hydroxysteroid 17-beta dehydrogenase 8	-1.64835	8.62725e-06
WDTC1	WD and tetratricopeptide repeats 1	-1.55821	1.29613e-06
CEP57	centrosomal protein 57	-1.54198	6.70072e-06
MDN1	midasin AAA ATPase 1	-1.82112	0.000189967
ZFHX3	zinc finger homeobox 3	-2.16905	3.20046e-05
SPARC	secreted protein acidic and cysteine rich	-2.80072	0.0401684
TCEA2	transcription elongation factor A2	-1.57207	0.000590493
SLPI	secretory leukocyte peptidase inhibitor	-1.78975	1.90119e-05
NOTCH1	notch receptor 1	-1.71009	3.77872e-05
RPRD2	regulation of nuclear pre-mRNA domain containing 2	-1.55151	4.20164e-06
RNF128	ring finger protein 128	-1.57267	5.31423e-06
PCNXL2	pecanex 2	-1.52198	9.85669e-05
WDFY4	WDFY family member 4	-1.50947	1.84694e-05
CREBRF	CREB3 regulatory factor	-2.35433	3.26697e-06
CCDC146	coiled-coil domain containing 146	-2.04363	2.81992e-06
DENND4C	DENN domain containing 4C	-1.82457	1.57626e-05
ARMCX4	armadillo repeat containing X-linked 4	-1.82686	9.80978e-06
ARRDC2	arrestin domain containing 2	-1.58911	3.03095e-05
EDNRB	endothelin receptor type B	-1.55559	0.000969468
MPHOSPH9	M-phase phosphoprotein 9	-1.59397	4.08917e-05
PHB2	prohibitin 2	-1.52192	0.000578908
TPCN1	two pore segment channel 1	-1.50271	2.07883e-05
HERC1	HECT and RLD domain containing E3 ubiquitin protein ligase family member 1	-2.02404	1.17699e-05
SDC4	syndecan 4	-1.86771	0.00034249
EPG5	ectopic P-granules 5 autophagy tethering factor	-1.7042	6.83457e-06
LIMD1	LIM domain containing 1	-1.68627	4.55215e-05
HEXDC	hexosaminidase D	-1.80595	1.48388e-05
CARF	calcium responsive transcription factor	-1.51938	0.000155802
IQCH-AS1	IQCH antisense RNA 1	-1.77686	3.5571e-05
NEB	nebulin	-1.67253	1.45361e-05
MZT2A	mitotic spindle organizing protein 2A	-1.51213	0.000569216
SLC2A13	solute carrier family 2 member 13	-1.82885	2.42998e-05
RTKN	rhotekin	-1.54151	5.09602e-05
ANKRD44	ankyrin repeat domain 44	-1.80986	1.24094e-05
TCF4	transcription factor 4	-1.68359	3.22004e-05
FAM105A	OTU deubiquitinase with linear linkage specificity like	-1.5832	3.16989e-06
ADCY1	adenylate cyclase 1	-1.69642	0.000324207
CRABP2	cellular retinoic acid binding protein 2	-3.45909	0.000389449
DDX6	DEAD-box helicase 6	-1.60981	4.97652e-05
CASC5	kinetochore scaffold 1	-1.64523	0.00285231
DOPEY1	DOP1 leucine zipper like protein A	-1.68876	6.87901e-05
TYROBP	transmembrane immune signaling adaptor TYROBP	-1.52433	8.88917e-05
EPHB3	EPH receptor B3	-1.68749	0.00182314
MYO15B	myosin XVB	-1.74422	2.17592e-05
ZMIZ1	zinc finger MIZ-type containing 1	-1.53752	8.84383e-05
EPAS1	endothelial PAS domain protein 1	-1.59371	0.000152013
GABRE	gamma-aminobutyric acid type A receptor subunit epsilon	-1.53175	0.0045935
ZNF12	zinc finger protein 12	-1.51336	0.000156492
EVA1B	eva-1 homolog B	-1.53864	0.00179865
LDLRAD4	low density lipoprotein receptor class A domain containing 4	-1.72514	1.1277e-05
ASPSCR1	ASPSCR1 tether for SLC2A4, UBX domain containing	-1.54304	0.000162302
ANGPTL6	angiopoietin like 6	-1.72511	9.7667e-06
RNF125	ring finger protein 125	-1.71325	0.000260043
TRPM7	transient receptor potential cation channel subfamily M member 7	-1.75747	0.000319618
KIAA1551	retroelement silencing factor 1	-2.10129	0.000262987
SGOL2	shugoshin 2	-1.59537	0.0020855
PGAP3	post-GPI attachment to proteins phospholipase 3	-1.55377	0.000825895
LOC100131564		-1.62112	4.13981e-05
BPTF	bromodomain PHD finger transcription factor	-1.52576	0.0012823
PDXDC2P		-1.57605	3.07426e-05
MAP3K2	mitogen-activated protein kinase kinase kinase 2	-1.8738	5.12216e-05
ZNF608	zinc finger protein 608	-1.52542	0.00236193
CCSAP	centriole, cilia and spindle associated protein	-1.67957	1.96652e-05
MGAT4A	alpha-1,3-mannosyl-glycoprotein 4-beta-N-acetylglucosaminyltransferase A	-1.96126	1.42685e-05
SGK3	serum/glucocorticoid regulated kinase family member 3	-1.53385	0.000178132
PRKXP1	PRKX pseudogene 1	-1.78483	9.70847e-05
GUCY1A3	guanylate cyclase 1 soluble subunit alpha 1	-2.26066	0.0376803
PKD1P1	polycystin 1, transient receptor potential channel interacting pseudogene 1	-1.60452	0.000156007
NENF	neudesin neurotrophic factor	-1.56023	0.000556735
FAM214A	atos homolog A	-1.55152	0.000312906
KANK4	KN motif and ankyrin repeat domains 4	-2.01379	0.000655667
DST	dystonin	-2.66722	0.000138519
LOC100129034	uncharacterized LOC100129034	-1.65658	0.000299229
ZNF33A	zinc finger protein 33A	-1.88726	7.96624e-05
ZCCHC6	terminal uridylyl transferase 7	-1.5052	0.000180163
ZNF277	zinc finger protein 277	-1.5281	0.000109238
PLEKHA6	pleckstrin homology domain containing A6	-1.62198	0.00192591
GOLGA8N	golgin A8 family member K	-1.68479	0.000626815
ZFAND1	zinc finger AN1-type containing 1	-2.30263	0.000254239
MIAT	myocardial infarction associated transcript	-1.55714	0.000684631
ANKRD26	ankyrin repeat domain containing 26	-1.55985	0.000409644
PLAGL1	PLAG1 like zinc finger 1	-1.51609	0.0190407
NFATC2	nuclear factor of activated T cells 2	-1.74517	0.000153354
ZNF254	zinc finger protein 254	-1.57959	0.000284566
OBSL1	obscurin like cytoskeletal adaptor 1	-1.79796	0.00595461
LY96	lymphocyte antigen 96	-1.64076	0.000106959
PCLO	piccolo presynaptic cytomatrix protein	-1.75249	0.000449078
RPS6KA3	ribosomal protein S6 kinase A3	-1.53914	0.000767382
TLR5	toll like receptor 5	-1.57422	0.00117589
C5orf42	ciliogenesis and planar polarity effector complex subunit 1	-1.54393	0.00291344
IGSF10	immunoglobulin superfamily member 10	-1.90279	0.0032011
CSPG4	chondroitin sulfate proteoglycan 4	-1.98979	0.000866638
B3GNT5	UDP-GlcNAc:betaGal beta-1,3-N-acetylglucosaminyltransferase 5	-1.53304	0.0200243
MBNL3	muscleblind like splicing regulator 3	-1.99383	0.000246975
ISYNA1	inositol-3-phosphate synthase 1	-1.97198	0.00281929
TNS1	tensin 1	-1.61308	0.000694316
DNAH1	dynein axonemal heavy chain 1	-1.5108	0.000490583
APPL1	adaptor protein, phosphotyrosine interacting with PH domain and leucine zipper 1	-1.50688	0.000493853
LY75	lymphocyte antigen 75	-1.50635	0.00156673
GPR155	G protein-coupled receptor 155	-1.60898	9.97176e-05
FGD6	FYVE, RhoGEF and PH domain containing 6	-1.71465	0.000142399
LOC100129550		-1.71814	0.00091187
ZNF431	zinc finger protein 431	-1.54801	0.000264682
CENPE	centromere protein E	-2.02293	0.00856828
ZNF37BP		-1.56825	0.00175364
RB1	RB transcriptional corepressor 1	-1.70366	0.000689476
ZKSCAN8	zinc finger with KRAB and SCAN domains 8	-1.7061	0.00127776
NKTR	natural killer cell triggering receptor	-1.62802	0.0015397
NIPBL	NIPBL cohesin loading factor	-1.71893	0.00206921
JMJD1C	jumonji domain containing 1C	-1.85459	0.00150239
CEP350	centrosomal protein 350	-1.84921	0.00178101
CCDC88A	coiled-coil domain containing 88A	-1.76025	0.00265021
MIS18BP1	MIS18 binding protein 1	-1.70787	0.00119305
ZNF91	zinc finger protein 91	-1.55541	0.00396251
EVI2B	ecotropic viral integration site 2B	-1.57306	0.0145581
ASMTL-AS1	ASMTL antisense RNA 1	-1.79764	0.00111528
TPR	translocated promoter region, nuclear basket protein	-1.51388	0.0199714
HGF	hepatocyte growth factor	-1.60582	0.0236107
NRIP1	nuclear receptor interacting protein 1	-1.54639	0.0101381
RANBP2	RAN binding protein 2	-1.61346	0.0149763
CEP290	centrosomal protein 290	-1.51119	0.014283
PCM1	pericentriolar material 1	-1.56808	0.00449259
GCC2	GRIP and coiled-coil domain containing 2	-1.70287	0.00429062
DENND1B	DENN domain containing 1B	-1.58701	0.00657755
ZNF721	zinc finger protein 721	-1.56599	0.0088911
ATM	ATM serine/threonine kinase	-1.87102	0.00301225
ATRX	ATRX chromatin remodeler	-1.7987	0.0086651
ASCL2	achaete-scute family bHLH transcription factor 2	-1.50107	0.00947378
VPS13C	vacuolar protein sorting 13 homolog C	-1.92474	0.00456375
KIAA1109	bridge-like lipid transfer protein family member 1	-1.57571	0.0161386
HNRNPU-AS1	heterogeneous nuclear ribonucleoprotein U	-1.59819	0.00751126
DMXL1	Dmx like 1	-1.50893	0.0438712
VPS13A	vacuolar protein sorting 13 homolog A	-1.50388	0.0420247
CAT	catalase	-1.17537	0.00156391
MAGEA6	MAGE family member A6	1	1
MAGEA3	MAGE family member A6	1	1
MAGEA12	MAGE family member A12	1	1
TRIM4	tripartite motif containing 4	1	1
TYW3	tRNA-yW synthesizing protein 3 homolog	-1.24835	1.27446e-05
CSAG1	chondrosarcoma associated gene 1	1	1
RFX4	regulatory factor X4	-1.16777	2.28706e-14
CSAG3	CSAG family member 2	1.0893	0.664774
GJD3	gap junction protein delta 3	1.30559	2.32037e-14
ATP10D	ATPase phospholipid transporting 10D (putative)	-1.43911	9.69908e-07
FBXO25	F-box protein 25	1.20024	0.000988917
SPIN3	spindlin family member 3	1	1
HAPLN4	hyaluronan and proteoglycan link protein 4	-1.44191	6.75016e-14
RAB7A	RAB7A, member RAS oncogene family	-1.39635	4.55158e-12
FRMD6	FERM domain containing 6	1.00925	0.999988
COL4A2	collagen type IV alpha 2 chain	-1.03709	0.999916
NRN1	neuritin 1	1.40272	1.80145e-12
THBS1	thrombospondin 1	-1	1
TBC1D1	TBC1 domain family member 1	-1.32236	1.25987e-10
[truncated: 9,701 more rows]
