# Supplementary material for: Plasma Membrane Remodeling During Microglial Activation: A Hypothesis Linking Microglial Shape and Lipid Droplet Formation
Source: Glia. 2026 Jun 25;74(8):e70193. doi: 10.1002/glia.70193 (PMC13296839; doi:10.1002/glia.70193)
Supplement: Supplementary file 2 — Table S2: GO terms for differentially upregulated lipid genes upon LPS treatment compared to vehicle in APOE3 microglia. [file GLIA-74-0-s006.xlsx]

## Sheet: 2-GO_UpregulatedDEGs
GroupID	Category	Term	Description	LogP	Symbols	Number of genes in GO Term	Total Genes in List
1_Summary	GO Biological Processes	GO:0008610	lipid biosynthetic process	-3.53608	CES1,ACSL1,ACSL3,ACSL4,FASN,GBA1,SREBF1,UGCG,B3GALT4,SPHK1,B4GALT5,SPTLC2,AGPAT2,LPIN1,CERS2,PNPLA8,ACSL5,ACSS2,SPHK2,AGPAT4,PNPLA2,PNPLA3,DGAT2,CERS5,FITM2,TMEM68,GPAT4,SGMS2,PNPLA1,LDLR	30	-
1_Member	GO Biological Processes	GO:0008610	lipid biosynthetic process	-3.53608	CES1,ACSL1,ACSL3,ACSL4,FASN,GBA1,SREBF1,UGCG,B3GALT4,SPHK1,B4GALT5,SPTLC2,AGPAT2,LPIN1,CERS2,PNPLA8,ACSL5,ACSS2,SPHK2,AGPAT4,PNPLA2,PNPLA3,DGAT2,CERS5,FITM2,TMEM68,GPAT4,SGMS2,PNPLA1	29	82
1_Member	GO Biological Processes	GO:0043604	amide biosynthetic process	-3.09242	ACSL1,ACSL3,ACSL4,FASN,GBA1,UGCG,B3GALT4,B4GALT5,SPTLC2,CERS2,ACSL5,ACSS2,CERS5,SGMS2,PNPLA1	15	33
1_Member	GO Biological Processes	GO:0006637	acyl-CoA metabolic process	-2.75548	ACSL1,ACSL3,ACSL4,FASN,ACSL5,ACSS2,DGAT2,FITM2,GPAT4	9	16
1_Member	GO Biological Processes	GO:0006790	sulfur compound metabolic process	-2.75548	ACSL1,ACSL3,ACSL4,FASN,ACSL5,ACSS2,DGAT2,FITM2,GPAT4	9	16
1_Member	GO Biological Processes	GO:0035383	thioester metabolic process	-2.75548	ACSL1,ACSL3,ACSL4,FASN,ACSL5,ACSS2,DGAT2,FITM2,GPAT4	9	16
1_Member	GO Biological Processes	GO:0035336	long-chain fatty-acyl-CoA metabolic process	-2.24375	ACSL1,ACSL3,ACSL4,ACSL5,DGAT2	5	7
1_Member	GO Biological Processes	GO:0043603	amide metabolic process	-2.19012	ACSL1,ACSL3,ACSL4,FASN,GBA1,LDLR,UGCG,B3GALT4,B4GALT5,SPTLC2,CERS2,ACSL5,ACSS2,DGAT2,CERS5,FITM2,GPAT4,SGMS2,PNPLA1	19	54
1_Member	GO Biological Processes	GO:0035384	thioester biosynthetic process	-2.10617	ACSL1,ACSL3,ACSL4,FASN,ACSL5,ACSS2	6	10
1_Member	GO Biological Processes	GO:0044272	sulfur compound biosynthetic process	-2.10617	ACSL1,ACSL3,ACSL4,FASN,ACSL5,ACSS2	6	10
1_Member	GO Biological Processes	GO:0071616	acyl-CoA biosynthetic process	-2.10617	ACSL1,ACSL3,ACSL4,FASN,ACSL5,ACSS2	6	10
1_Member	GO Biological Processes	GO:0035338	long-chain fatty-acyl-CoA biosynthetic process	-2.09205	ACSL1,ACSL3,ACSL4,ACSL5	4	5
1_Member	GO Biological Processes	GO:0035337	fatty-acyl-CoA metabolic process	-2.0641	ACSL1,ACSL3,ACSL4,FASN,ACSL5,DGAT2,FITM2	7	13
2_Summary	GO Biological Processes	GO:0045834	positive regulation of lipid metabolic process	-2.99932	CES1,CPT1A,ACSL3,LDLR,RXRA,SREBF1,SREBF2,NR1H2,NR1H3,SPHK2,PNPLA2,DGAT2,CNEP1R1,NFKB1,SPHK1,LPIN1,SIK1,CERS2,TTC39B	19	-
2_Member	GO Biological Processes	GO:0045834	positive regulation of lipid metabolic process	-2.99932	CES1,CPT1A,ACSL3,LDLR,RXRA,SREBF1,SREBF2,NR1H2,NR1H3,SPHK2,PNPLA2,DGAT2,CNEP1R1	13	27
2_Member	GO Biological Processes	GO:0090208	positive regulation of triglyceride metabolic process	-2.9784	LDLR,SREBF1,NR1H2,NR1H3,PNPLA2,DGAT2,CNEP1R1	7	10
2_Member	GO Biological Processes	GO:0046890	regulation of lipid biosynthetic process	-2.85874	CES1,ACSL3,LDLR,NFKB1,SREBF1,SREBF2,NR1H2,SPHK1,NR1H3,LPIN1,SPHK2,DGAT2,SIK1,CNEP1R1	14	31
2_Member	GO Biological Processes	GO:0006351	DNA-templated transcription	-2.8218	NFKB1,RXRA,SREBF1,NR1H2,NR1H3,SPHK2	6	8
2_Member	GO Biological Processes	GO:0006366	transcription by RNA polymerase II	-2.8218	NFKB1,RXRA,SREBF1,NR1H2,NR1H3,SPHK2	6	8
2_Member	GO Biological Processes	GO:0010867	positive regulation of triglyceride biosynthetic process	-2.8218	LDLR,SREBF1,NR1H2,NR1H3,DGAT2,CNEP1R1	6	8
2_Member	GO Biological Processes	GO:0071396	cellular response to lipid	-2.75548	CES1,CPT1A,LDLR,NFKB1,RXRA,SREBF1,NR1H3,SPHK2,DGAT2	9	16
2_Member	GO Biological Processes	GO:0019216	regulation of lipid metabolic process	-2.66144	CES1,CPT1A,ACSL3,LDLR,NFKB1,RXRA,SREBF1,SREBF2,NR1H2,SPHK1,NR1H3,LPIN1,CERS2,SPHK2,PNPLA2,DGAT2,SIK1,TTC39B,CNEP1R1	19	50
2_Member	GO Biological Processes	GO:0010866	regulation of triglyceride biosynthetic process	-2.61946	LDLR,SREBF1,NR1H2,NR1H3,DGAT2,SIK1,CNEP1R1	7	11
2_Member	GO Biological Processes	GO:0062012	regulation of small molecule metabolic process	-2.40389	CES1,CPT1A,LDLR,NFKB1,SREBF1,SREBF2,NR1H2,NR1H3,SPHK2,DGAT2,SIK1,TTC39B	12	27
2_Member	GO Biological Processes	GO:0046889	positive regulation of lipid biosynthetic process	-2.28859	ACSL3,LDLR,SREBF1,SREBF2,NR1H2,NR1H3,SPHK2,DGAT2,CNEP1R1	9	18
2_Member	GO Biological Processes	GO:0030522	intracellular receptor signaling pathway	-2.24375	CPT1A,RXRA,SREBF1,NR1H2,NR1H3	5	7
2_Member	GO Molecular Functions	GO:0001216	DNA-binding transcription activator activity	-2.09205	NFKB1,SREBF1,NR1H2,NR1H3	4	5
2_Member	GO Molecular Functions	GO:0001228	DNA-binding transcription activator activity, RNA polymerase II-specific	-2.09205	NFKB1,SREBF1,NR1H2,NR1H3	4	5
2_Member	GO Molecular Functions	GO:0004879	nuclear receptor activity	-2.09205	RXRA,SREBF1,NR1H2,NR1H3	4	5
2_Member	GO Biological Processes	GO:0009299	mRNA transcription	-2.09205	RXRA,SREBF1,NR1H2,NR1H3	4	5
2_Member	GO Biological Processes	GO:0042789	mRNA transcription by RNA polymerase II	-2.09205	RXRA,SREBF1,NR1H2,NR1H3	4	5
2_Member	GO Molecular Functions	GO:0098531	ligand-modulated transcription factor activity	-2.09205	RXRA,SREBF1,NR1H2,NR1H3	4	5
2_Member	GO Biological Processes	GO:2000628	regulation of miRNA metabolic process	-2.09205	NFKB1,SREBF1,SREBF2,NR1H2	4	5
2_Member	GO Biological Processes	GO:2000630	positive regulation of miRNA metabolic process	-2.09205	NFKB1,SREBF1,SREBF2,NR1H2	4	5
2_Member	GO Biological Processes	GO:0090207	regulation of triglyceride metabolic process	-2.06534	LDLR,SREBF1,NR1H2,NR1H3,PNPLA2,DGAT2,SIK1,CNEP1R1	8	16
3_Summary	GO Biological Processes	GO:0019432	triglyceride biosynthetic process	-2.9784	ACSL1,AGPAT2,LPIN1,PNPLA3,DGAT2,TMEM68,GPAT4,PNPLA2,ACAT2,CPT1A,FASN,SPHK1,SPTLC2,CERS2,AGPAT4,ATG3,CERS5,PNPLA1	18	-
3_Member	GO Biological Processes	GO:0019432	triglyceride biosynthetic process	-2.9784	ACSL1,AGPAT2,LPIN1,PNPLA3,DGAT2,TMEM68,GPAT4	7	10
3_Member	GO Biological Processes	GO:0046460	neutral lipid biosynthetic process	-2.82337	ACSL1,AGPAT2,LPIN1,PNPLA2,PNPLA3,DGAT2,TMEM68,GPAT4	8	13
3_Member	GO Biological Processes	GO:0046463	acylglycerol biosynthetic process	-2.82337	ACSL1,AGPAT2,LPIN1,PNPLA2,PNPLA3,DGAT2,TMEM68,GPAT4	8	13
3_Member	GO Molecular Functions	GO:0016746	acyltransferase activity	-2.1434	ACAT2,CPT1A,FASN,SPHK1,SPTLC2,AGPAT2,CERS2,AGPAT4,PNPLA2,ATG3,PNPLA3,DGAT2,CERS5,TMEM68,GPAT4,PNPLA1	16	43
3_Member	GO Molecular Functions	GO:0016747	acyltransferase activity, transferring groups other than amino-acyl groups	-2.0579	ACAT2,CPT1A,FASN,SPHK1,SPTLC2,AGPAT2,CERS2,AGPAT4,PNPLA2,PNPLA3,DGAT2,CERS5,TMEM68,GPAT4,PNPLA1	15	40
4_Summary	GO Biological Processes	GO:0030278	regulation of ossification	-2.02659	NBR1,RXRA,SGMS2	3	-
4_Member	GO Biological Processes	GO:0030278	regulation of ossification	-2.02659	NBR1,RXRA,SGMS2	3	3
4_Member	GO Biological Processes	GO:0030500	regulation of bone mineralization	-2.02659	NBR1,RXRA,SGMS2	3	3
4_Member	GO Biological Processes	GO:0070167	regulation of biomineral tissue development	-2.02659	NBR1,RXRA,SGMS2	3	3
5_Summary	GO Biological Processes	GO:0016024	CDP-diacylglycerol biosynthetic process	-2.02659	AGPAT2,AGPAT4,GPAT4	3	-
5_Member	GO Biological Processes	GO:0016024	CDP-diacylglycerol biosynthetic process	-2.02659	AGPAT2,AGPAT4,GPAT4	3	3
5_Member	GO Biological Processes	GO:0046341	CDP-diacylglycerol metabolic process	-2.02659	AGPAT2,AGPAT4,GPAT4	3	3
6_Summary	GO Biological Processes	GO:0007565	female pregnancy	-2.02659	ACSL4,SPHK2,VMP1	3	-
6_Member	GO Biological Processes	GO:0007565	female pregnancy	-2.02659	ACSL4,SPHK2,VMP1	45719
