# Supplementary material for: Plasma Membrane Remodeling During Microglial Activation: A Hypothesis Linking Microglial Shape and Lipid Droplet Formation
Source: Glia. 2026 Jun 25;74(8):e70193. doi: 10.1002/glia.70193 (PMC13296839; doi:10.1002/glia.70193)
Supplement: Supplementary file 3 — Table S3: GO terms for differentially downregulated lipid genes upon LPS treatment compared to vehicle in APOE3 microglia. [file GLIA-74-0-s003.xlsx]

## Sheet: 3-GO_downregulateDEGs
GroupID	Category	Term	Description	LogP	Symbols	Number of genes in GO Term	Total Genes in List
1_Summary	GO Cellular Components	GO:0005759	mitochondrial matrix	-3.48917	ACADM,ACADS,ACADSB,ACAT1,ALDH2,ALDH7A1,ECH1,ECHS1,HADHA,HADHB,HADH,PCCB,ACAA2,ACSS1,ADHFE1,APOE,HSD17B4,PHYH,SCP2,ECI2,HSD17B14,ACBD5	22	-
1_Member	GO Cellular Components	GO:0005759	mitochondrial matrix	-3.48917	ACADM,ACADS,ACADSB,ACAT1,ALDH2,ALDH7A1,ECH1,ECHS1,HADHA,HADHB,HADH,PCCB,ACAA2,ACSS1,ADHFE1	15	26
1_Member	GO Biological Processes	GO:0044282	small molecule catabolic process	-3.05069	ACADM,ACADS,ACADSB,ACAT1,ALDH2,APOE,ECH1,ECHS1,HADHA,HADHB,HADH,HSD17B4,PCCB,PHYH,SCP2,ACAA2,ECI2,HSD17B14,ACSS1,ACBD5,ADHFE1	21	45
1_Member	GO Biological Processes	GO:0016054	organic acid catabolic process	-2.73404	ACADM,ACADS,ACADSB,ACAT1,ECH1,ECHS1,HADHA,HADHB,HADH,HSD17B4,PCCB,PHYH,SCP2,ACAA2,ECI2,ACBD5,ADHFE1	17	35
1_Member	GO Biological Processes	GO:0046395	carboxylic acid catabolic process	-2.73404	ACADM,ACADS,ACADSB,ACAT1,ECH1,ECHS1,HADHA,HADHB,HADH,HSD17B4,PCCB,PHYH,SCP2,ACAA2,ECI2,ACBD5,ADHFE1	17	35
1_Member	GO Biological Processes	GO:0009062	fatty acid catabolic process	-2.2415	ACADM,ACADS,ACAT1,ECH1,ECHS1,HADHA,HADHB,HADH,HSD17B4,PCCB,PHYH,SCP2,ACAA2,ECI2,ACBD5	15	32
1_Member	GO Biological Processes	GO:0072329	monocarboxylic acid catabolic process	-2.2415	ACADM,ACADS,ACAT1,ECH1,ECHS1,HADHA,HADHB,HADH,HSD17B4,PCCB,PHYH,SCP2,ACAA2,ECI2,ACBD5	15	32
2_Summary	GO Molecular Functions	GO:0015929	hexosaminidase activity	-2.36094	GM2A,HEXA,HEXB,NAGA,ABCA2,ASAH1,FUCA1,LIPA,RAB7A,VPS13A,ABCA5,PLD3,VPS13C,LAMTOR1,ARL8B,ABHD6,PLBD1,PLD4	18	-
2_Member	GO Molecular Functions	GO:0015929	hexosaminidase activity	-2.36094	GM2A,HEXA,HEXB,NAGA	4	4
2_Member	GO Cellular Components	GO:0000323	lytic vacuole	-2.24788	ABCA2,ASAH1,FUCA1,GM2A,HEXA,HEXB,LIPA,NAGA,RAB7A,VPS13A,ABCA5,PLD3,VPS13C,LAMTOR1,ARL8B,ABHD6,PLBD1,PLD4	18	41
2_Member	GO Cellular Components	GO:0005764	lysosome	-2.24788	ABCA2,ASAH1,FUCA1,GM2A,HEXA,HEXB,LIPA,NAGA,RAB7A,VPS13A,ABCA5,PLD3,VPS13C,LAMTOR1,ARL8B,ABHD6,PLBD1,PLD4	18	41
2_Member	GO Cellular Components	GO:0043202	lysosomal lumen	-2.07499	ASAH1,FUCA1,GM2A,HEXA,HEXB,LIPA,PLD3	7	11
3_Summary	GO Biological Processes	GO:0010594	regulation of endothelial cell migration	-2.36094	APOE,PLCG1,PPARG,SIRT1,VPS13A,VPS13C,VPS13D	7	-
3_Member	GO Biological Processes	GO:0010594	regulation of endothelial cell migration	-2.36094	APOE,PLCG1,PPARG,SIRT1	4	4
3_Member	GO Biological Processes	GO:0043535	regulation of blood vessel endothelial cell migration	-2.36094	APOE,PLCG1,PPARG,SIRT1	4	4
3_Member	GO Biological Processes	GO:0051235	maintenance of location	-2.28502	APOE,VPS13A,SIRT1,VPS13C,VPS13D	5	6
3_Member	GO Biological Processes	GO:0051651	maintenance of location in cell	-2.28502	APOE,VPS13A,SIRT1,VPS13C,VPS13D	5	6
4_Summary	GO Biological Processes	GO:0038093	Fc receptor signaling pathway	-2.36094	PLCG1,PLCG2,PLD2,PLA2G6,ACAT1,LIPA,PLA2G7,LIPG,ABHD12,GDE1,ABHD6,PLBD1,PLB1,PNPLA7	14	-
4_Member	GO Biological Processes	GO:0038093	Fc receptor signaling pathway	-2.36094	PLCG1,PLCG2,PLD2,PLA2G6	4	4
4_Member	GO Biological Processes	GO:0046434	organophosphate catabolic process	-2.08623	ACAT1,LIPA,PLCG1,PLCG2,PLD2,PLA2G7,PLA2G6,LIPG,ABHD12,GDE1,ABHD6,PLBD1,PLB1,PNPLA7	14	30
5_Summary	GO Biological Processes	GO:0006909	phagocytosis	-2.07499	PLD2,RAB7A,PLA2G6,ABCA7,TREM2,ARL8B,PLD4	7	-
5_Member	GO Biological Processes	GO:0006909	phagocytosis	-2.07499	PLD2,RAB7A,PLA2G6,ABCA7,TREM2,ARL8B,PLD4	7	11
