# Supplementary material for: Plasma Membrane Remodeling During Microglial Activation: A Hypothesis Linking Microglial Shape and Lipid Droplet Formation
Source: Glia. 2026 Jun 25;74(8):e70193. doi: 10.1002/glia.70193 (PMC13296839; doi:10.1002/glia.70193)
Supplement: Supplementary file 4 — Table S4: Curated lipid metabolism genes for membrane and storage lipids from KEGG pathways and literature. [file GLIA-74-0-s007.xlsx]

## Sheet: 4-Total Lipid Gene List
Gene name	Primary lipid class
PLTP	Cholesterol
CES1	Cholesterol
NR1H3	Cholesterol
NFKB1	Cholesterol
TTC39B	Cholesterol
RXRA	Cholesterol
SREBF2	Cholesterol
NR1H2	Cholesterol
PTCH1	Cholesterol
ABCA3	Cholesterol
PCSK9	Cholesterol
CAV1	Cholesterol
PPARG	Cholesterol
ABCA7	Cholesterol
LAMTOR1	Cholesterol
ABCA5	Cholesterol
SIRT1	Cholesterol
ABCA2	Cholesterol
APOE	Cholesterol
EEPD1	Cholesterol
TREM2	Cholesterol
ABCA12	Cholesterol
ABCA8	Cholesterol
ADIPOQ	Cholesterol
APOA1	Cholesterol
C1D	Cholesterol
CETP	Cholesterol
GPS2	Cholesterol
NAXE	Cholesterol
PLA2G10	Cholesterol
PON1	Cholesterol
SHH	Cholesterol
YJEFN3	Cholesterol
ZDHHC8	Cholesterol
LCAT	Cholesterol
LDLR	Cholesterol
LRP1	Cholesterol
SCP2	Cholesterol
SGPL1	Cholesterol
HSD17B14	Cholesterol
SPTLC2	De Novo Synthesis of sphingolipids
CERS5	De Novo Synthesis of sphingolipids
CERS6	De Novo Synthesis of sphingolipids
CERS2	De Novo Synthesis of sphingolipids
SPTLC1	De Novo Synthesis of sphingolipids
SPTLC3	De Novo Synthesis of sphingolipids
DEGS1	De Novo Synthesis of sphingolipids
KDSR	De Novo Synthesis of sphingolipids
CERS4	De Novo Synthesis of sphingolipids
CERS1	De Novo Synthesis of sphingolipids
CERS3	De Novo Synthesis of sphingolipids
DEGS2	De Novo Synthesis of sphingolipids
ACSL1	fatty acids
ACSL3	fatty acids
ACSL4	fatty acids
ACSL5	fatty acids
CPT1A	fatty acids
ACAT2	fatty acids
ACOX3	fatty acids
ALDH1B1	fatty acids
ACADVL	fatty acids
CPT1B	fatty acids
ACOX1	fatty acids
CPT2	fatty acids
CPT1C	fatty acids
ALDH9A1	fatty acids
ADH5	fatty acids
GCDH	fatty acids
ACAA1	fatty acids
ACADSB	fatty acids
HSD17B4	fatty acids
ECHS1	fatty acids
ALDH3A2	fatty acids
HADHA	fatty acids
ACADS	fatty acids
ADHFE1	fatty acids
ACAT1	fatty acids
HADHB	fatty acids
ACAA2	fatty acids
ACADM	fatty acids
HADH	fatty acids
ALDH7A1	fatty acids
ALDH2	fatty acids
ACADL	fatty acids
ACSL2	fatty acids
ACSL6	fatty acids
ADH1A	fatty acids
ADH1B	fatty acids
ADH1C	fatty acids
ADH4	fatty acids
ADH6	fatty acids
ADH7	fatty acids
ALDH1A3	fatty acids
ALDH3A1	fatty acids
CYP4A11	fatty acids
CYP4A22	fatty acids
EHHADH	fatty acids
HSD17B10	fatty acids
FASN	fatty acids
ACBD5	fatty acids
ECI2	fatty acids
ECH1	fatty acids
PCCB	fatty acids
PHYH	fatty acids
NR2B1	fatty acids
B4GALT5	Glucosylceramide/Glycosphingolipid Synthesis
UGCG	Glucosylceramide/Glycosphingolipid Synthesis
B3GALT4	Glucosylceramide/Glycosphingolipid Synthesis
B4GALT6	Glucosylceramide/Glycosphingolipid Synthesis
ST3GAL5	Glucosylceramide/Glycosphingolipid Synthesis
B4GALNT1	Glucosylceramide/Glycosphingolipid Synthesis
ST8SIA1	Glucosylceramide/Glycosphingolipid Synthesis
TMEM41B	LD catabolism
PNPLA3	LD catabolism
PNPLA2	LD catabolism
VMP1	LD catabolism
COPB1	LD catabolism
ATG3	LD catabolism
EHBP1	LD catabolism
SQSTM1	LD catabolism
ABCD1	LD catabolism
NBR1	LD catabolism
RAB8A	LD catabolism
SNX14	LD catabolism
RAB10	LD catabolism
DDHD2	LD catabolism
EHD2	LD catabolism
ARL8B	LD catabolism
SPG20	LD catabolism
VPS13D	LD catabolism
RNF213	LD catabolism
VPS13A	LD catabolism
VPS13C	LD catabolism
LAL	LD catabolism
HSL	LD catabolism
MGL	LD catabolism
PKA	LD catabolism
AMPK	LD catabolism
CIDEA	LD catabolism
CIDEC	LD catabolism
NRZ	LD catabolism
SNARE	LD catabolism
RAB18	LD catabolism
ATG2	LD catabolism
ORP2	LD catabolism
ORP5	LD catabolism
ORP8	LD catabolism
FATP1	LD catabolism
MOSPD2	LD catabolism
AUP1	LD catabolism
FATP4	LD catabolism
MFN2	LD catabolism
TGS101	LD catabolism
MIGA2	LD catabolism
LAMP2A	LD catabolism
SPAST	LD catabolism
VPS13B	LD catabolism
ATG9	LD catabolism
FSP1	LD catabolism
G0S2	LD catabolism
HILPDA	LD catabolism
MGLL	LD catabolism
ABHD6	LD catabolism
MCTP2	LD synthesis
PLIN3	LD synthesis
DGAT2	LD synthesis
ARF1	LD synthesis
GPAT4	LD synthesis
TMEM68	LD synthesis
ABHD5	LD synthesis
BSCL2	LD synthesis
TMX1	LD synthesis
LDAH	LD synthesis
HSD17B11	LD synthesis
PLIN2	LD synthesis
LIPA	LD synthesis
LPL	LD synthesis
DGAT1	LD synthesis
FITM	LD synthesis
PLIN1	LD synthesis
PLIN4	LD synthesis
PLIN5	LD synthesis
GPAT	LD synthesis
AGPAT	LD synthesis
PAP	LD synthesis
ldaf1	LD synthesis
MCTP1	LD synthesis
UBXD8	LD synthesis
LIPE	LD synthesis
DGK1	LD synthesis
LPAAT	LD synthesis
LSD1	LD synthesis
CCT1	LD synthesis
ELMOD2	LD synthesis
SNAP23	LD synthesis
ALDH3B2	LD synthesis
LPIN1	LD synthesis
MGAT2	LD synthesis
FITM2	LD synthesis
PNPLA8	Phospholipases
ACSS2	Phospholipases
PNPLA6	Phospholipases
PLCD1	Phospholipases
PLCD3	Phospholipases
PLCB3	Phospholipases
PLD1	Phospholipases
PLA2G4A	Phospholipases
PLA2G4C	Phospholipases
PNPLA1	Phospholipases
PLA2G3	Phospholipases
PLCE1	Phospholipases
PLCB1	Phospholipases
PLCL1	Phospholipases
PLCL2	Phospholipases
PNPLA4	Phospholipases
PLA2G6	Phospholipases
PLD2	Phospholipases
PLCG2	Phospholipases
PLA2G12A	Phospholipases
DDHD1	Phospholipases
PLCB2	Phospholipases
PLD3	Phospholipases
PLB1	Phospholipases
PLBD1	Phospholipases
PLCG1	Phospholipases
ACSS1	Phospholipases
PNPLA7	Phospholipases
PLA2G7	Phospholipases
PLD4	Phospholipases
PNPLA5	Phospholipases
PLA1A	Phospholipases
PLA2G1B	Phospholipases
PLA2G2A	Phospholipases
PLA2G2C	Phospholipases
PLA2G2D	Phospholipases
PLA2G2E	Phospholipases
PLA2G2F	Phospholipases
PLA2G4B	Phospholipases
PLA2G4D	Phospholipases
PLA2G4E	Phospholipases
PLA2G4F	Phospholipases
PLA2G5	Phospholipases
PLA2G12B	Phospholipases
OC90	Phospholipases
LPLAT	Phospholipases
PLBC4	Phospholipases
PLCD4	Phospholipases
PLCH1	Phospholipases
PLCH2	Phospholipases
CNEP1R1	Phospholipases
PLCXD3	Phospholipases
PLBD2	Phospholipases
GDE1	Phospholipases
ABHD12	Phospholipases
PLCB4	Phospholipases
LIPG	Phospholipases
LIPH	Phospholipases
LYPLA1	Phospholipases
LYPLA2	Phospholipases
ATP10A	Phospholipases
AGPAT2	Phospholipid synthesis
AGPAT4	Phospholipid synthesis
GBA	Phospholipid synthesis
SREBF1	Many
SIK1	Many
RAB7A	Many
SPHK1	S1P production
SPHK2	S1P production
GALC	Sphingolipid degradation
NEU1	Sphingolipid degradation
NAGA	Sphingolipid degradation
HEXB	Sphingolipid degradation
FUCA1	Sphingolipid degradation
HEXA	Sphingolipid degradation
ASAH1	Sphingolipid degradation
GM2A	Sphingolipid degradation
SGMS2	Sphingomyelin Synthesis
SGMS1	Sphingomyelin Synthesis
