# Supplementary material for: Plasma Membrane Remodeling During Microglial Activation: A Hypothesis Linking Microglial Shape and Lipid Droplet Formation
Source: Glia. 2026 Jun 25;74(8):e70193. doi: 10.1002/glia.70193 (PMC13296839; doi:10.1002/glia.70193)
Supplement: Supplementary file 5 — Table S5: Comparative data across three datasets for lipid genes differentially expressed upon LPS treatment. [file GLIA-74-0-s004.xlsx]

## Sheet: 5-Lipid_DEGs
			Stephenson et al PMID: 40644302		Sun & Victor et al PMID: 37774678						Lee et al PMID: 36871219
			Log 2 Fold Change LPS vs Vehicle	Adjusted p-value	Log2 Fold Change iMGL 4h amyloid treatment vs baseline	Adjusted p-value	Log2 Fold Change iMGL 24h amyloid treatment vs baseline	Adjusted p-value	Log2 Fold Change iMGL 96h amyloid treatment vs baseline	Adjusted p-value	Log2 Fold Change E3LPS vs E3 SALINE	P-value	Log2 Fold Change E4LPS vs E4 SALINE	P-value
Cholesterol	LDLR	low density lipoprotein receptor	5.52012	2.40918e-14							4.31	1	6.38	0.514
Cholesterol	PLTP	phospholipid transfer protein	3.612	9.02353e-07							-1.99	1	-6.3	0.715
Cholesterol	CES1	carboxylesterase 1	3.30972	4.62963e-14	-0.817636	0.357679	6.2075	0.00128212	0.204298	0.814809
Cholesterol	TTC39B	tetratricopeptide repeat domain 39B	1.50427	1.21283e-07							1.39	0.00391	1.45	0.282
Cholesterol	RXRA	retinoid X receptor alpha	1.34747	1.83834e-05							-1.12	0.67	-1.54	0.554
Cholesterol	SREBF2	sterol regulatory element binding transcription factor 2	1.2974	2.76899e-05	0.963229	0.0410374	-0.456686	0.383742	-0.675326	0.0611948	-1.03	1	2.31	0.297
Cholesterol	NR1H2	nuclear receptor subfamily 1 group H member 2	1.29664	0.0175025							-1.37	1	-1.47	0.457
Cholesterol	PPARG	peroxisome proliferator activated receptor gamma	-1.33554	8.22916e-06	1.42753	0.0883622	-0.379665	1.07406	-0.285434	0.528637	-1	1	3.99	0.0224
Cholesterol	ABCA7	ATP binding cassette subfamily A member 7	-1.43546	0.0011878							2.43	0.000235	-1.31	0.798
Cholesterol	LAMTOR1	late endosomal/lysosomal adaptor, MAPK and MTOR activator 1	-1.47211	2.71937e-06							1.15	0.000273	-1.07	0.452
Cholesterol	ABCA5	ATP binding cassette subfamily A member 5	-1.49891	0.000389553	1.50782	0.0111866	-0.973853	0.0334331	-0.998301	0.0137534	1.5	1	-1.95	0.897
Cholesterol	SCP2	sterol carrier protein 2	-1.60536	1.23673e-07							-1.2	0.852	-1.39	0.828
Cholesterol	SIRT1	sirtuin 1	-1.6487	1.27345e-07	0.670377	0.0974755	-0.81071	0.491765	-1.71844	0.18867	-1.15	1	-3.41	0.167
Cholesterol	ABCA2	ATP binding cassette subfamily A member 2	-1.67013	1.1276e-05	-0.372237	0.586281	-1.52507	0.0175814	0.221822	0.494029	-1.39	1	1.01	0.768
Cholesterol	SGPL1	sphingosine-1-phosphate lyase 1	-1.69495	2.55827e-08							-1.3	1	-1.7	0.173
Cholesterol	HSD17B14	hydroxysteroid 17-beta dehydrogenase 14	-2.01352	2.84759e-06	0.382036	0.339903	-0.241452	0.653562	-1.85665	0.0180183	-1	1	-1	1
Cholesterol	APOE	apolipoprotein E	-2.10873	1.07111e-06	0.0872385	0.832623	1.01485	0.00301646	1.71788	0.00677202	3.36	0.0114	1.63	0.221
Cholesterol	EEPD1	endonuclease/exonuclease/phosphatase family domain containing 1	-3.25525	2.55305e-10	-0.932234	0.0255764	-2.3367	2.54726e-05	-0.770676	0.00787665	-1.06	0.558	1.15	0.194
Cholesterol	TREM2	triggering receptor expressed on myeloid cells 2	-23.0508	2.26485e-14	0.20182	0.451723	-3.84459	0.0397342	-1.38414	0.0625866	-2.23	0.00507	-3	1.07e-08
De Novo Synthesis	SPTLC2	serine palmitoyltransferase long chain base subunit 2	1.85862	1.84437e-09	0.156738	0.825971	2.5316	0.0305672	1.55155	0.114257	1.46	1.1e-05	-1.05	0.0308
De Novo Synthesis	CERS5	ceramide synthase 5	1.48212	1.15385e-06	0.873856	0.0302797	-0.0663275	3.69583	-0.567123	0.0479503	-1.18	0.915	-1.55	0.995
De Novo Synthesis	CERS2	ceramide synthase 2	1.13525	3.13151e-05							1.13	0.0265	1.32	0.0152
De Novo Synthesis	KDSR	3-ketodihydrosphingosine reductase	-1.20132	6.74672e-05							-1.21	1	-1	0.473
De Novo Synthesis	CERS4	ceramide synthase 4	-1.35032	0.00106271	-0.248206	0.249225	-0.526678	0.180372	-1.29876	0.0518762	-2.01	1	1.09	0.731
fatty acids	FASN	fatty acid synthase	5.98972	5.13922e-13	-0.958836	0.0534933	-2.31334	0.000817235	-1.4574	0.0503709	-1.35	1	1.96	0.483
fatty acids	ACSL1	acyl-CoA synthetase long chain family member 1	3.62051	5.82465e-11	3.76757	0.0295223	4.35055	0.0191005	2.30178	0.0258357	1.03	0.717	1.21	0.533
fatty acids	ACSL3	acyl-CoA synthetase long chain family member 3	3.44412	2.08611e-13							1.13	1	4.11	0.696
fatty acids	ACSL4	acyl-CoA synthetase long chain family member 4	3.23767	6.31643e-09	0.996474	0.0225708	2.60768	0.000625786	2.05087	0.00460534	-1.75	0.178	-1.07	0.0928
fatty acids	ACSS2	acyl-CoA synthetase short chain family member 2	2.36141	1.37668e-13							-4.16	1	4.98	0.616
fatty acids	ACSL5	acyl-CoA synthetase long chain family member 5	1.70538	2.31539e-08							2.14	1.08e-08	-1.07	0.148
fatty acids	CPT1A	carnitine palmitoyltransferase 1A	1.51311	0.00088067							1.58	0.303	-1.27	0.821
fatty acids	ACAT2	acetyl-CoA acetyltransferase 2	1.3684	0.000148632	0.422307	0.11497	-3.06888	0.000470374	-1.04228	0.0351875	-1.35	1	1.67	0.408
fatty acids	ACOX3	acyl-CoA oxidase 3, pristanoyl	1.36626	6.08076e-05							-1.22	0.0395	-1.09	0.819
fatty acids	ALDH1B1	aldehyde dehydrogenase 1 family member B1	1.20708	0.0333672							2.29	0.836	-1	1
fatty acids	ACBD5	acyl-CoA binding domain containing 5	-1.18047	0.0196726	-1.77854	0.205524	-0.280648	0.13698	-0.444846	0.262166	-1.12	0.926	1.01	0.539
fatty acids	ACADSB	acyl-CoA dehydrogenase short/branched chain	-1.28248	0.0205892							-1.11	1	-1.65	0.607
fatty acids	ECI2	enoyl-CoA delta isomerase 2	-1.29739	4.77156e-08							2.2	7.21e-05	1.91	0.0146
fatty acids	HSD17B4	hydroxysteroid 17-beta dehydrogenase 4	-1.31283	7.64637e-07	-0.36749	0.143463	-1.23826	0.00440308	-1.91698	0.00487714	1.18	0.0182	1.17	0.132
fatty acids	ECH1	enoyl-CoA hydratase 1	-1.31627	0.00114982							-1.08	0.35	-1.27	0.637
fatty acids	ECHS1	enoyl-CoA hydratase, short chain 1	-1.34745	6.2554e-05							1.54	0.00188	1.98	0.00031
fatty acids	PCCB	propionyl-CoA carboxylase subunit beta	-1.37089	2.79266e-06	0.303212	0.510718	-1.62362	0.0401382	-1.29078	0.0362107	-2.13	1	-1.19	0.779
fatty acids	ALDH3A2	aldehyde dehydrogenase 3 family member A2	-1.37419	1.46106e-08	-0.878377	0.19198	-1.03996	0.164732	-0.092432	0.835565	-1.03	0.697	-1.07	0.716
fatty acids	HADHA	hydroxyacyl-CoA dehydrogenase trifunctional multienzyme complex subunit alpha	-1.37603	1.97566e-09	-0.251661	0.103282	-1.06857	0.0142297	-0.820964	0.0245202	-1.09	0.505	-1.46	0.338
fatty acids	ACADS	acyl-CoA dehydrogenase short chain	-1.39474	0.00336688							-2.22	0.0241	-2.08	0.00361
fatty acids	ADHFE1	alcohol dehydrogenase iron containing 1	-1.51156	2.14615e-08	-0.0933835	0.703058	-2.296	0.00153819	-2.43951	0.0114545	-1	1	1	1
fatty acids	ACAT1	acetyl-CoA acetyltransferase 1	-1.52351	9.70082e-10	0.93802	0.188428	-0.882946	0.246149	-1.50151	0.327347	1.38	0.0137	-1.05	0.684
fatty acids	HADHB	hydroxyacyl-CoA dehydrogenase trifunctional multienzyme complex subunit beta	-1.55073	7.63001e-11	0.264481	0.452583	-1.90219	0.0216991	-3.00711	0.0107594	-1.35	1	-2.47	0.0163
fatty acids	ACAA2	acetyl-CoA acyltransferase 2	-1.60387	2.31763e-10							1.28	0.352	-1.09	0.782
fatty acids	ACADM	acyl-CoA dehydrogenase medium chain	-1.82709	9.6495e-09							1.06	0.133	1.31	0.0272
fatty acids	PHYH	phytanoyl-CoA 2-hydroxylase	-2.62913	9.53504e-12							1.19	0.165	-1.5	0.863
fatty acids	HADH	hydroxyacyl-CoA dehydrogenase	-2.84426	2.39808e-14	-0.296734	0.320093	-3.40069	0.00317809	-1.41129	0.0106429	1.24	0.208	1.3	0.292
fatty acids	ALDH7A1	aldehyde dehydrogenase 7 family member A1	-3.06297	2.95119e-12	-0.376432	0.0370621	-3.14456	0.00429513	-0.570842	0.0221743	-2.24	0.865	1.44	0.581
fatty acids	ALDH2	aldehyde dehydrogenase 2 family member	-3.07048	2.27596e-14							-2.09	1	-1.51	0.846
Glucosylceramide/Glycosphingolipid Synthesis	B4GALT5	beta-1,4-galactosyltransferase 5	1.86029	1.11556e-10	2.3389	0.00751163	2.23818	0.0120384	1.16826	0.0114679	2.31	0.000232	3.73	0.00803
Glucosylceramide/Glycosphingolipid Synthesis	UGCG	UDP-glucose ceramide glucosyltransferase	1.50944	2.15414e-06							1.63	2.9e-05	1.66	0.0226
Glucosylceramide/Glycosphingolipid Synthesis	B3GALT4	beta-1,3-galactosyltransferase 4	1.36896	0.00648015	-1.03532	0.0204466	0.344298	0.351215	-0.160324	0.280201	-1.6	1	-1.13	0.68
Glucosylceramide/Glycosphingolipid Synthesis	ST3GAL5	ST3 beta-galactoside alpha-2,3-sialyltransferase 5	-1.31998	2.87656e-06	-1.61015	0.0236768	-1.405	0.0417274	-0.761978	0.00699191	-1.96	0.228	-1.12	0.804
LD catabolism	G0S2	G0/G1 switch 2	7.06726	1.11289e-12							-2.35	1	-3.85	0.804
LD catabolism	TMEM41B	transmembrane protein 41B	2.2333	2.66868e-09							-1.24	1	-1.51	0.504
LD catabolism	PNPLA3	patatin like phospholipase domain containing 3	1.78478	1.39787e-08							-1	1	-1	1
LD catabolism	PNPLA2	patatin like phospholipase domain containing 2	1.55456	7.79832e-05							1.18	0.141	1.48	0.25
LD catabolism	VMP1	vacuole membrane protein 1	1.43189	4.23057e-09	0.263809	0.249073	1.68477	0.00164158	1.33807	0.0133909	2.13	3.27e-14	3.16	2.14e-12
LD catabolism	COPB1	COPI coat complex subunit beta 1	1.31806	0.00077777							-1.24	0.961	1.07	0.177
LD catabolism	ATG3	autophagy related 3	1.19921	2.07859e-05							1.11	0.107	-1.22	0.887
LD catabolism	EHBP1	EH domain binding protein 1	1.19777	0.0186938							-1.01	1	-1.09	0.885
LD catabolism	NBR1	NBR1 autophagy cargo receptor	1.11049	0.00205616	-0.661028	0.00421154	0.744739	0.4537	0.542123	0.00436655	-1.75	0.994	-1.03	0.496
LD catabolism	ABHD6	abhydrolase domain containing 6, acylglycerol lipase	-1.19379	0.000186376	-0.945605	0.114863	-1.65992	0.211215	-2.46531	0.146736	-1.66	0.685	-1.62	0.0949
LD catabolism	ARL8B	ADP ribosylation factor like GTPase 8B	-1.22236	0.000788754	1.70631	0.0296803	4.72225	0.000281511	4.37326	0.00305831	-1.42	1	-1.46	0.396
LD catabolism	SPG20	spartin	-1.24478	9.05568e-06							-1.65	1	-1.36	0.535
LD catabolism	VPS13D	vacuolar protein sorting 13 homolog D	-1.32699	0.0398681							1.03	0.785	1.38	0.232
LD catabolism	RNF213	ring finger protein 213	-1.43082	0.00631995	-0.98594	0.0288273	0.971095	0.0219033	0.033674	0.783418	2.79	2.02e-12	3.56	8.94e-06
LD catabolism	VPS13A	vacuolar protein sorting 13 homolog A	-1.50388	0.0420247							-1.12	1	1.17	0.541
LD catabolism	VPS13C	vacuolar protein sorting 13 homolog C	-1.92474	0.00456375							1.48	0.00063	1.42	0.00635
LD catabolism	MGLL	monoglyceride lipase	-2.2738	2.74e-08							-2.34	0.725	-3.18	0.087
LD catabolism	LIPA	lipase A, lysosomal acid type	-3.86754	1.88594e-12	-0.11884	0.649432	-2.07419	0.00184743	-3.06209	0.00444143	-1.11	0.346	-1.85	0.0103
LD synthesis	MCTP2	multiple C2 and transmembrane domain containing 2	8.98158	2.40918e-14	-0.369374	0.717357	6.00805	0.00947525	5.20885	0.031453	-1	1	1	1
LD synthesis	LPIN1	lipin 1	2.60623	2.79107e-11							-1.52	1	-1.04	0.466
LD synthesis	PLIN3	perilipin 3	1.87915	9.80777e-08	0.907875	0.430338	0.61299	0.665382	1.80727	0.157226	1.24	0.951	-4.64	0.264
LD synthesis	MGAT2	alpha-1,6-mannosyl-glycoprotein 2-beta-N-acetylglucosaminyltransferase	1.80565	9.43023e-13							1.74	3.24e-09	2.06	8.49e-05
LD synthesis	DGAT2	diacylglycerol O-acyltransferase 2	1.6026	6.387e-06							1.02	1	2.27	0.477
LD synthesis	GPAT4	glycerol-3-phosphate acyltransferase 4	1.29926	0.00278883							1.79	0.00851	1.51	0.123
LD synthesis	FITM2	fat storage inducing transmembrane protein 2	1.25568	0.00354891							1.08	1	2.07	0.122
LD synthesis	TMEM68	transmembrane protein 68	1.20826	0.0338206							-1.09	0.851	-1.13	0.719
LD synthesis	HSD17B11	hydroxysteroid 17-beta dehydrogenase 11	-1.37841	8.47102e-05							-1.47	1	-1.75	0.157
LD synthesis	PLIN2	perilipin 2	-2.42925	1.12398e-10							4.35	2.34e-10	5.7	6.68e-07
LD synthesis	LPL	lipoprotein lipase	-6.8453	2.43139e-14	1.51438	0.0168362	1.41327	0.0099795	-0.24073	0.183714	-1.29	1	-2	0.948
Phospholipases	PNPLA8	patatin like phospholipase domain containing 8	2.47604	2.66075e-11	0.734972	0.183146	1.93662	0.0240916	1.07173	0.0826437	-1.04	0.787	1.37	0.16
Phospholipases	PNPLA6	patatin like phospholipase domain containing 6	2.35059	7.09252e-10	-0.547683	0.0473245	1.19672	0.00377635	0.694744	0.0201117	-1.45	1	3.49	0.141
Phospholipases	PLCD1	phospholipase C delta 1	1.56419	2.04637e-06	0.335276	0.424138	1.4679	0.0295299	0.782206	0.101498	-1.08	1	1.74	0.537
Phospholipases	PLCD3	phospholipase C delta 3	1.50262	0.00163358							-1	1	-4.05	0.458
Phospholipases	ARF1	ADP ribosylation factor 1	1.40507	3.28208e-08	0.626868	0.144784	2.05587	0.00543144	2.29538	0.0123954	1	0.0323	1.05	0.411
Phospholipases	CNEP1R1	CTD nuclear envelope phosphatase 1 regulatory subunit 1	1.29293	0.00384912	2.00672	0.0229894	-0.315551	3.68325	0.506527	0.153478	-1.81	1	1.26	0.501
Phospholipases	PLCB3	phospholipase C beta 3	1.28789	0.00184925							1.51	0.0445	1.02	0.661
Phospholipases	PNPLA1	patatin like phospholipase domain containing 1	1.02444	0.0225724	1.54336	0.0410506	4.37928	0.000475216	1.66579	0.0114659
Phospholipases	GDE1	glycerophosphodiester phosphodiesterase 1	-1.15753	2.98151e-05	-1.5766	0.298279	1.24849	0.0609264	1.24111	0.0667764	1.05	0.121	2.31	0.000201
Phospholipases	PLA2G6	phospholipase A2 group VI	-1.2759	0.000836684							3.81	0.279	-5.56	0.324
Phospholipases	PLD2	phospholipase D2	-1.31706	0.00063239							-2.31	1	1.4	0.803
Phospholipases	PLCG2	phospholipase C gamma 2	-1.39393	1.74656e-06							-1.01	0.00153	-1.22	0.912
Phospholipases	PLA2G12A	phospholipase A2 group XIIA	-1.43916	1.64096e-05							1.21	0.581	-2.51	0.322
Phospholipases	DDHD1	DDHD domain containing 1	-1.45091	0.000229918							1.06	1	1.28	0.682
Phospholipases	PLCB2	phospholipase C beta 2	-1.51353	5.99147e-07	-0.709005	0.0396739	-1.37015	0.00609215	-0.413364	0.0822888	-1.33	1	-1.22	0.93
Phospholipases	PLD3	phospholipase D family member 3	-1.60974	4.31904e-07							-1.22	1	-2.7	0.0012
Phospholipases	ATP10A	ATPase phospholipid transporting 10A (putative)	-1.71487	4.6965e-06							-2.53	1	1	1
Phospholipases	PLB1	phospholipase B1	-1.74157	1.06857e-06	-0.731984	0.0337062	-4.07141	0.0263655	-1.97177	0.0170807	-1	1	1	1
Phospholipases	PLBD1	phospholipase B domain containing 1	-1.88684	3.86864e-08							-1	1	1	1
Phospholipases	PLCG1	phospholipase C gamma 1	-2.13886	5.95872e-08	-0.422028	0.129634	-2.35472	0.00141403	-1.26741	0.0155023	-1.24	1	-1.68	0.704
Phospholipases	ACSS1	acyl-CoA synthetase short chain family member 1	-2.2999	2.06924e-11							-2.49	0.408	-1.89	0.56
Phospholipases	PNPLA7	patatin like phospholipase domain containing 7	-2.96178	9.19483e-11	-0.579929	0.514325	-2.96676	0.00855471	-2.56341	0.0190109	-1.66	0.995	-2.11	0.0135
Phospholipases	ABHD12	abhydrolase domain containing 12, lysophospholipase	-3.59022	5.22915e-14							-1.11	0.105	-1.23	0.275
Phospholipases	PLA2G7	phospholipase A2 group VII	-3.66169	3.79319e-12	0.72541	0.162888	0.742578	0.0267887	-1.52829	0.0184743	2.08	0.921	4.09	0.317
Phospholipases	LIPG	lipase G, endothelial type	-4.65334	1.47138e-12							-1	1	-1	1
Phospholipases	PLD4	phospholipase D family member 4	-13.9318	2.54241e-14							-1.45	1	-1.7	1.42e-05
Phospholipid synthesis	AGPAT2	1-acylglycerol-3-phosphate O-acyltransferase 2	2.42292	5.40305e-09							-1.11	0.822	1.36	0.773
Phospholipid synthesis	AGPAT4	1-acylglycerol-3-phosphate O-acyltransferase 4	1.54963	9.95363e-06	2.29946	0.0520009	1.01713	0.0648427	-0.53276	0.122133	1.13	1	10.8	0.144
Many lipids	SREBF1	sterol regulatory element binding transcription factor 1	2.73139	2.09729e-11							-1.02	1	2.08	0.309
Many lipids	NR1H3	nuclear receptor subfamily 1 group H member 3	2.20847	2.26516e-08	1.07374	0.00345944	3.43598	4.07018e-05	2.09663	0.00252186	1.52	1	1	1
Many lipids	SIK1	salt inducible kinase 1	1.39465	0.00221589							2.47	0.244	2.35	0.223
Many lipids	NFKB1	nuclear factor kappa B subunit 1	1.64983	3.66298e-08	2.3369	0.022572	2.35456	0.0071001	1.32513	0.0192247	-1.17	0.934	-1.75	0.0196
Many lipids	RAB7A	RAB7A, member RAS oncogene family	-1.39635	4.55158e-12	1.6671	0.293599	5.1295	0.00645448	2.71851	0.0513219
Salvage Pathway	CERS5	ceramide synthase 5	1.48212	1.15385e-06	0.873856	0.0302797	-0.0663275	3.69583	-0.567123	0.0479503	-1.18	0.915	-1.55	0.995
Salvage Pathway	SPHK1	sphingosine kinase 1	1.4424	0.0419723	2.7131	0.00168553	1.76501	1.24999	-0.0321	0.688554	2.26	1	3.13	0.306
Salvage Pathway	SPHK2	sphingosine kinase 2	1.24568	0.0031853	-1.50682	0.0731886	0.590307	0.183386	0.210342	0.436632	1.11	0.244	1.53	0.0579
Salvage Pathway	CERS2	ceramide synthase 2	1.13525	3.13151e-05							1.13	0.0265	1.32	0.0152
Salvage Pathway	CERS4	ceramide synthase 4	-1.35032	0.00106271	-0.248206	0.249225	-0.526678	0.180372	-1.29876	0.0518762	-2.01	1	1.09	0.731
Sphingolipid degradation	GBA	glucosylceramidase beta 1	1.35196	5.52613e-06							1.82	4.09e-08	1.94	3.31e-05
Sphingolipid degradation	NAGA	alpha-N-acetylgalactosaminidase	-1.14174	0.00436791							1.07	0.0263	-1.42	0.48
Sphingolipid degradation	HEXB	hexosaminidase subunit beta	-2.18501	2.45188e-11	0.0216024	0.939295	-1.59674	0.0174167	-1.34116	0.0276234	-1.55	0.491	-1.94	0.067
Sphingolipid degradation	FUCA1	alpha-L-fucosidase 1	-3.14396	1.09635e-12							1.06	0.0333	-1.04	0.722
Sphingolipid degradation	HEXA	hexosaminidase subunit alpha	-3.22947	2.43139e-14	-0.339632	0.0620999	-1.37821	0.000639365	-1.37529	0.007325	-1.8	0.169	-2.56	8.68e-16
Sphingolipid degradation	ASAH1	N-acylsphingosine amidohydrolase 1	-4.19812	3.95239e-14	-0.451236	0.0568971	-1.08432	0.0347534	-1.64732	0.00427135	1.11	0.000613	-1.14	0.875
Sphingolipid degradation	GM2A	ganglioside GM2 activator	-4.26377	2.27596e-14							-1.01	0.0471	1.13	0.15
Sphingomyelin Synthesis	SGMS2	sphingomyelin synthase 2	1.5339	4.99369e-05							-2.14	1	1	1
