# Supplementary material for: Plasma Membrane Remodeling During Microglial Activation: A Hypothesis Linking Microglial Shape and Lipid Droplet Formation
Source: Glia. 2026 Jun 25;74(8):e70193. doi: 10.1002/glia.70193 (PMC13296839; doi:10.1002/glia.70193)
Supplement: Supplementary file 6 — Table S6: Fold changes and FDR‐corrected p values for fold change gene expression under DGAT inhibitor treatment compared to vehicle and LPS‐treated controls. [file GLIA-74-0-s002.xlsx]

## Sheet: 6-DGATinh_FoldChange
Data repoduced from PMID: 40644302, Supplementary Table 2
		iMG_Untreated_vs_iMG_DGAT_1_2_inh		iMG_LPS_vs_iMG_DGAT_1_2_inh_LPS
UCSC_Gene_Symbol	Ingenuity_Gene_Description	FoldChange	PostHoc_P-value	FoldChange	PostHoc_P-value
A1BG-AS1	A1BG antisense RNA 1	-1.16098	0.00731155	-1.13881	0.0159338
A2M	alpha-2-macroglobulin	-1.21475	0.106565	-1.28242	0.0374315
AAAS	aladin WD repeat nucleoporin	-1.02566	0.974129	1.03021	0.959388
AAGAB	alpha and gamma adaptin binding protein	-1.11978	0.00883466	-1.23703	0.000138328
AAMDC	adipogenesis associated Mth938 domain containing	-1.20124	0.131639	-1.28867	0.0339681
AAMP	angio associated migratory cell protein	-1.1854	0.0673672	-1.15551	0.126795
AAR2	AAR2 splicing factor	-1.06029	0.151523	-1.02269	0.792943
AARS2	alanyl-tRNA synthetase 2, mitochondrial	-1.04515	0.886573	-1.08773	0.548825
AASDHPPT	aminoadipate-semialdehyde dehydrogenase-phosphopantetheinyl transferase	-1.11196	0.096615	-1.19389	0.00792317
ABAT	4-aminobutyrate aminotransferase	-1.12076	0.214814	-1.22066	0.0226547
ABCA1	ATP binding cassette subfamily A member 1	-1.20726	0.608194	-1.08198	0.949735
ABCA2	ATP binding cassette subfamily A member 2	1.11447	0.841904	1.33969	0.1967
ABCA3	ATP binding cassette subfamily A member 3	-1.26864	0.176808	-1.19246	0.382017
ABCA5	ATP binding cassette subfamily A member 5	-1.08621	0.80986	-1.4018	0.0272015
ABCA7	ATP binding cassette subfamily A member 7	1.04492	0.968957	-1.07259	0.89112
ABCB4	ATP binding cassette subfamily B member 4	1.00139	0.999965	-1.00942	0.989748
ABCB6	ATP binding cassette subfamily B member 6 (Langereis blood group)	1.29725	0.00661138	1.1708	0.081692
ABCB7	ATP binding cassette subfamily B member 7	1.0488	0.190876	-1.13301	0.00165239
ABCB8	ATP binding cassette subfamily B member 8	-1.08025	0.202763	1.0603	0.397348
ABCB9	ATP binding cassette subfamily B member 9	-1.07098	0.470762	-1.04528	0.764213
ABCC3	ATP binding cassette subfamily C member 3	-1.20407	0.270773	-1.83263	0.000888955
ABCC4	ATP binding cassette subfamily C member 4	1.21555	0.0568138	-1.01467	0.995235
ABCC5	ATP binding cassette subfamily C member 5	-1.04675	0.966068	-1.08967	0.824126
ABCC6	ATP binding cassette subfamily C member 6	1.10305	0.358378	1.34158	0.00337978
ABCD4	ATP binding cassette subfamily D member 4	-1.04826	0.396569	-1.16794	0.00254888
ABCG1	ATP binding cassette subfamily G member 1	-1.02071	0.974203	-1.12686	0.149743
ABHD11	abhydrolase domain containing 11	-1.10204	0.17627	-1.18584	0.0157634
ABHD12	abhydrolase domain containing 12, lysophospholipase	-1.23132	0.0206564	-2.00263	6.13253e-06
ABHD13	abhydrolase domain containing 13	1.04308	0.695016	-1.00702	0.997612
ABHD14A	abhydrolase domain containing 14A	-1.04912	0.734483	-1.00328	0.999862
ABHD14B	abhydrolase domain containing 14B	-1.15925	0.0905985	-1.13015	0.176428
ABHD15	abhydrolase domain containing 15	-1.041	0.857915	-1.09767	0.328215
ABHD16A	abhydrolase domain containing 16A, phospholipase	-1.09177	0.0235076	-1.10917	0.00957827
ABHD17A	abhydrolase domain containing 17A, depalmitoylase	1.0072	0.99952	1.08222	0.654828
ABHD17B	abhydrolase domain containing 17B, depalmitoylase	1.0197	0.853541	1.00988	0.976533
ABHD3	abhydrolase domain containing 3, phospholipase	1.20288	0.0785764	1.00691	0.999517
ABHD4	abhydrolase domain containing 4, N-acyl phospholipase B	-1.12941	0.0393427	-1.0917	0.147766
ABHD5	abhydrolase domain containing 5, lysophosphatidic acid acyltransferase	-1.07762	0.304532	-1.31062	0.0006072
ABHD6	abhydrolase domain containing 6, acylglycerol lipase	-1.06147	0.0222846	1.05144	0.0514297
ABI1	abl interactor 1	1.04921	0.299108	-1.02009	0.858045
ABI2	abl interactor 2	-1.12273	0.131671	-1.09672	0.262144
ABI3	ABI family member 3	1.04303	0.804746	-1.50019	0.000112095
ABL1	ABL proto-oncogene 1, non-receptor tyrosine kinase	1.03102	0.986922	1.10504	0.714729
ABL2	ABL proto-oncogene 2, non-receptor tyrosine kinase	1.18906	0.298821	1.25657	0.13255
ABLIM3	actin binding LIM protein family member 3	1.51554	0.000820942	1.3746	0.00461248
ABR	ABR activator of RhoGEF and GTPase	1.00938	0.997118	-1.07985	0.424465
ABRACL	ABRA C-terminal like	1.02605	0.994992	-1.00017	1
ABTB1	ankyrin repeat and BTB domain containing 1	-1.13895	0.268749	-1.13782	0.274059
ACAA1	acetyl-CoA acyltransferase 1	-1.13963	0.0948618	-1.13251	0.114174
ACAA2	acetyl-CoA acyltransferase 2	-1.05701	0.618291	-1.09232	0.2698
ACACA	acetyl-CoA carboxylase alpha	1.48715	0.0563052	1.30255	0.23892
ACACB	acetyl-CoA carboxylase beta	-1.14287	0.44874	-1.07029	0.855134
ACAD10	acyl-CoA dehydrogenase family member 10	-1.17473	0.11201	-1.08312	0.585402
ACAD8	acyl-CoA dehydrogenase family member 8	-1.07601	0.178369	-1.14908	0.0104516
ACAD9	acyl-CoA dehydrogenase family member 9	1.01621	0.946496	1.0432	0.521234
ACADM	acyl-CoA dehydrogenase medium chain	1.10098	0.112925	1.01631	0.969457
ACADS	acyl-CoA dehydrogenase short chain	-1.08467	0.239427	-1.01011	0.993582
ACADSB	acyl-CoA dehydrogenase short/branched chain	-1.09222	0.236369	-1.08843	0.263123
ACADVL	acyl-CoA dehydrogenase very long chain	-1.22344	0.00114372	1.0712	0.225041
ACAP1	ArfGAP with coiled-coil, ankyrin repeat and PH domains 1	1.4623	0.0121324	1.61525	0.00304817
ACAP3	ArfGAP with coiled-coil, ankyrin repeat and PH domains 3	1.02174	0.97288	-1.03633	0.893368
ACAT2	acetyl-CoA acetyltransferase 2	1.54846	0.00110747	-1.25787	0.0448197
ACBD3	acyl-CoA binding domain containing 3	-1.05202	0.22569	1.05112	0.236683
ACBD4	acyl-CoA binding domain containing 4	-1.05379	0.461278	1.02751	0.854358
ACBD5	acyl-CoA binding domain containing 5	1.05807	0.248132	-1.04581	0.417823
ACCS	1-aminocyclopropane-1-carboxylate synthase homolog (inactive)	-1.0826	0.536478	-1.11476	0.297235
ACE	angiotensin I converting enzyme	1.00587	0.99975	-1.20943	0.0882043
ACIN1	apoptotic chromatin condensation inducer 1	-1.04514	0.720576	-1.06084	0.522162
ACLY	ATP citrate lyase	1.14575	0.242463	1.1666	0.16786
ACO1	aconitase 1	-1.02657	0.965391	1.38358	0.00199692
ACO2	aconitase 2	-1.06107	0.60325	1.02195	0.964469
ACOT1	acyl-CoA thioesterase 1	1.21753	0.0459334	-1.12335	0.289526
ACOT11	acyl-CoA thioesterase 11	1.02519	0.982041	1.04156	0.929498
ACOT2	acyl-CoA thioesterase 2	1.01949	0.992098	-1.1943	0.127633
ACOT7	acyl-CoA thioesterase 7	1.36358	0.0151293	1.36268	0.0153056
ACOT9	acyl-CoA thioesterase 9	1.09727	0.0352728	1.0755	0.100665
ACOX1	acyl-CoA oxidase 1	1.0265	0.927756	1.01099	0.99389
ACP2	acid phosphatase 2, lysosomal	-1.04497	0.0395011	-1.29231	1.90921e-07
ACP5	acid phosphatase 5, tartrate resistant	-1.16325	0.0336406	-1.35098	0.000548672
ACP6	acid phosphatase 6, lysophosphatidic	-1.10207	0.0440451	-1.08158	0.107982
ACPP	acid phosphatase 3	1.25553	0.00722663	1.08839	0.370889
ACRBP	acrosin binding protein	-1.15767	0.193044	-1.24492	0.0408498
ACSF2	acyl-CoA synthetase family member 2	-1.00649	0.999867	-1.21562	0.229246
ACSF3	acyl-CoA synthetase family member 3	1.01833	0.971229	1.07664	0.357842
ACSL1	acyl-CoA synthetase long chain family member 1	-1.07105	0.740763	1.52743	0.00102761
ACSL3	acyl-CoA synthetase long chain family member 3	1.44038	3.50907e-05	-1.03437	0.784593
ACSL4	acyl-CoA synthetase long chain family member 4	1.26196	0.00762644	1.3938	0.000800044
ACSL5	acyl-CoA synthetase long chain family member 5	1.27254	0.00391878	1.34792	0.000984125
ACSM5	acyl-CoA synthetase medium chain family member 5	-1.01888	0.982257	1	1
ACSS1	acyl-CoA synthetase short chain family member 1	1.12412	0.0544275	1.01967	0.951126
ACSS2	acyl-CoA synthetase short chain family member 2	1.13558	0.0979819	1.08469	0.364037
ACSS3	acyl-CoA synthetase short chain family member 3	-1.00312	0.999821	1.0546	0.579679
ACTB	actin beta	-1.00408	0.998969	-1.04798	0.432877
ACTG1	actin gamma 1	1.00995	0.990666	-1.0688	0.277109
ACTL6A	actin like 6A	1.03939	0.467186	-1.01489	0.934265
ACTN1	actinin alpha 1	1.18786	0.0525183	1.40935	0.0010375
ACTR10	actin related protein 10	1.04139	0.878162	1.03397	0.926086
ACTR1A	actin related protein 1A	-1.04168	0.518068	1.01506	0.951285
ACTR1B	actin related protein 1B	1.03914	0.640122	-1.02731	0.831291
ACTR2	actin related protein 2	1.02986	0.849964	-1.00801	0.996003
ACTR3	actin related protein 3	1.03288	0.867942	-1.05342	0.626478
ACTR3B	actin related protein 3B	-1.01874	0.912101	1.05202	0.348445
ACTR5	actin related protein 5	1.11536	0.000192803	-1.01438	0.725571
ACTR6	actin related protein 6	-1.06775	0.761772	-1.09924	0.521204
ACTR8	actin related protein 8	-1.02698	0.838351	1.03614	0.69465
ACVR1	activin A receptor type 1	1.02574	0.925423	1.19014	0.0129176
ACVR1B	activin A receptor type 1B	1.06922	0.752928	1.41722	0.00355322
ACVR2A	activin A receptor type 2A	1.00368	0.999837	-1.16039	0.0640103
ACVRL1	activin A receptor like type 1	1.58973	0.00334181	1.85807	0.000492425
ACY1	aminoacylase 1	1.05368	0.883801	1.12512	0.41161
ACY3	aminoacylase 3	1.31852	1.20675e-08	1	1
ACYP2	acylphosphatase 2	-1.1908	0.172226	-1.3364	0.0203015
ADA	adenosine deaminase	1.09335	0.691537	-1.37445	0.0173141
ADAL	adenosine deaminase like	1.08551	0.0449325	1.01915	0.870875
ADAM10	ADAM metallopeptidase domain 10	1.0564	0.595404	1.09791	0.205565
ADAM15	ADAM metallopeptidase domain 15	1.01511	0.99687	1.08176	0.724164
ADAM1A	ADAM metallopeptidase domain 1A (pseudogene)	-1.01411	0.99748	-1.02567	0.985661
ADAM23	ADAM metallopeptidase domain 23	-1.04919	0.853559	-1.00691	0.999417
ADAM28	ADAM metallopeptidase domain 28	-1.0712	0.770913	-1.26897	0.0405863
ADAM8	ADAM metallopeptidase domain 8	1.45433	0.000444263	1.8617	1.09958e-05
ADAM9	ADAM metallopeptidase domain 9	1.05994	0.423718	1.07727	0.243461
ADAMDEC1	ADAM like decysin 1	-1.05279	0.685687	-1.72678	1.04361e-05
ADAMTS10	ADAM metallopeptidase with thrombospondin type 1 motif 10	1.26689	0.0412672	-1.08575	0.665307
ADAMTS14	ADAM metallopeptidase with thrombospondin type 1 motif 14	1	1	1.26283	0.00369505
ADAMTSL2	ADAMTS like 2	1.20824	0.035089	1	1
ADAMTSL4	ADAMTS like 4	1.26455	0.0571051	1.33276	0.0217136
ADAP2	ArfGAP with dual PH domains 2	1.01197	0.986791	-1.00301	0.999776
ADAR	adenosine deaminase RNA specific	-1.12333	0.696645	-1.35726	0.0763297
ADARB1	adenosine deaminase RNA specific B1	1.21643	0.0997445	2.16542	2.39025e-05
ADAT1	adenosine deaminase tRNA specific 1	-1.09117	0.14427	-1.13388	0.0317748
ADAT2	adenosine deaminase tRNA specific 2	1.01487	0.99043	1.03116	0.925304
ADAT3	adenosine deaminase tRNA specific 3	1.20176	0.000381431	1.13912	0.00372682
ADCK1	aarF domain containing kinase 1	1.06682	0.341079	-1.09005	0.155434
ADCK3	coenzyme Q8A	-1.00555	0.999697	-1.1304	0.25192
ADCY10	adenylate cyclase 10	1.30764	0.00399412	1	1
ADCY3	adenylate cyclase 3	1.03444	0.941831	1.15917	0.14765
ADCY4	adenylate cyclase 4	1.00853	0.987227	1	1
ADCY6	adenylate cyclase 6	-1.01882	0.995321	1.16462	0.305448
ADCY8	adenylate cyclase 8	1.31542	0.0016853	1	1
ADD1	adducin 1	1.00842	0.998685	1.03428	0.927958
ADD2	adducin 2	1.33332	0.0591176	-1.04579	0.961433
ADGRD1	adhesion G protein-coupled receptor D1	1.65379	0.000225732	1.0937	0.53206
ADGRE1	adhesion G protein-coupled receptor E1	1.6321	0.00015086	-1.084	0.548512
ADGRE2	adhesion G protein-coupled receptor E2	1.50739	0.00335343	2.48347	1.23925e-05
ADGRE3	adhesion G protein-coupled receptor E3	1.58696	0.000597876	1	1
ADGRE4P	adhesion G protein-coupled receptor E4, pseudogene	1.25769	0.129256	1.28817	0.0892112
ADGRE5	adhesion G protein-coupled receptor E5	1.25348	0.167651	1.86265	0.000905415
ADGRG1	adhesion G protein-coupled receptor G1	1.06727	0.435006	2.23841	1.88775e-07
ADGRG3	adhesion G protein-coupled receptor G3	1	1	1.90492	1.66013e-06
ADGRG5	adhesion G protein-coupled receptor G5	-1.03319	0.99008	-1.71384	0.00510119
ADGRG6	adhesion G protein-coupled receptor G6	1.30349	0.0290163	1	1
ADGRL1	adhesion G protein-coupled receptor L1	1.14009	0.00674089	1	1
ADHFE1	alcohol dehydrogenase iron containing 1	-1.25113	0.00231057	1	1
ADI1	acireductone dioxygenase 1	-1.09218	0.591862	-1.27811	0.0288221
ADIPOR2	adiponectin receptor 2	1.07749	0.144881	1.01243	0.976083
ADK	adenosine kinase	-1.06455	0.654726	-1.21246	0.0273675
ADM	adrenomedullin	1.0091	0.998388	-1.04533	0.85814
ADNP2	ADNP homeobox 2	-1.00455	0.999817	1.09235	0.474525
ADORA1	adenosine A1 receptor	1.01226	0.9804	-1.44193	1.54969e-05
ADORA3	adenosine A3 receptor	-1.34488	0.00597278	-1.41683	0.00218633
ADPGK	ADP dependent glucokinase	-1.07393	0.118597	-1.09344	0.0472043
ADPGK-AS1	ADPGK antisense RNA 1	-1.35567	0.0036796	-1.28845	0.0108779
ADPRH	ADP-ribosylarginine hydrolase	1.01197	0.991264	1.11023	0.132961
ADPRM	ADP-ribose/CDP-alcohol diphosphatase, manganese dependent	-1.07109	0.402446	-1.16353	0.0265793
ADRA2B	adrenoceptor alpha 2B	1.50354	0.000220883	1	1
ADRBK2	G protein-coupled receptor kinase 3	1.07674	0.502826	-1.17875	0.0474751
ADRM1	ADRM1 26S proteasome ubiquitin receptor	-1.01404	0.993849	1.21921	0.0287645
ADSS	adenylosuccinate synthase 2	1.17838	0.00314714	1.16034	0.00576516
ADSSL1	adenylosuccinate synthase 1	-1.20519	0.00386209	1	1
ADTRP	androgen dependent TFPI regulating protein	1.23716	0.0150221	1.10787	0.277122
AEN	apoptosis enhancing nuclease	1.25482	0.00783333	1.10581	0.254598
AES	TLE family member 5, transcriptional modulator	1.24221	0.155738	1.27895	0.0994056
AFAP1	actin filament associated protein 1	1.40284	0.0316605	1.37442	0.0426352
AFAP1L1	actin filament associated protein 1 like 1	1.40928	0.0154329	1	1
AFF3	ALF transcription elongation factor 3	1.21596	0.0518007	1	1
AFG3L2	AFG3 like matrix AAA peptidase subunit 2	-1.01834	0.982618	-1.1339	0.133802
AFTPH	aftiphilin	1.05207	0.320569	1.07184	0.129941
AGA	aspartylglucosaminidase	-1.01948	0.896897	1.15644	0.00354198
AGAP1	ArfGAP with GTPase domain, ankyrin repeat and PH domain 1	-1.158	0.127261	-1.08819	0.499404
AGAP2	ArfGAP with GTPase domain, ankyrin repeat and PH domain 2	1.07373	0.538508	1	1
AGAP2-AS1	AGAP2 antisense RNA 1	1.12272	0.395216	1.29121	0.0252032
AGAP5	ArfGAP with GTPase domain, ankyrin repeat and PH domain 4	-1.05999	0.933444	1.09331	0.806463
AGAP6	ArfGAP with GTPase domain, ankyrin repeat and PH domain 4	1.02334	0.992121	1.03533	0.974401
AGAP9	ArfGAP with GTPase domain, ankyrin repeat and PH domain 4	-1.10312	0.811532	-1.04162	0.981673
AGBL5	AGBL carboxypeptidase 5	-1.02243	0.985148	1.03493	0.949195
AGFG1	ArfGAP with FG repeats 1	-1.01123	0.997564	1.45378	0.00117214
AGGF1	angiogenic factor with G-patch and FHA domains 1	-1.0642	0.135622	-1.07754	0.0672013
AGK	acylglycerol kinase	-1.03539	0.192623	-1.0134	0.82649
AGO2	argonaute RISC catalytic component 2	1.15476	0.442815	1.59932	0.00392357
AGO3	argonaute RISC catalytic component 3	-1.02402	0.988003	1.09148	0.658197
AGO4	argonaute RISC component 4	1.07433	0.609564	1.07816	0.574788
AGPAT1	1-acylglycerol-3-phosphate O-acyltransferase 1	1.01235	0.990764	1.04412	0.741171
AGPAT2	1-acylglycerol-3-phosphate O-acyltransferase 2	1.0862	0.72133	1.23141	0.106109
AGPAT3	1-acylglycerol-3-phosphate O-acyltransferase 3	1.01575	0.99242	-1.04353	0.87784
AGPAT4	1-acylglycerol-3-phosphate O-acyltransferase 4	-1.01265	0.997951	1.5172	0.00184583
AGPS	alkylglycerone phosphate synthase	1.01009	0.997518	1.00195	0.999982
AGTPBP1	ATP/GTP binding carboxypeptidase 1	-1.01533	0.986677	-1.00011	1
AGTRAP	angiotensin II receptor associated protein	1.33147	0.00861144	1.18224	0.111595
AHCTF1	AT-hook containing transcription factor 1	-1.00063	1	1.19482	0.250778
AHCY	adenosylhomocysteinase	1.05181	0.577452	-1.04138	0.722254
AHCYL1	adenosylhomocysteinase like 1	-1.02195	0.862491	-1.00657	0.995076
AHNAK	AHNAK nucleoprotein	1.53305	0.182079	1.63797	0.111638
AHR	aryl hydrocarbon receptor	1.30877	0.182508	1.05341	0.969654
AHRR	aryl hydrocarbon receptor repressor	-1.40652	0.0359295	-1.57608	0.00774756
AHSA1	activator of HSP90 ATPase activity 1	-1.0692	0.413019	1.02005	0.960254
AHSA2	activator of HSP90 ATPase homolog 2, pseudogene	-1.10104	0.372925	-1.17155	0.0841538
AIDA	axin interactor, dorsalization associated	1.00315	0.999524	1.0461	0.464352
AIFM2	apoptosis inducing factor mitochondria associated 2	1.25729	0.0193529	1.52891	0.000418643
AIFM3	apoptosis inducing factor mitochondria associated 3	-1.05483	0.13462	1	1
AIG1	androgen induced 1	-1.16931	0.0334134	-1.22335	0.00865605
AIM1	crystallin beta-gamma domain containing 1	1.24097	0.121573	1.00311	0.99998
AIMP2	aminoacyl tRNA synthetase complex interacting multifunctional protein 2	1.08497	0.646682	1.04034	0.935545
AIP	aryl hydrocarbon receptor interacting protein	1.12908	0.535729	1.02079	0.994975
AK1	adenylate kinase 1	1.11556	0.407808	-1.01341	0.996907
AK2	adenylate kinase 2	1.01352	0.980765	-1.05831	0.43857
AK6	adenylate kinase 6	1.04884	0.931296	1.02818	0.98476
AK9	adenylate kinase 9	-1.1322	0.0683036	-1.17518	0.0196906
AKAP1	A-kinase anchoring protein 1	1.01277	0.995568	1.01524	0.992575
AKAP12	A-kinase anchoring protein 12	1.14346	0.191776	-1.24581	0.0259044
AKAP13	A-kinase anchoring protein 13	1.01162	0.998745	1.13824	0.401838
AKAP2		1.46525	0.0451826	1.32496	0.1519
AKAP6	A-kinase anchoring protein 6	1.1443	0.39736	-1.12225	0.517996
AKAP7	A-kinase anchoring protein 7	-1.01014	0.993798	-1.07354	0.34566
AKAP8L	A-kinase anchoring protein 8 like	-1.08802	0.21609	-1.05056	0.61081
AKAP9	A-kinase anchoring protein 9	1.03378	0.988048	-1.05253	0.959167
AKIRIN1	akirin 1	1.00309	0.99978	1.00811	0.996118
AKIRIN2	akirin 2	1.12001	0.000506014	1.1179	0.000567828
AKNA	AT-hook transcription factor	1.13648	0.581357	1.41938	0.0290977
AKR1B1	aldo-keto reductase family 1 member B	-1.09012	0.483285	1.22285	0.0337672
AKR7A2	aldo-keto reductase family 7 member A2	-1.15447	0.36073	-1.21054	0.170366
AKT1	AKT serine/threonine kinase 1	-1.0396	0.878324	1.02897	0.9455
AKT1S1	AKT1 substrate 1	1.07827	0.403986	-1.08285	0.362017
AKT3	AKT serine/threonine kinase 3	-1.05673	0.94321	1.20585	0.309566
AKTIP	AKT interacting protein	-1.01158	0.989602	1.11771	0.0734818
ALAD	aminolevulinate dehydratase	-1.13649	0.00235112	-1.24556	5.50892e-05
ALCAM	activated leukocyte cell adhesion molecule	1.0894	0.806845	1.32875	0.068621
ALDH16A1	aldehyde dehydrogenase 16 family member A1	1.14914	0.0643516	1.18292	0.0266719
ALDH1A1	aldehyde dehydrogenase 1 family member A1	-1.04922	0.385287	-1.08741	0.070757
ALDH1A2	aldehyde dehydrogenase 1 family member A2	2.06851	2.65238e-06	1.65725	4.09506e-05
ALDH1B1	aldehyde dehydrogenase 1 family member B1	1.2705	0.0265005	1.16864	0.158455
ALDH2	aldehyde dehydrogenase 2 family member	-1.15684	0.0328544	-1.67816	7.65329e-06
ALDH3A2	aldehyde dehydrogenase 3 family member A2	-1.07616	0.0215719	-1.13085	0.000966777
ALDH3B1	aldehyde dehydrogenase 3 family member B1	-1.09716	0.649879	-1.08256	0.744707
ALDH4A1	aldehyde dehydrogenase 4 family member A1	1.02049	0.991592	1.06173	0.838052
ALDH5A1	aldehyde dehydrogenase 5 family member A1	-1.51202	0.000211038	-1.02702	0.953794
ALDH6A1	aldehyde dehydrogenase 6 family member A1	-1.03603	0.659926	-1.21758	0.000842317
ALDH7A1	aldehyde dehydrogenase 7 family member A1	-1.08151	0.603241	-1.37593	0.00371714
ALDH9A1	aldehyde dehydrogenase 9 family member A1	-1.12697	0.0141946	-1.1751	0.00238007
ALDOA	aldolase, fructose-bisphosphate A	1.01506	0.983591	1.05269	0.633235
ALDOC	aldolase, fructose-bisphosphate C	1.29309	0.0310562	1.21088	0.110878
ALG10	ALG10 alpha-1,2-glucosyltransferase	1	1	-1.06048	0.184614
ALG14	ALG14 UDP-N-acetylglucosaminyltransferase subunit	1.02899	0.970965	1.11587	0.39975
ALG2	ALG2 alpha-1,3/1,6-mannosyltransferase	-1.05552	0.57828	1.09605	0.193312
ALG5	ALG5 dolichyl-phosphate beta-glucosyltransferase	1.00121	0.999998	1.06537	0.782481
ALG6	ALG6 alpha-1,3-glucosyltransferase	-1.06472	0.292907	-1.20404	0.00207411
ALG9	ALG9 alpha-1,2-mannosyltransferase	-1.05818	0.567623	1.01832	0.971837
ALK	ALK receptor tyrosine kinase	-1.0279	0.835472	-1	1
ALKBH1	alkB homolog 1, histone H2A dioxygenase	-1.03618	0.438068	1.04562	0.268411
ALKBH2	alkB homolog 2, alpha-ketoglutarate dependent dioxygenase	1.02778	0.918335	1.15884	0.0375034
ALKBH5	alkB homolog 5, RNA demethylase	-1.02261	0.977662	-1.00451	0.999804
ALOX15B	arachidonate 15-lipoxygenase type B	1.26702	0.000228765	1	1
ALOX5	arachidonate 5-lipoxygenase	-1.00255	0.999863	-1.07242	0.285125
ALOX5AP	arachidonate 5-lipoxygenase activating protein	-1.13892	0.461176	1.29654	0.0603847
ALPK1	alpha kinase 1	-1.0233	0.974284	-1.08882	0.462523
ALPK3	alpha kinase 3	1.52052	0.123837	1.91197	0.0176308
ALS2CL	ALS2 C-terminal like	1.05059	0.843	1.07467	0.64442
AMACR	alpha-methylacyl-CoA racemase	1.1061	0.0575927	1.20948	0.00171551
AMBRA1	autophagy and beclin 1 regulator 1	1.01088	0.998931	1.01495	0.997268
AMD1	adenosylmethionine decarboxylase 1	1.10933	0.180794	1.04873	0.728127
AMDHD1	amidohydrolase domain containing 1	1.26883	0.00134487	1.24296	0.00242114
AMDHD2	amidohydrolase domain containing 2	-1.0054	0.998759	-1.12336	0.0514651
AMFR	autocrine motility factor receptor	-1.08003	0.20192	-1.15731	0.0130908
AMICA1	junction adhesion molecule like	-1.15447	0.223945	-1.04484	0.912937
AMIGO2	adhesion molecule with Ig like domain 2	1.08894	0.162437	1.10483	0.0927191
AMIGO3	adhesion molecule with Ig like domain 3	-1.11502	0.0653799	1.00246	0.999877
AMMECR1	AMMECR nuclear protein 1	1.01668	0.982233	-1.03367	0.88232
AMN1	antagonist of mitotic exit network 1 homolog	-1.16743	0.111023	-1.24884	0.022271
AMOT	angiomotin	1.27519	0.0449417	-1.29006	0.0361184
AMPD2	adenosine monophosphate deaminase 2	1.14475	0.103957	1.31724	0.00264503
AMT	aminomethyltransferase	1.03836	0.773225	1.575	1.28238e-05
AMY2B	amylase alpha 2B	1.12317	0.13246	-1.09777	0.258616
AMZ2P1	AMZ2 pseudogene 1	-1.032	0.844664	-1.11657	0.0808011
ANAPC10	anaphase promoting complex subunit 10	-1.06479	0.748617	-1.02354	0.980881
ANAPC16	anaphase promoting complex subunit 16	-1.13431	0.412791	-1.21824	0.123233
ANAPC2	anaphase promoting complex subunit 2	-1.09927	0.251351	-1.06841	0.519604
ANAPC5	anaphase promoting complex subunit 5	-1.07773	0.0452727	-1.14219	0.00178947
ANAPC7	anaphase promoting complex subunit 7	-1.02508	0.68596	-1.1293	0.00249959
ANGEL1	angel homolog 1	-1.06906	0.885203	-1.05304	0.941269
ANGEL2	angel homolog 2	-1.01608	0.975432	-1.09176	0.189762
ANGPTL6	angiopoietin like 6	-1.11473	0.152496	-1.26093	0.00389355
ANK2	ankyrin 2	1.12673	0.629175	1.17001	0.423635
ANKDD1A	ankyrin repeat and death domain containing 1A	-1.01283	0.968714	-1.16027	0.00367003
ANKEF1	ankyrin repeat and EF-hand domain containing 1	-1.04537	0.630535	1.29352	0.000467761
ANKH	ANKH inorganic pyrophosphate transport regulator	-1.13707	0.0681071	1.12889	0.0863136
ANKHD1	ankyrin repeat and KH domain containing 1	-1.13436	0.373533	1.00243	0.999986
ANKLE2	ankyrin repeat and LEM domain containing 2	1.07091	0.237304	1.18138	0.0042707
ANKMY1	ankyrin repeat and MYND domain containing 1	-1.1409	0.119306	1.05681	0.708405
ANKMY2	ankyrin repeat and MYND domain containing 2	-1.07393	0.00910118	-1.1399	0.00017042
ANKRA2	ankyrin repeat family A member 2	-1.13356	0.0968409	-1.23837	0.00702665
ANKRD10	ankyrin repeat domain 10	1.03863	0.917677	-1.11853	0.308502
ANKRD11	ankyrin repeat domain containing 11	-1.0286	0.949688	1.14077	0.140303
ANKRD12	ankyrin repeat domain 12	1.05118	0.912675	-1.33555	0.0228032
ANKRD13A	ankyrin repeat domain 13A	-1.02391	0.884146	-1.11773	0.0368935
ANKRD13D	ankyrin repeat domain 13D	1.016	0.880569	1.17614	0.000315422
ANKRD20A4	ankyrin repeat domain 20 family member A4, pseudogene	-1.27198	0.00082696	1	1
ANKRD22	ankyrin repeat domain 22	1	1	2.23387	1.84583e-07
ANKRD26	ankyrin repeat domain containing 26	-1.05498	0.820859	-1.1351	0.24544
ANKRD27	ankyrin repeat domain 27	-1.00799	0.998707	1.17768	0.0601349
ANKRD28	ankyrin repeat domain 28	1.06316	0.758114	1.06666	0.729539
ANKRD36B	ankyrin repeat domain 36B	1.06395	0.559276	1.24437	0.00616478
ANKRD39	ankyrin repeat domain 39	1.04913	0.950052	1.20136	0.25838
ANKRD40	ankyrin repeat domain 40	1.06071	0.517158	1.25448	0.00255809
ANKRD44	ankyrin repeat domain 44	1.06337	0.800898	-1.14319	0.271017
ANKRD46	ankyrin repeat domain 46	-1.15529	0.0128118	-1.16523	0.00925871
ANKRD49	ankyrin repeat domain 49	-1.06186	0.627752	-1.15956	0.0637613
ANKRD6	ankyrin repeat domain 6	1.11754	0.194138	1.23124	0.0131303
ANKS3	ankyrin repeat and sterile alpha motif domain containing 3	-1.04372	0.287143	1.10245	0.009708
ANKS6	ankyrin repeat and sterile alpha motif domain containing 6	1.00947	0.998418	1.08969	0.502241
ANKZF1	ankyrin repeat and zinc finger peptidyl tRNA hydrolase 1	1.0192	0.981748	1.00448	0.999747
ANLN	anillin, actin binding protein	1.68761	0.0110345	-1.23479	0.366391
ANO10	anoctamin 10	1.01955	0.944279	-1.05789	0.432125
ANO5	anoctamin 5	-1.07342	0.766016	1.05919	0.855759
ANO8	anoctamin 8	1.14038	0.573169	1.82836	0.00131468
ANP32E	acidic nuclear phosphoprotein 32 family member E	1.1938	0.0122698	1.01841	0.970595
ANPEP	alanyl aminopeptidase, membrane	1.07453	0.795072	1.15985	0.300328
ANTXR1	ANTXR cell adhesion molecule 1	-1.0702	0.788723	-1.43657	0.00472398
ANTXR2	ANTXR cell adhesion molecule 2	1.03885	0.94138	1.81824	0.000103569
ANXA1	annexin A1	1.39474	0.00267123	1.71633	9.58311e-05
ANXA11	annexin A11	1.04678	0.451085	1.02669	0.806829
ANXA2	annexin A2	1.18869	0.0941615	1.04545	0.89116
ANXA2P2	annexin A2 pseudogene 2	1.04091	0.807938	1.11847	0.134638
ANXA3	annexin A3	1.07768	0.700153	2.99846	1.05816e-06
ANXA5	annexin A5	-1.13902	0.250823	-1.10272	0.463657
ANXA6	annexin A6	-1.01108	0.999116	1.39044	0.0181549
ANXA7	annexin A7	-1.11006	0.0737875	-1.07216	0.280525
AOAH	acyloxyacyl hydrolase	-1.15077	0.00883668	-1.44772	1.13648e-05
AOC1	amine oxidase copper containing 1	1.02585	0.991045	-1.63264	0.00246859
AP1B1	adaptor related protein complex 1 subunit beta 1	-1.1798	0.0154363	-1.12452	0.0788855
AP1G2	adaptor related protein complex 1 subunit gamma 2	1.00257	0.999908	1.11374	0.118301
AP1S1	adaptor related protein complex 1 subunit sigma 1	-1.02151	0.993778	1.08671	0.757407
AP1S2	adaptor related protein complex 1 subunit sigma 2	1.12298	0.239623	1.05468	0.778974
AP2A2	adaptor related protein complex 2 subunit alpha 2	1.11762	0.0637684	1.075	0.274303
AP2S1	adaptor related protein complex 2 subunit sigma 1	1.00886	0.999671	1.08243	0.830294
AP3B1	adaptor related protein complex 3 subunit beta 1	-1.066	0.369628	-1.06261	0.408912
AP3S1	adaptor related protein complex 3 subunit sigma 1	-1.0209	0.995276	1.02176	0.994688
AP3S2	adaptor related protein complex 3 subunit sigma 2	-1.11112	0.079739	-1.15372	0.0191375
AP4B1	adaptor related protein complex 4 subunit beta 1	1.04868	0.734601	1.09016	0.307149
AP4E1	adaptor related protein complex 4 subunit epsilon 1	1.03886	0.937235	1.10594	0.472326
AP4M1	adaptor related protein complex 4 subunit mu 1	1.09394	0.179868	1.01855	0.963942
AP5M1	adaptor related protein complex 5 subunit mu 1	-1.01419	0.982085	1.02362	0.927317
AP5Z1	adaptor related protein complex 5 subunit zeta 1	1.05734	0.342241	1.11564	0.0320307
APAF1	apoptotic peptidase activating factor 1	1.11648	0.462839	1.17629	0.186959
APBA1	amyloid beta precursor protein binding family A member 1	-1.02246	0.991856	-1.39941	0.0125074
APBA2	amyloid beta precursor protein binding family A member 2	1.09395	0.294088	1.16298	0.0486861
APBA3	amyloid beta precursor protein binding family A member 3	1.04909	0.0972434	1.07849	0.0111046
APBB1IP	amyloid beta precursor protein binding family B member 1 interacting protein	1.05136	0.64448	1.01837	0.970568
APBB3	amyloid beta precursor protein binding family B member 3	1.1318	0.21708	1.7447	5.10679e-05
APEH	acylaminoacyl-peptide hydrolase	-1.08439	0.452841	-1.03024	0.937914
APEX1	apurinic/apyrimidinic endodeoxyribonuclease 1	1.0738	0.766343	1.14334	0.324652
APH1A	aph-1 homolog A, gamma-secretase subunit	-1.06479	0.434469	-1.18072	0.0126129
APH1B	aph-1 homolog B, gamma-secretase subunit	-1.04802	0.610517	1.0764	0.27221
API5	apoptosis inhibitor 5	-1.06327	0.349925	-1.0394	0.689244
APIP	APAF1 interacting protein	1.12166	0.624435	1.01565	0.998204
APLF	aprataxin and PNKP like factor	-1.02342	0.85101	-1.14879	0.00580071
APLP2	amyloid beta precursor like protein 2	-1.13439	0.01896	-1.12933	0.0228831
APMAP	adipocyte plasma membrane associated protein	1.09577	0.0577355	-1.2035	0.0010759
APOBEC3B	apolipoprotein B mRNA editing enzyme catalytic subunit 3B	1.92027	0.00499617	-1.24608	0.39925
APOBEC3C	apolipoprotein B mRNA editing enzyme catalytic subunit 3C	1.21389	0.00457025	1.06599	0.405315
APOBEC3G	apolipoprotein B mRNA editing enzyme catalytic subunit 3G	1.08512	0.145518	-1.14741	0.0143448
APOBR	apolipoprotein B receptor	1.00498	0.999842	1.37004	0.00681465
APOC1	apolipoprotein C1	-1.23466	0.600709	-1.0138	0.999777
APOC4-APOC2	APOC4-APOC2 readthrough (NMD candidate)	-1.01883	0.989005	1.017	0.99181
APOE	apolipoprotein E	-1.28382	0.0879871	-1.26807	0.106925
APOL3	apolipoprotein L3	1.4882	0.00397936	1.20576	0.15194
APOL6	apolipoprotein L6	1.01439	0.999079	-1.43818	0.0383025
APOO	apolipoprotein O	1.19062	0.087446	-1.02	0.987978
APOOL	apolipoprotein O like	1.04521	0.632101	1.03403	0.793501
APP	amyloid beta precursor protein	-1.02344	0.955117	1.13886	0.0826988
APPL2	adaptor protein, phosphotyrosine interacting with PH domain and leucine zipper 2	1.11963	0.161727	-1.09037	0.33487
AQP9	aquaporin 9	1.99931	0.000134517	2.1397	6.81166e-05
AR	androgen receptor	1	1	1.45044	8.85653e-08
ARAP1	ArfGAP with RhoGAP domain, ankyrin repeat and PH domain 1	-1.0878	0.435249	-1.09082	0.410075
ARAP2	ArfGAP with RhoGAP domain, ankyrin repeat and PH domain 2	1.21592	0.119902	1.38157	0.0116657
ARAP3	ArfGAP with RhoGAP domain, ankyrin repeat and PH domain 3	1.21082	0.248903	1.48146	0.012724
ARCN1	archain 1	-1.05726	0.726064	1.15978	0.0883046
ARF1	ADP ribosylation factor 1	1.00139	0.999967	1.17236	0.00447993
ARF4	ADP ribosylation factor 4	1.01707	0.992321	1.19999	0.0722639
ARF6	ADP ribosylation factor 6	1.09403	0.295722	1.18036	0.0317618
ARFGAP1	ADP ribosylation factor GTPase activating protein 1	-1.0185	0.943366	1.09726	0.0888007
ARFGAP3	ADP ribosylation factor GTPase activating protein 3	1.14046	0.00351943	1.37784	6.39479e-06
ARFIP1	ADP ribosylation factor interacting protein 1	1.02933	0.856647	-1.09937	0.118199
ARFIP2	ADP ribosylation factor interacting protein 2	1.07377	0.242228	1.25948	0.000696424
ARG2	arginase 2	1.42002	0.000263589	1.11848	0.142282
ARGLU1	arginine and glutamate rich 1	-1.12882	0.00688855	-1.18139	0.000911896
ARHGAP1	Rho GTPase activating protein 1	1.199	0.0749606	1.09546	0.498464
ARHGAP11A	Rho GTPase activating protein 11A	1.31348	0.0449805	-1.11116	0.606123
ARHGAP12	Rho GTPase activating protein 12	1.02471	0.868811	1.06627	0.262218
ARHGAP15	Rho GTPase activating protein 15	1.07287	0.370988	-1.01378	0.985963
ARHGAP17	Rho GTPase activating protein 17	-1.01732	0.99386	-1.0886	0.615151
ARHGAP18	Rho GTPase activating protein 18	1.15426	0.0282275	1.14184	0.0412218
ARHGAP20	Rho GTPase activating protein 20	1.56147	0.000181421	1.17443	0.073583
ARHGAP22	Rho GTPase activating protein 22	1.15493	0.0350489	1.09799	0.191377
ARHGAP24	Rho GTPase activating protein 24	1.08452	0.268337	-1.1628	0.0251928
ARHGAP25	Rho GTPase activating protein 25	1.03393	0.713528	-1.12937	0.0186153
ARHGAP27	Rho GTPase activating protein 27	1.16735	0.0615054	1.28187	0.00520612
ARHGAP30	Rho GTPase activating protein 30	1.0883	0.651701	1.25396	0.0522609
ARHGAP35	Rho GTPase activating protein 35	1.02954	0.993112	1.0898	0.862604
ARHGAP4	Rho GTPase activating protein 4	1.31914	0.000519534	1.19529	0.00862739
ARHGAP44	Rho GTPase activating protein 44	1	1	-1.1414	0.141975
ARHGAP6	Rho GTPase activating protein 6	1.26192	0.00020426	1.45364	6.05951e-06
ARHGAP9	Rho GTPase activating protein 9	1.43548	6.95197e-05	1.84743	1.28882e-06
ARHGDIA	Rho GDP dissociation inhibitor alpha	1.09204	0.280945	1.26859	0.00332848
ARHGDIB	Rho GDP dissociation inhibitor beta	1.01552	0.996024	-1.44232	0.00366266
ARHGEF1	Rho guanine nucleotide exchange factor 1	1.13965	0.0783283	1.25015	0.00506172
ARHGEF10L	Rho guanine nucleotide exchange factor 10 like	1.15057	0.0113879	1.22389	0.00120248
ARHGEF11	Rho guanine nucleotide exchange factor 11	1.08548	0.866451	1.11815	0.728958
ARHGEF16	Rho guanine nucleotide exchange factor 16	1.51853	6.46101e-05	1.29175	0.00195394
ARHGEF18	Rho/Rac guanine nucleotide exchange factor 18	-1.00472	0.999922	1.00107	0.999999
ARHGEF19	Rho guanine nucleotide exchange factor 19	1.14082	0.0463758	1.16373	0.0234486
ARHGEF3	Rho guanine nucleotide exchange factor 3	1.03976	0.774858	-1.11695	0.0983209
ARHGEF40	Rho guanine nucleotide exchange factor 40	-1.07006	0.846586	1.07774	0.805705
ARHGEF5	Rho guanine nucleotide exchange factor 5	1.01425	0.998613	1.13242	0.562783
ARHGEF9	Cdc42 guanine nucleotide exchange factor 9	1.00911	0.997456	-1.07111	0.520869
ARID3A	AT-rich interaction domain 3A	1.0236	0.894255	1.11902	0.0392208
ARID3B	AT-rich interaction domain 3B	1.01787	0.99101	1.21311	0.0543024
ARID4A	AT-rich interaction domain 4A	1.01151	0.986355	-1.2148	0.00212847
ARID5A	AT-rich interaction domain 5A	-1.07645	0.342732	-1.35898	0.00032864
ARID5B	AT-rich interaction domain 5B	1.16079	0.116972	1.35224	0.00337794
ARIH2	ariadne RBR E3 ubiquitin protein ligase 2	-1.04187	0.0467792	-1.07762	0.00158256
ARL1	ADP ribosylation factor like GTPase 1	-1.07736	0.439109	1.12874	0.121956
ARL13B	ADP ribosylation factor like GTPase 13B	-1.09867	0.19201	-1.01241	0.990511
ARL14EP	ADP ribosylation factor like GTPase 14 effector protein	-1.05119	0.573897	-1.19471	0.00652141
ARL2	ADP ribosylation factor like GTPase 2	-1.08314	0.783584	-1.03291	0.97966
ARL2BP	ADP ribosylation factor like GTPase 2 binding protein	1.01046	0.986136	1.03049	0.771847
ARL3	ADP ribosylation factor like GTPase 3	1.04505	0.933759	1.01633	0.996189
ARL4A	ADP ribosylation factor like GTPase 4A	1.29294	0.00254385	1.37623	0.000602261
ARL4C	ADP ribosylation factor like GTPase 4C	-1.02541	0.958844	-1.40695	0.00070529
ARL5A	ADP ribosylation factor like GTPase 5A	1.00646	0.999623	-1.21621	0.0656423
ARL6IP1	ADP ribosylation factor like GTPase 6 interacting protein 1	-1.09454	0.20471	-1.11153	0.122453
ARL6IP5	ADP ribosylation factor like GTPase 6 interacting protein 5	1.02814	0.986876	-1.26395	0.0917941
ARL6IP6	ADP ribosylation factor like GTPase 6 interacting protein 6	-1.03485	0.941988	1.02673	0.971812
ARMC1	armadillo repeat containing 1	-1.03612	0.791085	-1.14328	0.0328176
ARMC5	armadillo repeat containing 5	1.02852	0.981382	-1.12413	0.458369
ARMC6	armadillo repeat containing 6	1.0452	0.55148	1.04226	0.599518
ARMC7	armadillo repeat containing 7	-1.05065	0.247764	-1.0473	0.293822
ARMC8	armadillo repeat containing 8	-1.00215	0.999857	-1.01677	0.943221
ARMC9	armadillo repeat containing 9	1.49021	0.00313132	1.42137	0.00675566
ARMCX1	armadillo repeat containing X-linked 1	-1.10175	0.00938012	-1.20529	0.000124931
ARMCX2	armadillo repeat containing X-linked 2	1.06504	0.385877	1.20849	0.00414375
ARMCX3	armadillo repeat containing X-linked 3	-1.00683	0.981574	1.04472	0.160097
ARMCX4	armadillo repeat containing X-linked 4	1.11866	0.616065	1.14635	0.469019
ARMCX5	armadillo repeat containing X-linked 5	1.03815	0.163474	1.02674	0.400465
ARMCX5-GPRASP2	G protein-coupled receptor associated sorting protein 2	-1.09787	0.232272	-1.14618	0.0606177
ARMT1	acidic residue methyltransferase 1	1.195	0.0406874	1.12214	0.21209
ARNTL	basic helix-loop-helix ARNT like 1	1.29753	4.25354e-05	1.10712	0.0198694
ARNTL2	basic helix-loop-helix ARNT like 2	1.37817	2.66422e-05	1.16981	0.00382869
ARPC1A	actin related protein 2/3 complex subunit 1A	-1.10923	0.0601833	-1.07409	0.226457
ARPC1B	actin related protein 2/3 complex subunit 1B	-1.02458	0.982162	-1.14102	0.269366
ARPC2	actin related protein 2/3 complex subunit 2	1.03799	0.957881	-1.08344	0.718689
ARPC4-TTLL3	ARPC4-TTLL3 readthrough	-1.03924	0.970447	-1.18864	0.278311
ARPC5	actin related protein 2/3 complex subunit 5	1.03903	0.904588	-1.13094	0.213624
ARPC5L	actin related protein 2/3 complex subunit 5 like	1.02709	0.928393	1.27086	0.00285419
ARPIN	actin related protein 2/3 complex inhibitor	-1.02812	0.91919	-1.26297	0.00318126
ARPP19	cAMP regulated phosphoprotein 19	1.0848	0.270741	1.15527	0.032415
ARRDC1	arrestin domain containing 1	1.06047	0.651544	-1.12805	0.147327
ARRDC1-AS1	ARRDC1 antisense RNA 1	-1.15099	0.0702405	-1.0511	0.72717
ARRDC2	arrestin domain containing 2	-1.04805	0.724465	1.00703	0.998491
ARRDC3	arrestin domain containing 3	-1.29644	0.000181994	1.08169	0.143294
ARRDC4	arrestin domain containing 4	-1.29599	0.00388913	1.18789	0.0370928
ARSA	arylsulfatase A	-1.13811	0.00704986	-1.15842	0.00323678
ARSB	arylsulfatase B	1.01472	0.994257	-1.11678	0.311813
ARSD	arylsulfatase D	1.02767	0.724974	-1.18006	0.000956815
ARSG	arylsulfatase G	-1.16895	0.0276282	1	1
ARV1	ARV1 homolog, fatty acid homeostasis modulator	-1.1063	0.229363	-1.10314	0.248103
ASAH1	N-acylsphingosine amidohydrolase 1	-1.16691	0.0814468	-1.4429	0.00063651
ASAP1	ArfGAP with SH3 domain, ankyrin repeat and PH domain 1	1.22864	0.381067	1.23068	0.374939
ASAP2	ArfGAP with SH3 domain, ankyrin repeat and PH domain 2	1.0976	0.518096	1.17388	0.142577
ASAP3	ArfGAP with SH3 domain, ankyrin repeat and PH domain 3	1	1	-1.2177	0.0128814
ASB1	ankyrin repeat and SOCS box containing 1	1.1997	0.0293964	1.48396	0.000248185
ASB13	ankyrin repeat and SOCS box containing 13	-1.12017	0.214079	-1.03839	0.887718
ASB16-AS1		-1.10646	0.00220204	-1.03825	0.23515
ASB2	ankyrin repeat and SOCS box containing 2	1.62228	0.00037158	1.48794	0.00141622
ASB3	ankyrin repeat and SOCS box containing 3	-1.04415	0.297128	-1.11118	0.00709599
ASB8	ankyrin repeat and SOCS box containing 8	-1.10735	0.412361	-1.3049	0.0116221
ASCC1	activating signal cointegrator 1 complex subunit 1	-1.01664	0.966507	-1.05362	0.509629
ASCC2	activating signal cointegrator 1 complex subunit 2	-1.07089	0.392662	-1.04256	0.74226
ASF1B	anti-silencing function 1B histone chaperone	1.67654	0.0181442	-1.2726	0.324862
ASGR1	asialoglycoprotein receptor 1	1.17454	0.12785	1.25074	0.0317702
ASGR2	asialoglycoprotein receptor 2	1.62722	0.00150399	1.3389	0.0295863
ASIC1	acid sensing ion channel subunit 1	1.23427	0.000170123	1	1
ASNS	asparagine synthetase (glutamine-hydrolyzing)	-1.01407	0.943962	1.37286	7.50222e-06
ASNSD1	asparagine synthetase domain containing 1	1.01827	0.925192	-1.05233	0.371335
ASPH	aspartate beta-hydroxylase	1.13101	0.128457	1.42377	0.000396012
ASPHD2	aspartate beta-hydroxylase domain containing 2	1.21564	0.0397034	1.16514	0.11126
ASPM	assembly factor for spindle microtubules	1.83323	0.00030138	-1.10001	0.650122
ASPSCR1	ASPSCR1 tether for SLC2A4, UBX domain containing	1.02683	0.927446	-1.14271	0.0618326
ASRGL1	asparaginase and isoaspartyl peptidase 1	1.26213	0.0153314	-1.36776	0.00266192
ASS1	argininosuccinate synthase 1	1.05955	0.884312	-1.00485	0.999913
ASTE1	asteroid homolog 1	-1.03952	0.654214	-1.01384	0.973664
ASTN2	astrotactin 2	1.03277	0.904315	-1.06011	0.632988
ASUN	integrator complex subunit 13	1.06972	0.215482	1.00182	0.999923
ATAD1	ATPase family AAA domain containing 1	-1.15252	0.000505574	-1.04609	0.195468
ATAD2	ATPase family AAA domain containing 2	1.34964	0.00429227	-1.17741	0.0937659
ATAD3B	ATPase family AAA domain containing 3B	1.04337	0.553152	1.21817	0.00101446
ATAT1	alpha tubulin acetyltransferase 1	1.05143	0.688759	1.21199	0.011328
ATE1	arginyltransferase 1	1.09017	0.333967	1.04657	0.776823
ATF1	activating transcription factor 1	1.02677	0.938301	-1.03184	0.903187
ATF2	activating transcription factor 2	1.01939	0.974046	1.02059	0.969341
ATF3	activating transcription factor 3	1.27709	0.0417188	1.41174	0.00673271
ATF4	activating transcription factor 4	1.04132	0.873889	1.24233	0.0161336
ATF5	activating transcription factor 5	-1.09024	0.491326	-1.27066	0.0145991
ATF6	activating transcription factor 6	-1.06167	0.163051	-1.06201	0.160192
ATF6B	activating transcription factor 6 beta	-1.12235	0.0954189	-1.1058	0.156259
ATF7IP2	activating transcription factor 7 interacting protein 2	-1.01143	0.997792	-1.13882	0.248685
ATG14	autophagy related 14	-1.06249	0.861846	-1.08401	0.734098
ATG16L1	autophagy related 16 like 1	-1.04802	0.440466	1.14504	0.00802609
ATG16L2	autophagy related 16 like 2	-1.07629	0.614108	-1.11953	0.291056
ATG3	autophagy related 3	-1.04247	0.847129	-1.02483	0.961654
ATG4A	autophagy related 4A cysteine peptidase	-1.03139	0.821687	-1.07064	0.294645
ATG4B	autophagy related 4B cysteine peptidase	-1.06433	0.0774996	-1.05009	0.18524
ATG4C	autophagy related 4C cysteine peptidase	1.01258	0.996104	-1.29424	0.0089494
ATG5	autophagy related 5	-1.04526	0.858321	1.00527	0.999682
ATG7	autophagy related 7	-1.07851	0.107074	-1.14064	0.00727192
ATHL1	protein-glucosylgalactosylhydroxylysine glucosidase	1.41291	0.00790647	1.55609	0.00172457
ATL2	atlastin GTPase 2	1.01762	0.957659	-1.02397	0.904346
ATL3	atlastin GTPase 3	1.15345	0.0186455	1.14392	0.0254195
ATMIN	ATM interactor	-1.05952	0.103467	-1.00282	0.999127
ATN1	atrophin 1	1.27992	0.188651	1.45826	0.0356139
ATOX1	antioxidant 1 copper chaperone	-1.04869	0.983971	-1.32454	0.237751
ATP10A	ATPase phospholipid transporting 10A (putative)	-1.14226	0.538127	-1.73229	0.00193453
ATP10D	ATPase phospholipid transporting 10D (putative)	-1.05344	0.838436	-1.13847	0.240844
ATP11B	ATPase phospholipid transporting 11B (putative)	1.06032	0.925104	1.20442	0.282865
ATP11C	ATPase phospholipid transporting 11C	1.08279	0.744607	1.23333	0.104153
ATP13A2	ATPase cation transporting 13A2	1.25891	0.0278675	-1.02091	0.987198
ATP13A3	ATPase 13A3	1.03651	0.988431	1.77344	0.00449666
ATP1A1	ATPase Na+/K+ transporting subunit alpha 1	1.04741	0.653552	1.11919	0.0794738
ATP1B1	ATPase Na+/K+ transporting subunit beta 1	1.22408	0.00871596	1.12963	0.100334
ATP1B3	ATPase Na+/K+ transporting subunit beta 3	1.14173	0.1599	1.18082	0.0686471
ATP2A3	ATPase sarcoplasmic/endoplasmic reticulum Ca2+ transporting 3	1.00469	0.999969	1.30332	0.15023
ATP2C1	ATPase secretory pathway Ca2+ transporting 1	-1.28166	0.00131196	-1.35235	0.000344941
ATP5A1	ATP synthase F1 subunit alpha	-1.02005	0.963308	-1.11762	0.110423
ATP5G2	ATP synthase membrane subunit c locus 2	-1.07749	0.872696	-1.13912	0.579244
ATP6AP1	ATPase H+ transporting accessory protein 1	-1.07212	0.142745	-1.08281	0.0873778
ATP6AP2	ATPase H+ transporting accessory protein 2	-1.06667	0.754592	-1.13862	0.261115
ATP6V0A1	ATPase H+ transporting V0 subunit a1	-1.02335	0.973978	1.02293	0.975284
ATP6V0A2	ATPase H+ transporting V0 subunit a2	1.01304	0.968561	1.00816	0.991747
ATP6V0C	ATPase H+ transporting V0 subunit c	1.11092	0.00358488	1.05617	0.100497
ATP6V0D1	ATPase H+ transporting V0 subunit d1	-1.1936	0.0162729	-1.13647	0.0761838
ATP6V0D2	ATPase H+ transporting V0 subunit d2	1.12996	0.130965	1.02356	0.961407
ATP6V0E2	ATPase H+ transporting V0 subunit e2	-1.04174	0.948223	-1.23034	0.100394
ATP6V1A	ATPase H+ transporting V1 subunit A	1.06172	0.692537	-1.17326	0.0695827
ATP6V1B2	ATPase H+ transporting V1 subunit B2	-1.00445	0.9967	-1.0236	0.71284
ATP6V1F	ATPase H+ transporting V1 subunit F	-1.23287	0.188193	-1.20126	0.272541
ATP6V1H	ATPase H+ transporting V1 subunit H	1.07418	0.214969	-1.18682	0.00380376
ATP8A1	ATPase phospholipid transporting 8A1	1.01546	0.999343	-1.26258	0.335784
ATP8B2	ATPase phospholipid transporting 8B2	1.10522	0.556437	1.10478	0.559391
ATP8B4	ATPase phospholipid transporting 8B4 (putative)	1.23247	0.0282899	1.27687	0.0123994
ATP9A	ATPase phospholipid transporting 9A (putative)	1.21372	0.352742	1.14241	0.634688
ATPAF1	ATP synthase mitochondrial F1 complex assembly factor 1	-1.20056	0.161106	-1.13917	0.388094
ATRIP	ATR interacting protein	-1.0227	0.979083	-1.11108	0.334591
ATRN	attractin	1.06159	0.874092	1.08438	0.744752
ATXN1L	ataxin 1 like	-1.08186	0.818559	1.0393	0.972052
ATXN3	ataxin 3	-1.0636	0.244531	-1.0586	0.299423
ATXN7L3B	ataxin 7 like 3B	-1.04488	0.512029	1.03087	0.755681
AUH	AU RNA binding methylglutaconyl-CoA hydratase	-1.15524	0.0289381	-1.28114	0.00120827
AUNIP	aurora kinase A and ninein interacting protein	1	1	-1.0584	0.0341355
AURKA	aurora kinase A	1.51653	0.00475386	1.05	0.934406
AURKB	aurora kinase B	1.72237	0.0103834	-1.3244	0.189069
AUTS2	activator of transcription and developmental regulator AUTS2	1.13534	0.107981	-1.1066	0.225641
AVEN	apoptosis and caspase activation inhibitor	1.01699	0.993175	1.07777	0.662815
AVIL	advillin	-1.05299	0.853835	1.08702	0.594208
AVPI1	arginine vasopressin induced 1	-1.0532	0.506137	1.21654	0.00260227
AXIN1	axin 1	1.08776	0.565171	1.16473	0.148028
AXL	AXL receptor tyrosine kinase	-1.24477	0.0615366	-2.81255	2.5059e-06
AZI2	5-azacytidine induced 2	-1.00731	0.991676	1.11452	0.013135
AZIN1	antizyme inhibitor 1	1.13636	0.0196565	1.14777	0.0131047
AZIN2	antizyme inhibitor 2	1.15418	0.00361868	1.08685	0.0644684
B2M	beta-2-microglobulin	-1.16683	0.457513	-1.55235	0.00981174
B3GALNT1	beta-1,3-N-acetylgalactosaminyltransferase 1 (globoside blood group)	1.12938	0.0729656	1.42453	0.000126468
B3GLCT	beta 3-glucosyltransferase	1.10169	0.0115305	1.14451	0.00151718
B3GNT2	UDP-GlcNAc:betaGal beta-1,3-N-acetylglucosaminyltransferase 2	1.01857	0.975475	1.12301	0.121038
B3GNT5	UDP-GlcNAc:betaGal beta-1,3-N-acetylglucosaminyltransferase 5	-1.01489	0.994743	1.00886	0.998862
B3GNT7	UDP-GlcNAc:betaGal beta-1,3-N-acetylglucosaminyltransferase 7	1.35658	1.41976e-06	1	1
B3GNT8	UDP-GlcNAc:betaGal beta-1,3-N-acetylglucosaminyltransferase 8	1.18044	0.0446249	1.48372	0.000238929
B3GNTL1	UDP-GlcNAc:betaGal beta-1,3-N-acetylglucosaminyltransferase like 1	1.29272	0.00465362	1.44594	0.000433637
B4GALNT3	beta-1,4-N-acetyl-galactosaminyltransferase 3	1.46597	0.0532807	1.3599	0.127609
B4GALT1	beta-1,4-galactosyltransferase 1	1.34876	0.000694149	1.20346	0.0136827
B4GALT2	beta-1,4-galactosyltransferase 2	1.51414	0.00131664	1.57824	0.000694268
B4GALT3	beta-1,4-galactosyltransferase 3	-1.04761	0.707612	1.00155	0.999981
B4GALT4	beta-1,4-galactosyltransferase 4	-1.09054	0.0452732	1.03949	0.499572
B4GALT5	beta-1,4-galactosyltransferase 5	1.19094	0.0795925	1.47531	0.000953205
B4GALT7	beta-1,4-galactosyltransferase 7	-1.04871	0.445573	-1.0734	0.168703
B4GAT1	beta-1,4-glucuronyltransferase 1	-1.24343	0.0191424	-1.21652	0.0327361
B9D2	B9 domain containing 2	1.10813	0.246923	1.17558	0.0479392
BACE1	beta-secretase 1	-1.10451	0.142107	-1.3986	0.000154273
BACE2	beta-secretase 2	-1.29498	0.00792634	-1.35564	0.00294785
BACH1	BTB domain and CNC homolog 1	1.02405	0.98962	1.18396	0.216426
BAG2	BAG cochaperone 2	1.15655	0.0906183	1.10623	0.288689
BAG3	BAG cochaperone 3	1.1195	0.0172642	1.29391	8.12739e-05
BAG4	BAG cochaperone 4	-1.00333	0.997575	-1.04164	0.186072
BAG5	BAG cochaperone 5	1.05957	0.400078	1.05053	0.52394
BAIAP2	BAR/IMD domain containing adaptor protein 2	1.01577	0.877402	1.05007	0.172737
BANP	BTG3 associated nuclear protein	1.04895	0.489123	1.12123	0.0307788
BAP1	BRCA1 associated protein 1	-1.07195	0.708113	1.02963	0.966616
BARD1	BRCA1 associated RING domain 1	1.15377	0.0588115	-1.14306	0.0781502
BASP1	brain abundant membrane attached signal protein 1	-1.17529	0.53288	1.11029	0.801985
BATF	basic leucine zipper ATF-like transcription factor	1.1583	0.645104	1.33507	0.164339
BAZ1A	bromodomain adjacent to zinc finger domain 1A	1.07246	0.212743	1.02803	0.827075
BBC3	BCL2 binding component 3	-1.08582	0.0896278	-1.15344	0.00566381
BBIP1	BBSome interacting protein 1	-1.07303	0.670891	1.03961	0.917973
BBS1	Bardet-Biedl syndrome 1	-1.23356	0.043765	-1.16108	0.166308
BBS10	Bardet-Biedl syndrome 10	1.0546	0.909312	1.00778	0.999654
BBS12	Bardet-Biedl syndrome 12	-1.04979	0.531443	1.00709	0.996751
BBS2	Bardet-Biedl syndrome 2	-1.10865	0.00208023	-1.13599	0.000503659
BBS4	Bardet-Biedl syndrome 4	-1.14433	0.0118088	-1.08482	0.121572
BBS5	Bardet-Biedl syndrome 5	-1.05989	0.513067	1.0581	0.535457
BBS7	Bardet-Biedl syndrome 7	-1.02274	0.934066	1.00342	0.999726
BCAM	basal cell adhesion molecule (Lutheran blood group)	-1.04195	0.675741	1	1
BCAN	brevican	1.27731	0.0216147	-1.13662	0.266838
BCAP29	B cell receptor associated protein 29	-1.0668	0.564598	-1.06829	0.54875
BCAR1	BCAR1 scaffold protein, Cas family member	1.2276	0.198787	1.06849	0.88824
BCAR3	BCAR3 adaptor protein, NSP family member	1.27735	0.00242538	1.40286	0.000271957
BCAS2	BCAS2 pre-mRNA processing factor	-1.07146	0.489676	-1.01937	0.974894
BCAS3	BCAS3 microtubule associated cell migration factor	-1.25574	0.0271265	-1.3207	0.00924355
BCAT1	branched chain amino acid transaminase 1	1.314	0.0106587	1.59403	0.00034711
BCAT2	branched chain amino acid transaminase 2	-1.06001	0.520191	-1.09864	0.177544
BCCIP	BRCA2 and CDKN1A interacting protein	-1.04478	0.850617	1.02503	0.966951
BCDIN3D	BCDIN3 domain containing RNA methyltransferase	-1.18403	0.00913393	-1.10622	0.106938
BCKDHA	branched chain keto acid dehydrogenase E1 subunit alpha	-1.18472	0.100656	-1.07736	0.649398
BCKDHB	branched chain keto acid dehydrogenase E1 subunit beta	-1.10786	0.130748	-1.11519	0.104177
BCKDK	branched chain keto acid dehydrogenase kinase	1.23739	9.70026e-06	1.31793	1.354e-06
BCL10	BCL10 immune signaling adaptor	1.08988	0.0863465	1.12808	0.0179961
BCL2	BCL2 apoptosis regulator	1.43373	0.0145162	1.05406	0.92937
BCL2A1	BCL2 related protein A1	1.24044	0.157647	1.65494	0.00233994
BCL2L1	BCL2 like 1	1.074	0.468624	1.31802	0.00164566
BCL2L11	BCL2 like 11	-1.2844	0.0400196	-1.29426	0.0346788
BCL2L13	BCL2 like 13	1.00174	0.999973	-1.03268	0.870802
BCL3	BCL3 transcription coactivator	1.19723	0.198358	1.03676	0.968867
BCL6	BCL6 transcription repressor	1.16213	0.083946	1.37746	0.00138795
BCL9	BCL9 transcription coactivator	1.08624	0.869035	1.37204	0.0749955
BCOR	BCL6 corepressor	-1.07111	0.87451	-1.04972	0.949524
BCORL1	BCL6 corepressor like 1	1.06482	0.927531	1.33669	0.088557
BCR	BCR activator of RhoGEF and GTPase	1.08181	0.640132	1.34232	0.00846346
BDH1	3-hydroxybutyrate dehydrogenase 1	1.1691	0.0630205	-1.02992	0.937333
BDH2	3-hydroxybutyrate dehydrogenase 2	1.03022	0.875924	1.12353	0.074673
BEAN1	brain expressed associated with NEDD4 1	-1.06431	0.653647	1.36209	0.00169585
BEST1	bestrophin 1	-1.16782	0.000138076	1.02773	0.487181
BET1L	Bet1 golgi vesicular membrane trafficking protein like	-1.05939	0.375814	1.03682	0.712925
BHLHB9	G protein-coupled receptor associated sorting protein family member 3	1.00953	0.993001	-1.07412	0.26581
BHLHE40	basic helix-loop-helix family member e40	1.04055	0.885447	1.08237	0.512074
BHLHE41	basic helix-loop-helix family member e41	1.27647	0.00399422	1.31101	0.00207524
BICD1	BICD cargo adaptor 1	1.07159	0.900427	1.18626	0.387963
BICD2	BICD cargo adaptor 2	1.14157	0.279513	1.26757	0.0328711
BID	BH3 interacting domain death agonist	1.00568	0.999685	1.04587	0.879397
BIN1	bridging integrator 1	1.4053	0.00353833	1.16642	0.16253
BIN2	bridging integrator 2	-1.07826	0.164381	-1.15739	0.00793036
BIN3	bridging integrator 3	-1.06054	0.689834	1.175	0.0606241
BIRC3	baculoviral IAP repeat containing 3	1.1388	0.134999	1.05866	0.702235
BIRC7	baculoviral IAP repeat containing 7	1.10564	0.226726	-1.07868	0.431813
BISPR	BST2 interferon stimulated positive regulator	-1.17919	0.0968427	-1.59849	0.000245352
BIVM	basic, immunoglobulin-like variable motif containing	-1.11751	0.0690671	-1.19729	0.00578054
BLM	BLM RecQ like helicase	1.32711	0.000377322	1.01092	0.991676
BLMH	bleomycin hydrolase	-1.12629	0.0250869	-1.12238	0.0291134
BLNK	B cell linker	1.16409	0.00231375	-1.33395	2.57476e-05
BLOC1S2	biogenesis of lysosomal organelles complex 1 subunit 2	-1.09467	0.590835	-1.24673	0.0533795
BLOC1S3	biogenesis of lysosomal organelles complex 1 subunit 3	-1.05253	0.838424	-1.06733	0.722584
BLOC1S5	biogenesis of lysosomal organelles complex 1 subunit 5	-1.12097	0.147443	-1.11441	0.175119
BLOC1S6	biogenesis of lysosomal organelles complex 1 subunit 6	1.07378	0.46126	1.0112	0.99472
BLVRA	biliverdin reductase A	1.18498	0.166926	1.18896	0.156649
BLZF1	basic leucine zipper nuclear factor 1	1.02194	0.973203	1.04676	0.811575
BMF	Bcl2 modifying factor	-1.15538	0.0413161	-1.52591	4.70949e-05
BMI1	BMI1 proto-oncogene, polycomb ring finger	-1.1488	0.0497466	-1.29454	0.00150916
BMP1	bone morphogenetic protein 1	1.20545	0.438586	1.04193	0.984496
BMS1P20	BMS1 pseudogene 20	-1.02328	0.943368	1.07309	0.386429
BNC2	basonuclin 2	-1.05606	0.90455	-1.05192	0.92146
BNIP1	BCL2 interacting protein 1	1.08232	0.38785	1.00287	0.99991
BNIP2	BCL2 interacting protein 2	1.10163	0.185463	1.091	0.251041
BNIP3	BCL2 interacting protein 3	-1.08916	0.517446	-1.08677	0.537183
BNIP3L	BCL2 interacting protein 3 like	-1.01215	0.994559	-1.20182	0.0251248
BOD1	biorientation of chromosomes in cell division 1	-1.09106	0.380998	-1.17637	0.0518208
BOLA2	bolA family member 2	-1.02129	0.994967	1.08209	0.812551
BOLA2B	bolA family member 2	1.017	0.998527	1.04957	0.968147
BOLA3	bolA family member 3	1.00553	0.999908	1.12209	0.594389
BORA	BORA aurora kinase A activator	1.14407	0.0177923	-1.04863	0.536207
BPGM	bisphosphoglycerate mutase	-1.03314	0.876364	-1.09914	0.213961
BPHL	biphenyl hydrolase like	1.02908	0.937242	1.05132	0.75301
BPNT1	3'(2'), 5'-bisphosphate nucleotidase 1	1.11076	0.308263	-1.03733	0.910786
BRAP	BRCA1 associated protein	-1.05256	0.163588	-1.06078	0.0993125
BRCA1	BRCA1 DNA repair associated	1.4154	0.0054365	-1.18161	0.16803
BRCC3	BRCA1/BRCA2-containing complex subunit 3	1.01327	0.84685	-1.00893	0.944414
BRD1	bromodomain containing 1	1.04228	0.869561	1.08114	0.514589
BRD2	bromodomain containing 2	-1.09116	0.0262387	-1.18709	0.000420518
BRD3	bromodomain containing 3	-1.03679	0.829931	-1.07869	0.347757
BRD4	bromodomain containing 4	1.15842	0.348787	1.17831	0.269486
BRD7	bromodomain containing 7	-1.10014	0.185608	-1.18039	0.0181349
BRD8	bromodomain containing 8	-1.05974	0.259596	-1.13299	0.0107361
BRE	BRISC and BRCA1 A complex member 2	1.00887	0.997379	1.02921	0.923553
BRF1	BRF1 RNA polymerase III transcription initiation factor subunit	-1.00849	0.998655	1.0543	0.781551
BRIP1	BRCA1 interacting helicase 1	1.22565	0.0755223	-1.14166	0.301975
BRIX1	biogenesis of ribosomes BRX1	1.03211	0.945683	1.03979	0.905014
BRMS1L	BRMS1 like transcriptional repressor	1.22876	0.00688834	1.00724	0.998302
BROX	BRO1 domain and CAAX motif containing	-1.0573	0.374059	-1.18044	0.00399473
BRPF1	bromodomain and PHD finger containing 1	-1.05629	0.879315	1.14618	0.324226
BSDC1	BSD domain containing 1	-1.16343	0.00953319	1.0125	0.982465
BST1	bone marrow stromal cell antigen 1	-1.06124	0.515011	1.20374	0.00896182
BST2	bone marrow stromal cell antigen 2	-1.12388	0.502093	-1.61441	0.00148905
BTBD1	BTB domain containing 1	-1.10469	0.161428	-1.22299	0.00601181
BTBD10	BTB domain containing 10	-1.0103	0.959383	1.00459	0.99601
BTBD2	BTB domain containing 2	-1.00084	0.999998	-1.07053	0.540921
BTBD3	BTB domain containing 3	-1.00155	0.999996	1.06279	0.832048
BTBD6	BTB domain containing 6	1.03444	0.926748	1.12573	0.223841
BTD	biotinidase	-1.08119	0.125243	-1.05098	0.41806
BTF3L4	basic transcription factor 3 like 4	1.06489	0.734517	-1.05286	0.830177
BTG1	BTG anti-proliferation factor 1	1.28312	0.0437559	1.2382	0.0850521
BTG2	BTG anti-proliferation factor 2	-1.17588	0.00116719	-1.2199	0.000286888
BTG3	BTG anti-proliferation factor 3	1.3614	0.000222945	1.31722	0.000493003
BTK	Bruton tyrosine kinase	1.00109	0.999965	-1.04485	0.337886
BTN2A1	butyrophilin subfamily 2 member A1	1.06528	0.346242	1.1366	0.0281983
BTN2A2	butyrophilin subfamily 2 member A2	1.07254	0.502477	-1.00349	0.999852
BTN3A1	butyrophilin subfamily 3 member A1	1.01813	0.991335	1.12311	0.323776
BTN3A2	butyrophilin subfamily 3 member A2	1.18343	0.149572	1.20152	0.110323
BTN3A3	butyrophilin subfamily 3 member A3	1.23541	0.0176563	1.22175	0.0234165
BUB1	BUB1 mitotic checkpoint serine/threonine kinase	1.48661	0.00241922	-1.21794	0.0935769
BUB1B	BUB1 mitotic checkpoint serine/threonine kinase B	1.79782	0.0029695	-1.17489	0.492668
BUB3	BUB3 mitotic checkpoint protein	1.13342	0.0631226	1.02393	0.937275
BYSL	bystin like	1.09676	0.503712	1.23119	0.0451116
BZRAP1-AS1		1.23632	0.00261354	1.24087	0.00234244
BZW1	basic leucine zipper and W2 domains 1	-1.00602	0.999676	-1.03385	0.951503
BZW2	basic leucine zipper and W2 domains 2	1.06352	0.417464	-1.0482	0.619709
C10orf11	leucine rich melanocyte differentiation associated	-1.13981	0.268544	-1.30373	0.016058
C10orf12	ligand dependent nuclear receptor corepressor	-1.06248	0.930123	1.15692	0.513513
C10orf128	transmembrane protein 273	1.49152	0.00307363	1.01517	0.996877
C10orf54	V-set immunoregulatory receptor	1.08681	0.415577	1.00235	0.999962
C10orf88	chromosome 10 open reading frame 88	1.00999	0.991155	1.13065	0.0311393
C11orf1	chromosome 11 open reading frame 1	-1.12055	0.363775	-1.01612	0.994419
C11orf21	chromosome 11 open reading frame 21	-1.06555	0.680718	-1.21815	0.0319026
C11orf24	chromosome 11 open reading frame 24	1.04873	0.292124	1.17515	0.000838773
C11orf45	KCNJ5 antisense RNA 1	-1.12041	0.0915472	-1.13999	0.0504189
C11orf54	chromosome 11 open reading frame 54	-1.0818	0.234373	-1.05296	0.547841
C11orf63	junctional cadherin complex regulator	-1.0228	0.931958	1.05915	0.476261
C11orf68	chromosome 11 open reading frame 68	-1.06259	0.753964	-1.06171	0.761215
C11orf71	chromosome 11 open reading frame 71	-1.03209	0.978914	1.11713	0.555608
C11orf80	chromosome 11 open reading frame 80	1.12894	0.0264981	1.20354	0.00230697
C11orf84	spindlin interactor and repressor of chromatin binding	-1.00379	0.999703	1.07361	0.375649
C11orf95	zinc finger translocation associated	1.02958	0.97203	1.08594	0.637983
C12orf10	MYG1 exonuclease	-1.02778	0.980167	1.13691	0.350156
C12orf4	chromosome 12 open reading frame 4	-1.00372	0.999783	-1.0982	0.240291
C12orf45	NOP protein chaperone 1	-1.04221	0.896306	1.20287	0.0574252
C12orf49	SREBF pathway regulator in golgi 1	-1.0059	0.998711	1.03545	0.813198
C12orf65	mitochondrial translation release factor in rescue	-1.10037	0.426772	-1.10722	0.37817
C12orf66	KICSTOR subunit 2	1.00376	0.997231	-1.05904	0.071383
C12orf76	chromosome 12 open reading frame 76	1.02098	0.95684	1.02769	0.909983
C14orf1	ergosterol biosynthesis 28 homolog	1.18919	0.20088	-1.1019	0.623495
C14orf159	D-glutamate cyclase	1.01344	0.99421	-1.14575	0.129169
C14orf37	armadillo like helical domain containing 4	-1.1671	0.108968	1	1
C14orf93	chromosome 14 open reading frame 93	-1.10337	0.0590613	-1.17356	0.00452545
C15orf26	cilia and flagella associated protein 161	1	1	1.78798	2.58481e-07
C15orf38-AP3S2	actin related protein 2/3 complex inhibitor	-1.44452	0.000681851	-1.52684	0.000256801
C15orf39	chromosome 15 open reading frame 39	1.01845	0.996881	1.37856	0.0315752
C15orf40	chromosome 15 open reading frame 40	-1.15415	0.0310676	-1.08541	0.255454
C15orf48	chromosome 15 open reading frame 48	-1.11947	0.728705	-1.39369	0.0595178
C15orf52	coiled-coil domain containing 9B	1.17371	0.307657	1.36236	0.0275642
C16orf13	methyltransferase like 26	1.05638	0.902919	1.13844	0.42963
C16orf54	chromosome 16 open reading frame 54	1.3537	0.0023236	1.15204	0.115477
C16orf58	RUS family member 1	-1.14294	0.021249	1.06089	0.387607
C16orf70	phagosome assembly factor 1	1.01689	0.795063	-1.13603	0.000508841
C16orf72	HUWE1 associated protein modifying stress responses	1.05467	0.0989717	1.06093	0.0645623
C16orf86	chromosome 16 open reading frame 86	1.05019	0.771472	-1.09779	0.32277
C16orf87	chromosome 16 open reading frame 87	1.0955	0.42145	-1.05873	0.747402
C16orf91	chromosome 16 open reading frame 91	-1.03224	0.940502	-1.04407	0.868231
C16orf93	cilia and flagella associated protein 119	1.18035	0.0538248	1.12304	0.201578
C16orf95	chromosome 16 open reading frame 95	-1.11905	0.038144	-1.00859	0.993475
C17orf49	chromosome 17 open reading frame 49	-1.01808	0.99601	-1.35872	0.023711
C17orf58	chromosome 17 open reading frame 58	1.07316	0.668858	1.03379	0.945707
C17orf59	BLOC-1 related complex subunit 6	1.04564	0.953588	1.13511	0.502284
C17orf62	cytochrome b-245 chaperone 1	-1.01848	0.973888	-1.07345	0.421902
C17orf75	chromosome 17 open reading frame 75	-1.18808	0.012263	-1.1225	0.083781
C17orf96	elongin BC and polycomb repressive complex 2 associated protein	-1.12826	0.440263	-1.41512	0.00818139
C18orf32	chromosome 18 open reading frame 32	-1.02027	0.997087	-1.06076	0.936067
C18orf54	chromosome 18 open reading frame 54	1.10086	0.328031	-1.18679	0.0461891
C18orf8	regulator of MON1-CCZ1	-1.03904	0.127555	-1.11066	0.000537518
C19orf12	chromosome 19 open reading frame 12	1.05988	0.0169716	1.11846	0.000270482
C19orf35	PEAK family member 3	1.37394	0.0120313	1.24025	0.0791246
C19orf38	chromosome 19 open reading frame 38	1.32777	0.0551466	1.44236	0.0156263
C19orf47	chromosome 19 open reading frame 47	1.04088	0.854074	1.12433	0.169895
C19orf48	multidrug resistance-related protein	1.10498	0.39113	-1.0724	0.656059
C19orf54	chromosome 19 open reading frame 54	1.13695	0.184555	1.05525	0.779564
C19orf66	shiftless antiviral inhibitor of ribosomal frameshifting	-1.09852	0.14539	-1.14951	0.0277988
C19orf68	zinc finger SWIM-type containing 9	-1.11943	0.172423	-1.03393	0.899575
C1GALT1	core 1 synthase, glycoprotein-N-acetylgalactosamine 3-beta-galactosyltransferase 1	1.03492	0.892057	-1.11824	0.17764
C1GALT1C1	C1GALT1 specific chaperone 1	1.1062	0.340103	1.02408	0.972706
C1orf106	innate immunity activator	1	1	1.27197	0.0241499
C1orf109	chromosome 1 open reading frame 109	-1.1138	0.0859907	-1.04595	0.657797
C1orf112	chromosome 1 open reading frame 112	1.20034	0.00166675	-1.13321	0.0161145
C1orf122	chromosome 1 open reading frame 122	-1.00492	0.999931	1.6575	0.00185558
C1orf123	CXXC motif containing zinc binding protein	-1.09652	0.442807	-1.09939	0.42105
C1orf127	chromosome 1 open reading frame 127	1.25516	2.95416e-05	1	1
C1orf131	chromosome 1 open reading frame 131	-1.05406	0.807581	-1.0587	0.769496
C1orf159	chromosome 1 open reading frame 159	1.12839	0.00111192	1.16874	0.000189808
C1orf162	chromosome 1 open reading frame 162	-1.07615	0.535496	1.1671	0.0726439
C1orf21	chromosome 1 open reading frame 21	1.14685	0.0333172	1.27264	0.00124173
C1orf216	chromosome 1 open reading frame 216	1.04647	0.757078	1.24042	0.00658844
C1orf233	fibronectin type III domain containing 10	-1.03057	0.975945	-1.04983	0.91088
C1orf27	odr-4 GPCR localization factor homolog	-1.03161	0.6108	-1.0299	0.648465
C1orf54	chromosome 1 open reading frame 54	1	1	1.10525	0.191348
C1orf56	chromosome 1 open reading frame 56	1.00914	0.997952	-1.07075	0.582103
C1QA	complement C1q A chain	-1.19466	0.343264	-1.72163	0.00263883
C1QB	complement C1q B chain	-1.42619	0.0154987	-2.05312	0.000166546
C1QBP	complement C1q binding protein	1.06076	0.875861	1.11326	0.556213
C1QC	complement C1q C chain	-1.33657	0.00623927	-1.7111	0.000100555
C1QTNF6	C1q and TNF related 6	1.27002	0.00377777	1.00799	0.998038
C1RL	complement C1r subcomponent like	1.11337	0.0197697	1.2231	0.000398071
C1RL-AS1	C1RL antisense RNA 1	1.00643	0.996111	1.11781	0.0228264
C1S	complement C1s	2.05	0.0148939	1.14112	0.873829
C2	complement C2	1.16051	0.00588525	1.12028	0.0262366
C20orf194	dynein axonemal assembly factor 9	1.14795	0.423094	1.13124	0.510044
C20orf24	RAB5 interacting factor	-1.0665	0.884334	1.02646	0.990461
C20orf27	chromosome 20 open reading frame 27	1.28215	0.0304625	-1.09756	0.569826
C20orf96	chromosome 20 open reading frame 96	1.11859	0.0575418	1.0914	0.149864
C21orf33	glutamine amidotransferase class 1 domain containing 3	-1.07227	0.781263	-1.10517	0.555613
C21orf58	chromosome 21 open reading frame 58	1.00446	0.999281	-1.10408	0.0975582
C21orf91	chromosome 21 open reading frame 91	1.00454	0.999616	-1.20989	0.0130635
C22orf29	retrotransposon Gag like 10	-1.02958	0.965406	1.11475	0.373957
C22orf39	chromosome 22 open reading frame 39	-1.02077	0.983259	-1.14291	0.171965
C2CD2	C2 calcium dependent domain containing 2	1.08084	0.553928	-1.03313	0.938093
C2CD2L	C2CD2 like	1.02035	0.982536	1.34387	0.00315579
C2CD3	C2 domain containing 3 centriole elongation regulator	-1.02596	0.992847	1.09198	0.797829
C2CD5	C2 calcium dependent domain containing 5	-1.01302	0.992557	-1.1664	0.0490729
C2orf42	chromosome 2 open reading frame 42	-1.14811	0.00325187	-1.0432	0.419831
C2orf47	matrix AAA peptidase interacting protein 1	-1.08598	0.474883	-1.06988	0.623107
C2orf49	chromosome 2 open reading frame 49	-1.12686	0.0306485	-1.05112	0.488815
C2orf68	chromosome 2 open reading frame 68	-1.06746	0.745707	-1.1615	0.170409
C2orf69	chromosome 2 open reading frame 69	1.00615	0.99802	-1.0554	0.470793
C2orf74	chromosome 2 open reading frame 74	-1.0358	0.934601	-1.08962	0.521485
C3	complement C3	-1.19262	0.1167	-1.16399	0.191506
C3AR1	complement C3a receptor 1	1.00168	0.999968	1.15922	0.0215584
C3orf14	chromosome 3 open reading frame 14	-1.0338	0.938466	-1.19757	0.0587081
C3orf17	nucleolus and neural progenitor protein	1.14336	0.0144485	1.00699	0.996271
C3orf18	chromosome 3 open reading frame 18	1.03872	0.895475	1.14659	0.132687
C3orf38	chromosome 3 open reading frame 38	-1.04218	0.348538	-1.16112	0.000915727
C3orf58	divergent protein kinase domain 2A	-1.05081	0.540357	-1.20011	0.00408617
C3orf62	chromosome 3 open reading frame 62	1.04984	0.582143	1.0333	0.814064
C3orf70	chromosome 3 open reading frame 70	1.16608	5.66116e-06	1	1
C4orf27	histone PARylation factor 1	-1.00717	0.999705	-1.13863	0.402835
C4orf29	abhydrolase domain containing 18	-1.03008	0.899356	-1.00685	0.998473
C4orf32	family with sequence similarity 241 member A	1	1	-1.16202	0.00562355
C4orf33	chromosome 4 open reading frame 33	-1.07116	0.384987	-1.34876	0.000355641
C4orf46	chromosome 4 open reading frame 46	1.06852	0.20241	-1.15855	0.00530274
C5	complement C5	-1.0778	0.0720822	-1.07937	0.0664934
C5AR1	complement C5a receptor 1	-1.0199	0.720933	1.60876	2.35816e-08
C5AR2	complement C5a receptor 2	1.16668	0.301449	1.72478	0.000690725
C5orf15	chromosome 5 open reading frame 15	1.03821	0.942776	1.00493	0.99985
C5orf22	chromosome 5 open reading frame 22	-1.06853	0.340199	1.04922	0.585605
C5orf28	transmembrane protein 267	1.01876	0.987814	1.07276	0.638504
C5orf30	macrophage immunometabolism regulator	1.04279	0.700534	1.08739	0.204069
C5orf45	MRN complex interacting protein	-1.31849	0.000181391	-1.14666	0.016266
C6orf1	small integral membrane protein 29	-1.04965	0.945626	-1.13085	0.543602
C6orf136	chromosome 6 open reading frame 136	1.09506	0.191333	1.08364	0.269465
C6orf203	mitochondrial transcription rescue factor 1	-1.10564	0.285901	-1.19326	0.0373875
C6orf47	chromosome 6 open reading frame 47	-1.04992	0.363734	1.04013	0.528544
C6orf48	small nucleolar RNA host gene 32	1.03803	0.9654	-1.09992	0.656102
C6orf62	chromosome 6 open reading frame 62	-1.0229	0.971761	-1.30983	0.00401039
C6orf89	chromosome 6 open reading frame 89	-1.10772	0.0718402	-1.03226	0.798302
C7orf13	RNF32 divergent transcript	1.00436	0.995365	1.043	0.19593
C7orf25	chromosome 7 open reading frame 25	1.01344	0.988311	1.03235	0.873233
C7orf26	integrator complex subunit 15	-1.08855	0.120607	-1.06486	0.296505
C7orf31	chromosome 7 open reading frame 31	1.04494	0.693307	1.01638	0.975097
C7orf43	trafficking protein particle complex subunit 14	-1.13839	0.00820912	-1.17496	0.00215582
C7orf49	cell cycle regulator of NHEJ	-1.13237	0.0205822	-1.00095	0.99999
C7orf50	chromosome 7 open reading frame 50	-1.30594	0.061615	-1.17487	0.321799
C7orf60	base methyltransferase of 25S rRNA 2 homolog	1.25426	0.00693158	-1.10458	0.246838
C7orf73	short transmembrane mitochondrial protein 1	-1.07724	0.747224	-1.00868	0.999367
C8orf76	chromosome 8 open reading frame 76	1.00989	0.998967	-1.00543	0.999827
C9orf114	SPOUT domain containing methyltransferase 1	-1.01448	0.987767	-1.02909	0.916326
C9orf139		1.15984	0.186674	1.09438	0.546303
C9orf142	PAXX non-homologous end joining factor	1.001	0.999998	-1.10931	0.389043
C9orf156	tRNA methyltransferase O	-1.03344	0.863205	-1.09033	0.250645
C9orf16	bublin coiled coil protein	-1.28234	0.0489957	-1.11668	0.518127
C9orf40	chromosome 9 open reading frame 40	1.15341	0.262701	1.01531	0.996282
C9orf69	transmembrane protein 250	-1.00381	0.9999	1.07897	0.60577
C9orf72	C9orf72-SMCR8 complex subunit	1.08065	0.775039	1.05643	0.902116
C9orf85	chromosome 9 open reading frame 85	1.1348	0.171793	1.0487	0.818482
C9orf89	caspase recruitment domain family member 19	1.01494	0.997529	1.33292	0.028603
C9orf91	transmembrane protein 268	-1.0241	0.980032	-1.25345	0.02856
CA12	carbonic anhydrase 12	1	1	1.75304	5.49454e-06
CA2	carbonic anhydrase 2	1.33194	0.0220756	1.19329	0.168234
CA5B	carbonic anhydrase 5B	-1.0243	0.945531	1.07849	0.377229
CA5BP1	carbonic anhydrase 5B pseudogene 1	1.06053	0.328328	1.19631	0.00234332
CAAP1	caspase activity and apoptosis inhibitor 1	-1.00604	0.998753	-1.08941	0.231824
CAB39	calcium binding protein 39	1.07226	0.535961	1.09606	0.326166
CAB39L	calcium binding protein 39 like	-1.15419	0.00230878	-1.24977	0.000111121
CABIN1	calcineurin binding protein 1	1.06178	0.941129	1.16871	0.502638
CABLES1	Cdk5 and Abl enzyme substrate 1	1.04278	0.862971	-1.14004	0.148287
CABLES2	Cdk5 and Abl enzyme substrate 2	-1.012	0.99729	1.19433	0.0816695
CABYR	calcium binding tyrosine phosphorylation regulated	1.35549	2.3603e-05	1.24274	0.00027465
CACFD1	calcium channel flower domain containing 1	-1.17295	0.204428	-1.12206	0.43776
CACNA1D	calcium voltage-gated channel subunit alpha1 D	-1.03917	0.976198	-1.23151	0.205466
CACNA2D3	calcium voltage-gated channel auxiliary subunit alpha2delta 3	1	1	1.19867	1.04983e-09
CACNA2D4	calcium voltage-gated channel auxiliary subunit alpha2delta 4	1.37759	0.000317327	1.69676	7.95771e-06
CACNB1	calcium voltage-gated channel auxiliary subunit beta 1	1	1	1.28702	7.4847e-06
CACNB3	calcium voltage-gated channel auxiliary subunit beta 3	1.0824	0.175963	1.18474	0.00501036
CACTIN	cactin, spliceosome C complex subunit	-1.02212	0.97004	1.026	0.953302
CACYBP	calcyclin binding protein	1.02966	0.982582	1.07629	0.799823
CAD	carbamoyl-phosphate synthetase 2, aspartate transcarbamylase, and dihydroorotase	1.08107	0.887792	1.2689	0.205686
CADM1	cell adhesion molecule 1	1.08085	0.00614967	-1.55974	1.71928e-08
CADM4	cell adhesion molecule 4	-2.18351	6.71477e-06	-2.07066	1.14201e-05
CADPS2	calcium dependent secretion activator 2	-1.15136	0.0426318	1	1
CALCOCO1	calcium binding and coiled-coil domain 1	-1.12458	0.0809297	-1.13166	0.0652047
CALCOCO2	calcium binding and coiled-coil domain 2	1.02109	0.760078	-1.01965	0.794621
CALD1	caldesmon 1	1.82792	0.109106	1.33009	0.614041
CALHM2	calcium homeostasis modulator family member 2	1.29838	0.00115623	1.2677	0.00216789
CALM1	calmodulin 1	1.06488	0.641	1.0734	0.556083
CALML4	calmodulin like 4	1.16684	0.0710821	1.34806	0.00199478
CALR	calreticulin	-1.1833	0.00692428	-1.00244	0.999879
CALU	calumenin	1.02931	0.905309	1.32378	0.000844159
CAMK1	calcium/calmodulin dependent protein kinase I	1.1088	0.496454	1.02706	0.980072
CAMK1D	calcium/calmodulin dependent protein kinase ID	1.07495	0.298768	1.00737	0.997228
CAMK2B	calcium/calmodulin dependent protein kinase II beta	-1.07602	0.396555	1	1
CAMK2G	calcium/calmodulin dependent protein kinase II gamma	-1.02413	0.928654	-1.06485	0.436868
CAMKK1	calcium/calmodulin dependent protein kinase kinase 1	1.01977	0.957775	1.08746	0.224492
CAMKK2	calcium/calmodulin dependent protein kinase kinase 2	-1.02115	0.987801	-1.3475	0.00797641
CAMKMT	calmodulin-lysine N-methyltransferase	-1.12414	0.0195848	-1.0807	0.121386
CAMP	cathelicidin antimicrobial peptide	1.12241	0.00175933	1	1
CANX	calnexin	-1.09528	0.127076	1.07173	0.287532
CAP1	cyclase associated actin cytoskeleton regulatory protein 1	1.03083	0.717633	1.12164	0.0159262
CAPN1	calpain 1	1.1175	0.113313	1.13456	0.0684332
CAPN10	calpain 10	-1.03566	0.740851	1.16248	0.00982378
CAPN15	calpain 15	1.08948	0.65311	1.3072	0.0250845
CAPN2	calpain 2	1.04257	0.867641	1.49603	0.000349715
CAPN3	calpain 3	1.2502	0.000257403	1.01415	0.960023
CAPN5	calpain 5	-1.05372	0.530125	-1.00025	1
CAPNS1	calpain small subunit 1	1.01283	0.995548	1.11766	0.271118
CAPRIN2	caprin family member 2	-1.1649	0.117639	-1.09859	0.430481
CAPS	calcyphosine	-1.2055	0.0247912	-1.26005	0.00775914
CAPZA1	capping actin protein of muscle Z-line subunit alpha 1	1.0563	0.622796	1.02009	0.967934
CAPZA2	capping actin protein of muscle Z-line subunit alpha 2	1.00723	0.999569	-1.13985	0.307492
CAPZB	capping actin protein of muscle Z-line subunit beta	-1.00166	0.999988	-1.13349	0.159766
CARD11	caspase recruitment domain family member 11	1.27901	0.00736781	1.17411	0.0649587
CARD8-AS1	CARD8 antisense RNA 1	1.01276	0.998005	-1.1238	0.433645
CARD9	caspase recruitment domain family member 9	1.08658	0.559972	-1.0012	0.999997
CARF	calcium responsive transcription factor	-1.04348	0.840104	-1.02048	0.97782
CARKD	NAD(P)HX dehydratase	-1.0575	0.123849	-1.10481	0.00798417
CARM1	coactivator associated arginine methyltransferase 1	1.08866	0.377517	1.28174	0.00460531
CARNMT1	carnosine N-methyltransferase 1	-1.0273	0.977992	1.13372	0.32658
CARS	cysteinyl-tRNA synthetase 1	1.04143	0.834219	1.2388	0.00942877
CASC4	golgi membrane protein 2	-1.14338	0.0305828	-1.11711	0.0726471
CASC5	kinetochore scaffold 1	1.53502	0.0128584	-1.11982	0.695187
CASD1	CAS1 domain containing 1	-1.16426	0.118308	-1.24122	0.0256363
CASK	calcium/calmodulin dependent serine protein kinase	1.98776	1.93694e-05	1.21992	0.0513302
CASKIN2	CASK interacting protein 2	1.21363	0.0319748	1.23378	0.0211887
CASP1	caspase 1	-1.03603	0.926761	-1.05545	0.791996
CASP10	caspase 10	1.04113	0.868991	1.04031	0.875263
CASP5	caspase 5	1.26198	0.0290559	1.4995	0.00110613
CASP7	caspase 7	-1.06999	0.271586	-1.00552	0.998384
CASP9	caspase 9	-1.1672	0.0495184	-1.10874	0.218947
CASS4	Cas scaffold protein family member 4	1.39472	0.00149094	1.19089	0.0546841
CAST	calpastatin	-1.0286	0.853057	-1.05034	0.537368
CAT	catalase	-1.16031	0.0489069	-1.13146	0.105486
CBFA2T2	CBFA2/RUNX1 partner transcriptional co-repressor 2	-1.02142	0.993516	-1.00919	0.999464
CBFA2T3	CBFA2/RUNX1 partner transcriptional co-repressor 3	1.62868	0.0022213	1.25795	0.109787
CBLN3	cerebellin 3 precursor	1.38097	0.00392638	1.16704	0.142608
CBS	cystathionine beta-synthase	1.56917	0.000317482	1.99619	1.38166e-05
CBWD1	Zn regulated GTPase metalloprotein activator 1A	-1.09879	0.41014	-1.02998	0.953254
CBWD2	Zn regulated GTPase metalloprotein activator 1B	-1.04991	0.491507	-1.11171	0.0492153
CBWD3	Zn regulated GTPase metalloprotein activator 1C	-1.0115	0.99198	-1.04877	0.669441
CBWD5	Zn regulated GTPase metalloprotein activator 1E	-1.15453	0.374675	-1.03675	0.971324
CBX1	chromobox 1	-1.10517	0.144694	-1.07574	0.345305
CBX3	chromobox 3	1.11513	0.429368	1.03359	0.960183
CBX4	chromobox 4	1.01736	0.990499	1.19465	0.0632108
CBX5	chromobox 5	1.19733	0.246153	1.07693	0.831876
CBX7	chromobox 7	-1.19305	0.0139338	-1.43441	0.000136044
CBY1	chibby family member 1, beta catenin antagonist	-1.19285	0.014518	-1.13667	0.0683883
CC2D1A	coiled-coil and C2 domain containing 1A	1.06092	0.770958	1.11454	0.350461
CC2D1B	coiled-coil and C2 domain containing 1B	1.0117	0.98252	1.14376	0.0129898
CC2D2A	coiled-coil and C2 domain containing 2A	1.02279	0.948847	-1.12775	0.0837283
CCAR1	cell division cycle and apoptosis regulator 1	1.0648	0.6841	-1.02278	0.976131
CCAR2	cell cycle and apoptosis regulator 2	-1.0321	0.93834	1.01972	0.98393
CCBL1	kynurenine aminotransferase 1	-1.06801	0.650662	-1.09745	0.392982
CCBL2	kynurenine aminotransferase 3	1.05786	0.634115	-1.12785	0.11636
CCDC101	SAGA complex associated factor 29	1.12234	0.0522965	1.01347	0.98183
CCDC102A	coiled-coil domain containing 102A	1.23561	0.160729	-1.11189	0.650076
CCDC103	coiled-coil domain containing 103	1	1	1.52801	1.10391e-10
CCDC106	coiled-coil domain containing 106	1.1892	0.0631881	1.25839	0.0160577
CCDC109B	mitochondrial calcium uniporter dominant negative subunit beta	1.14791	0.281398	1.34075	0.0137048
CCDC115	coiled-coil domain containing 115	-1.12836	0.278735	-1.11677	0.343665
CCDC117	coiled-coil domain containing 117	-1.00869	0.991116	-1.06685	0.217526
CCDC125	coiled-coil domain containing 125	1.04464	0.780305	1.17148	0.0357889
CCDC126	coiled-coil domain containing 126	-1.02583	0.97213	-1.11343	0.339667
CCDC127	coiled-coil domain containing 127	-1.03965	0.826353	1.01607	0.984056
CCDC130	YJU2 splicing factor homolog B	-1.01057	0.989551	1.1027	0.0854851
CCDC134	coiled-coil domain containing 134	1.05071	0.309509	1.17021	0.00152215
CCDC136	coiled-coil domain containing 136	-1.03881	0.862643	1	1
CCDC142	coiled-coil domain containing 142	-1.08059	0.352101	1.01368	0.988855
CCDC144NL-AS1		-1.062	0.701299	-1.05378	0.777444
CCDC146	coiled-coil domain containing 146	1.00372	0.999965	-1.17149	0.29835
CCDC149	coiled-coil domain containing 149	1.05096	0.739693	1.13696	0.108899
CCDC167	coiled-coil domain containing 167	1.08329	0.896057	1.31161	0.163654
CCDC170	coiled-coil domain containing 170	1.50542	1.44386e-06	1.19131	0.000742292
CCDC176	basal body orientation factor 1	-1.15625	4.45412e-08	-1.00301	0.961329
CCDC18	coiled-coil domain containing 18	1.24189	0.00112698	1.11385	0.0574747
CCDC183-AS1	CCDC183 antisense RNA 1	-1.14735	0.314093	1	1
CCDC186	coiled-coil domain containing 186	1.11145	0.701645	1.3003	0.0982538
CCDC24	coiled-coil domain containing 24	-1.01122	0.995441	1.02805	0.9392
CCDC25	coiled-coil domain containing 25	-1.08755	0.550433	-1.17721	0.107644
CCDC28A	coiled-coil domain containing 28A	-1.15754	0.092127	-1.4249	0.00069212
CCDC28B	coiled-coil domain containing 28B	1.06642	0.777263	-1.17734	0.149077
CCDC40	coiled-coil domain containing 40	-1.0234	0.913174	1.0526	0.513013
CCDC47	coiled-coil domain containing 47	-1.00665	0.992771	1.10355	0.0172455
CCDC50	coiled-coil domain containing 50	1.13963	0.0279896	1.11297	0.070067
CCDC71L	coiled-coil domain containing 71 like	1.01005	0.9977	1.16482	0.0923686
CCDC77	coiled-coil domain containing 77	1.0071	0.992683	-1.09038	0.0446281
CCDC82	coiled-coil domain containing 82	1.08354	0.568273	1.08226	0.57916
CCDC85B	coiled-coil domain containing 85B	1.05932	0.93946	-1.10477	0.765222
CCDC88B	coiled-coil domain containing 88B	1.39482	0.0030912	1.61459	0.000268234
CCDC90B	coiled-coil domain containing 90B	-1.05879	0.800266	-1.00093	0.999999
CCDC92	coiled-coil domain containing 92	1.05205	0.401476	-1.01715	0.942253
CCDC97	coiled-coil domain containing 97	-1.01225	0.994131	1.04633	0.791827
CCL1	C-C motif chemokine ligand 1	1	1	1.40002	3.16207e-05
CCL13	C-C motif chemokine ligand 13	1	1	-3.6843	2.69883e-06
CCL18	C-C motif chemokine ligand 18	1	1	1.35462	1.6996e-06
CCL2	C-C motif chemokine ligand 2	1.42299	0.138102	1.18131	0.659517
CCL20	C-C motif chemokine ligand 20	1.5511	0.00417772	4.57748	5.0978e-07
CCL22	C-C motif chemokine ligand 22	1.90809	0.000671247	1.41488	0.0280579
CCL3	C-C motif chemokine ligand 3	-1.32228	0.132796	1.40065	0.0641377
CCL3L1	C-C motif chemokine ligand 3 like 1	-1.2773	0.136845	1.31459	0.0908055
CCL4	C-C motif chemokine ligand 4	-1.57036	0.0119511	1.56204	0.0127639
CCL4L1	C-C motif chemokine ligand 4 like 2	-1.57856	0.00728463	1.00219	0.999996
CCL4L2	C-C motif chemokine ligand 4 like 2	-1.56777	0.00309695	-1.06715	0.865346
CCL5	C-C motif chemokine ligand 5	1	1	1.20601	0.252442
CCL7	C-C motif chemokine ligand 7	1	1	2.33083	1.25844e-06
CCL8	C-C motif chemokine ligand 8	1.04206	0.991884	-2.17342	0.00344806
CCM2L	CCM2 like scaffold protein	1	1	1.0617	0.0130678
CCNA2	cyclin A2	1.74162	0.00340279	-1.31056	0.123347
CCNB1	cyclin B1	1.49053	0.00536948	-1.13618	0.449401
CCNB1IP1	cyclin B1 interacting protein 1	-1.03201	0.912233	-1.03841	0.861873
CCNB2	cyclin B2	1.54033	0.00267676	-1.21694	0.137969
CCNC	cyclin C	-1.00704	0.999431	-1.15736	0.161999
CCND1	cyclin D1	2.28204	2.7435e-05	1.56397	0.00204669
CCND2	cyclin D2	1.47366	0.141008	1.30938	0.376755
CCND3	cyclin D3	1.08987	0.699743	1.12123	0.499936
CCNDBP1	cyclin D1 binding protein 1	-1.01357	0.994815	-1.16172	0.108072
CCNE1	cyclin E1	1.06157	0.841437	-1.15029	0.287903
CCNE2	cyclin E2	1.01567	0.988834	-1.19525	0.0302053
CCNF	cyclin F	1.61665	0.005544	-1.18676	0.369789
CCNG1	cyclin G1	1.1581	0.133432	-1.20584	0.0505435
CCNG2	cyclin G2	1.06609	0.418311	-1.08789	0.220349
CCNI	cyclin I	1.03169	0.762937	-1.09101	0.0954548
CCNJ	cyclin J	1.0027	0.999856	1.14144	0.0322635
CCNL2	cyclin L2	1.01408	0.992338	1.16355	0.0708218
CCNY	cyclin Y	-1.05532	0.306738	-1.23894	0.000320843
CCPG1	cell cycle progression 1	-1.08702	0.348629	1.03485	0.882386
CCR2	C-C motif chemokine receptor 2	1	1	1.09753	0.0242828
CCR5	C-C motif chemokine receptor 5	1.73052	1.21362e-06	1.68834	1.73666e-06
CCR6	C-C motif chemokine receptor 6	1.58686	0.000776913	-1.41199	0.00507663
CCR7	C-C motif chemokine receptor 7	1.03603	0.819421	1.09106	0.218099
CCRL2	C-C motif chemokine receptor like 2	-1.0343	0.386121	1.01477	0.88006
CCSAP	centriole, cilia and spindle associated protein	-1.0857	0.604712	-1.32765	0.0101437
CCSER2	coiled-coil serine rich protein 2	1.06285	0.8696	1.17544	0.257902
CCT2	chaperonin containing TCP1 subunit 2	-1.02074	0.971706	1.05796	0.655418
CCT3	chaperonin containing TCP1 subunit 3	-1.03536	0.837085	1.05537	0.591341
CCT4	chaperonin containing TCP1 subunit 4	1.04925	0.714002	1.032	0.892913
CCT5	chaperonin containing TCP1 subunit 5	1.07205	0.509201	1.10162	0.260931
CCT6A	chaperonin containing TCP1 subunit 6A	1.05285	0.611142	1.05741	0.552695
CCT7	chaperonin containing TCP1 subunit 7	-1.01504	0.990808	1.00567	0.999482
CCT8	chaperonin containing TCP1 subunit 8	1.05882	0.714066	-1.00607	0.999428
CCZ1	CCZ1 homolog, vacuolar protein trafficking and biogenesis associated	1.07676	0.313342	1.08792	0.22403
CCZ1B	CCZ1 homolog, vacuolar protein trafficking and biogenesis associated	1.01234	0.991873	1.04728	0.727677
CD101	CD101 molecule	-1.07386	0.71823	-1.84654	7.47055e-05
CD109	CD109 molecule	1.31283	0.093044	1.24908	0.187719
CD14	CD14 molecule	1.18487	0.33619	1.09754	0.757988
CD163	CD163 molecule	1.17832	0.0788739	1.52488	0.000348017
CD163L1	CD163 molecule like 1	-1.44027	0.0071308	-2.50781	1.20345e-05
CD180	CD180 molecule	1.13995	0.142533	1.24006	0.0158448
CD1C	CD1c molecule	-1.09453	0.703096	-1.74617	0.000661379
CD1D	CD1d molecule	-1.29072	0.00185801	-1.12899	0.0950175
CD2	CD2 molecule	1.26113	0.0130969	-1.08697	0.478677
CD209	CD209 molecule	1	1	1.11067	0.0208
CD22	CD22 molecule	-1.01311	0.994764	1	1
CD226	CD226 molecule	1.43949	0.000490611	1.68826	3.59032e-05
CD244	CD244 molecule	1.60073	0.000312937	-1.41963	0.00228066
CD27-AS1		1.05999	0.329103	1.09059	0.0990793
CD274	CD274 molecule	-1.24485	0.0360061	1.01126	0.997908
CD276	CD276 molecule	1.24515	0.00352979	1.34024	0.000525427
CD28	CD28 molecule	2.24477	5.43098e-09	1.3708	4.78292e-06
CD300A	CD300a molecule	-1.04798	0.758341	1.57332	5.40412e-05
CD300C	CD300c molecule	1.14859	0.116262	1.63224	7.26594e-05
CD300E	CD300e molecule	1.38316	0.106845	3.13336	6.34705e-05
CD300LF	CD300 molecule like family member f	-1.21415	0.0251656	-1.19162	0.04128
CD302	CD302 molecule	-1.03987	0.958011	-1.79382	0.000350004
CD320	CD320 molecule	1.45384	0.000489867	1.13323	0.164056
CD33	CD33 molecule	-1.00448	0.999697	1.11071	0.214244
CD36	CD36 molecule	-1.67118	0.00135325	-1.18378	0.266484
CD37	CD37 molecule	1.09315	0.0738785	-1.0628	0.263817
CD38	CD38 molecule	1.15469	0.0879962	1.34485	0.00187351
CD4	CD4 molecule	1.05649	0.63967	-1.11198	0.169634
CD40	CD40 molecule	1.09128	0.334231	-1.03854	0.85928
CD44	CD44 molecule (Indian blood group)	1.48622	7.33722e-07	1.23918	7.72997e-05
CD46	CD46 molecule	-1.0356	0.922925	-1.12495	0.236102
CD47	CD47 molecule	-1.01537	0.991628	1.06522	0.663195
CD48	CD48 molecule	1.10812	0.593462	1.05161	0.918789
CD52	CD52 molecule	1.3426	0.0926694	1.39767	0.0543946
CD53	CD53 molecule	1.05364	0.756317	1.05099	0.781348
CD55	CD55 molecule (Cromer blood group)	1.05475	0.519585	1.38839	0.000103657
CD58	CD58 molecule	1.03304	0.980228	-1.01614	0.997504
CD59	CD59 molecule (CD59 blood group)	-1.0485	0.714095	-1.26444	0.00315839
CD6	CD6 molecule	1.07284	0.687026	-1	1
CD68	CD68 molecule	-1.24063	0.000951197	-1.26401	0.000540351
CD74	CD74 molecule	1.05175	0.708415	-1.09492	0.282316
CD80	CD80 molecule	1	1	1.03467	0.834863
CD81	CD81 molecule	-1.0649	0.72794	-1.27372	0.0159418
CD82	CD82 molecule	1.03732	0.81283	1.30691	0.000885663
CD83	CD83 molecule	-1.30166	0.00671419	1.05943	0.738292
CD84	CD84 molecule	-1.06387	0.832995	-1.3831	0.00963635
CD86	CD86 molecule	-1.04194	0.700561	-1.08938	0.180072
CD9	CD9 molecule	1.02375	0.98869	1.21006	0.128231
CD93	CD93 molecule	1.62643	0.00343646	3.61085	3.41597e-06
CD99L2	CD99 molecule like 2	-1.21973	0.0387304	-1.08865	0.507635
CD99P1	CD99 molecule pseudogene 1	1.03535	0.185623	-1.01397	0.803093
CDADC1	cytidine and dCMP deaminase domain containing 1	-1.05843	0.484928	-1.25409	0.00154802
CDC123	cell division cycle 123	1.07535	0.450587	1.06797	0.527325
CDC14A	cell division cycle 14A	1.18222	0.0780346	1.15028	0.151335
CDC14B	cell division cycle 14B	1.06131	0.766933	-1.07418	0.65892
CDC16	cell division cycle 16	1.0007	0.999992	1.03322	0.605404
CDC20	cell division cycle 20	1.67053	0.0109301	-1.16698	0.587994
CDC23	cell division cycle 23	-1.13266	0.00308831	-1.12643	0.00409287
CDC25A	cell division cycle 25A	1.0732	0.899803	-1.06332	0.930567
CDC25B	cell division cycle 25B	1.26143	0.019992	-1.00692	0.999412
CDC27	cell division cycle 27	-1.00235	0.999948	1.02331	0.956421
CDC37	cell division cycle 37, HSP90 cochaperone	-1.05386	0.5617	1.25469	0.00176254
CDC37L1	cell division cycle 37 like 1, HSP90 cochaperone	-1.07253	0.220795	-1.12169	0.0328048
CDC40	cell division cycle 40	-1.06284	0.433493	-1.11025	0.0969491
CDC42	cell division cycle 42	1.00679	0.99942	-1.03962	0.910711
CDC42EP2	CDC42 effector protein 2	1	1	1.5942	6.16939e-07
CDC42EP3	CDC42 effector protein 3	1.04995	0.676436	-1.14112	0.0584933
CDC42EP4	CDC42 effector protein 4	1.08313	0.885956	1.20945	0.375132
CDC42SE1	CDC42 small effector 1	1.05031	0.0968473	1.29502	2.54461e-06
CDC42SE2	CDC42 small effector 2	1.00993	0.992027	-1.01316	0.982077
CDC45	cell division cycle 45	1.03198	0.972959	-1.17716	0.205389
CDC5L	cell division cycle 5 like	-1.02198	0.745854	-1.1062	0.00661469
CDC6	cell division cycle 6	1.11967	0.511441	-1.06493	0.851993
CDC7	cell division cycle 7	1.1539	0.000617295	-1.03174	0.486442
CDC73	cell division cycle 73	1.01164	0.994525	1.05285	0.709088
CDCA2	cell division cycle associated 2	1.47307	0.00556263	-1.24027	0.102166
CDCA3	cell division cycle associated 3	1.48733	0.00532785	-1.21636	0.1523
CDCA4	cell division cycle associated 4	1.12309	0.201729	-1.15013	0.108134
CDCA5	cell division cycle associated 5	1.76589	0.0371878	-1.28223	0.484023
CDCA7L	cell division cycle associated 7 like	1.08085	0.419595	-1.23745	0.00929716
CDCA8	cell division cycle associated 8	1.48436	0.0290593	-1.16977	0.519086
CDCP1	CUB domain containing protein 1	-1.15564	0.399385	1.90685	0.000340702
CDH1	cadherin 1	-1.04644	0.95641	-1.47116	0.0117002
CDH23	cadherin related 23	1.26842	0.0054942	1.10164	0.271514
CDH5	cadherin 5	1	1	2.65485	6.70874e-12
CDIP1	cell death inducing p53 target 1	1.02871	0.963275	-1.12475	0.278552
CDK1	cyclin dependent kinase 1	1.88686	0.00186985	-1.36879	0.0816782
CDK10	cyclin dependent kinase 10	-1.06014	0.0966145	1.02503	0.667104
CDK11A	cyclin dependent kinase 11A	-1.00206	0.999955	-1.0054	0.999198
CDK16	cyclin dependent kinase 16	1.02252	0.712421	1.18762	0.000153109
CDK17	cyclin dependent kinase 17	1.00789	0.998755	-1.11051	0.275061
CDK18	cyclin dependent kinase 18	1.20733	0.206634	1.15057	0.416809
CDK19	cyclin dependent kinase 19	-1.01993	0.985944	-1.16626	0.113525
CDK2	cyclin dependent kinase 2	1.16647	0.0585999	-1.00688	0.998991
CDK2AP2	cyclin dependent kinase 2 associated protein 2	1.01972	0.930123	1.39365	3.53792e-05
CDK4	cyclin dependent kinase 4	1.02557	0.973121	-1.07098	0.673959
CDK5RAP1	CDK5 regulatory subunit associated protein 1	-1.1403	0.0807556	-1.1452	0.070769
CDK5RAP2	CDK5 regulatory subunit associated protein 2	-1.06121	0.862016	-1.15642	0.29813
CDK5RAP3	CDK5 regulatory subunit associated protein 3	-1.04303	0.594429	1.0389	0.662279
CDK6	cyclin dependent kinase 6	1.12682	0.719219	1.24161	0.28934
CDK7	cyclin dependent kinase 7	1.02108	0.987971	1.03331	0.956717
CDK8	cyclin dependent kinase 8	-1.03315	0.454406	-1.00293	0.998954
CDK9	cyclin dependent kinase 9	1.03029	0.876867	1.10893	0.120771
CDKN1B	cyclin dependent kinase inhibitor 1B	1.00569	0.999278	-1.08444	0.358175
CDKN2A	cyclin dependent kinase inhibitor 2A	1.13322	0.208958	-1.02904	0.957192
CDKN2AIP	CDKN2A interacting protein	-1.00124	0.998678	-1.02623	0.0540227
CDKN2AIPNL	CDKN2A interacting protein N-terminal like	1.01519	0.997708	1.07499	0.820435
CDKN2B	cyclin dependent kinase inhibitor 2B	1.3865	0.114772	1.42572	0.0838404
CDKN2C	cyclin dependent kinase inhibitor 2C	1.34164	0.216726	-1.63923	0.028077
CDKN2D	cyclin dependent kinase inhibitor 2D	1.20833	0.198092	1.24157	0.127964
CDR2	cerebellar degeneration related protein 2	1.00005	1	-1.1125	0.0322219
CDR2L	cerebellar degeneration related protein 2 like	1.04713	0.788405	1.36401	0.00105848
CDS1	CDP-diacylglycerol synthase 1	1.06806	0.178054	1.4316	7.35582e-06
CDS2	CDP-diacylglycerol synthase 2	-1.11698	0.0677618	-1.12277	0.0556334
CDT1	chromatin licensing and DNA replication factor 1	1.88128	0.00862385	-1.16097	0.719699
CDV3	CDV3 homolog	1.12147	0.000832106	1.11604	0.00111225
CDYL	chromodomain Y like	1.03519	0.405275	1.00545	0.993377
CDYL2	chromodomain Y like 2	1.03242	0.993363	1.38772	0.106238
CEACAM1	CEA cell adhesion molecule 1	2.51854	2.85502e-06	1.4995	0.00114516
CEACAM21	CEA cell adhesion molecule 21	1.17662	0.121368	1.08337	0.60622
CEACAM3	CEA cell adhesion molecule 3	1.13167	0.718393	-1.13301	0.712825
CEACAM4	CEA cell adhesion molecule 4	-1.19443	0.294183	-1.46376	0.0144187
CEBPA	CCAAT enhancer binding protein alpha	-1.03619	0.952942	-1.41124	0.00463504
CEBPA-AS1	CEBPA divergent transcript	1.04687	0.867302	1.02536	0.973619
CEBPB	CCAAT enhancer binding protein beta	1.10429	0.965574	1.22652	0.780929
CEBPG	CCAAT enhancer binding protein gamma	1.09602	0.0684245	1.09954	0.0590504
CEBPZ	CCAAT enhancer binding protein zeta	-1.07273	0.463543	-1.16286	0.0440188
CEBPZOS	CEBPZ opposite strand	1.06446	0.749936	-1.1049	0.425745
CECR1	adenosine deaminase 2	1.0726	0.836604	-1.16026	0.35174
CECR6	transmembrane protein 121B	1.15012	0.108901	1.13145	0.167584
CELF1	CUGBP Elav-like family member 1	1.06914	0.485335	-1.02761	0.927016
CELF2	CUGBP Elav-like family member 2	1.0607	0.739466	-1.00148	0.999993
CELF6	CUGBP Elav-like family member 6	-1.49522	0.000485409	-1.39862	0.00164839
CELSR1	cadherin EGF LAG seven-pass G-type receptor 1	-1.1301	0.807607	1.32347	0.246753
CELSR2	cadherin EGF LAG seven-pass G-type receptor 2	1.06233	0.982023	1.03174	0.997391
CENPA	centromere protein A	1.49258	0.0200016	-1.15077	0.55745
CENPBD1P1	CENPB DNA-binding domains containing 2, pseudogene	1.17576	0.0579091	1.25086	0.0114477
CENPE	centromere protein E	1.53158	0.00019834	-1.1133	0.257924
CENPF	centromere protein F	1.79734	0.00226145	-1.16728	0.491001
CENPK	centromere protein K	1.34041	0.0472669	-1.16594	0.383477
CENPL	centromere protein L	1.21183	0.00930369	1.00485	0.999454
CENPM	centromere protein M	1.46937	0.0279286	-1.29279	0.151095
CENPO	centromere protein O	1.31889	0.0420052	1.07423	0.824632
CENPP	centromere protein P	1.03671	0.488159	-1.40296	3.25023e-06
CENPT	centromere protein T	1.05951	0.427845	1.05346	0.508667
CENPU	centromere protein U	1.42118	0.0257781	-1.34341	0.0586335
CENPW	centromere protein W	1.16304	0.303314	-1.26625	0.0707772
CEP104	centrosomal protein 104	-1.05662	0.558303	-1.05679	0.556094
CEP128	centrosomal protein 128	-1.10021	0.476171	-1.23224	0.043803
CEP131	centrosomal protein 131	-1.00656	0.99984	1.09207	0.753334
CEP135	centrosomal protein 135	1.27113	0.00345157	1.23992	0.00670651
CEP162	centrosomal protein 162	1.12642	0.0887911	1.0541	0.622752
CEP170	centrosomal protein 170	1.12	0.675315	1.46713	0.0199191
CEP170B	centrosomal protein 170B	1.00385	0.999976	1.33092	0.0737657
CEP19	centrosomal protein 19	1.01972	0.991189	-1.02711	0.978156
CEP250	centrosomal protein 250	1.01901	0.99666	1.4097	0.023281
CEP290	centrosomal protein 290	-1.07621	0.542833	-1.04325	0.854188
CEP55	centrosomal protein 55	1.81899	0.00552638	-1.13088	0.754846
CEP57	centrosomal protein 57	-1.01473	0.98659	-1.2165	0.00939512
CEP57L1	centrosomal protein 57 like 1	-1.0215	0.832426	-1.06817	0.114153
CEP63	centrosomal protein 63	-1.09739	0.30821	-1.07635	0.486637
CEP76	centrosomal protein 76	1.01923	0.924959	1.03187	0.748462
CEP78	centrosomal protein 78	1.03851	0.670274	-1.17167	0.00568887
CEP83	centrosomal protein 83	1.10797	0.0589431	1.07952	0.176427
CEP89	centrosomal protein 89	1.06735	0.659447	1.23989	0.019966
CEP95	centrosomal protein 95	1.02377	0.809225	1.10267	0.0245918
CEP97	centrosomal protein 97	1.00785	0.999076	-1.03004	0.95551
CEPT1	choline/ethanolamine phosphotransferase 1	1.02625	0.95214	-1.00687	0.998999
CERS2	ceramide synthase 2	-1.04023	0.466852	1.12961	0.00658482
CERS5	ceramide synthase 5	1.00854	0.996818	1.03843	0.806651
CERS6	ceramide synthase 6	-1.00154	0.999996	1.05856	0.85755
CES1	carboxylesterase 1	-1.86841	9.35283e-06	-2.26533	1.21186e-06
CES1P1	carboxylesterase 1 pseudogene 1	-1.60407	0.000102422	-1.36792	0.00176495
CES3	carboxylesterase 3	1.06215	0.395463	1	1
CES4A	carboxylesterase 4A	-1.20252	0.00326268	-1.22176	0.00192908
CETN2	centrin 2	-1.09457	0.653334	1.05947	0.871689
CETN3	centrin 3	1.01737	0.9977	-1.03623	0.980787
CFAP20	cilia and flagella associated protein 20	1.01117	0.993988	-1.03814	0.831342
CFAP36	cilia and flagella associated protein 36	-1.15558	0.0745423	-1.00944	0.997372
CFAP97	cilia and flagella associated protein 97	1.14526	0.0720281	1.08982	0.312762
CFB	complement factor B	1.15312	0.351622	1.34398	0.0258509
CFD	complement factor D	-1.03058	0.965455	-1.01287	0.997112
CFDP1	craniofacial development protein 1	-1.24662	0.0575909	-1.28356	0.0323852
CFL1	cofilin 1	1.01787	0.993166	-1.00062	1
CFL2	cofilin 2	1.05532	0.39631	-1.04136	0.611237
CFLAR	CASP8 and FADD like apoptosis regulator	-1.01869	0.992979	-1.03633	0.954294
CFP	complement factor properdin	-1.00337	0.999992	-1.32835	0.181032
CGN	cingulin	-1.16551	0.270529	-1.67584	0.000709213
CGRRF1	cell growth regulator with ring finger domain 1	-1.03204	0.909662	-1.00115	0.999995
CH25H	cholesterol 25-hydroxylase	2.46808	1.00283e-06	1.92083	1.19563e-05
CHAC1	ChaC glutathione specific gamma-glutamylcyclotransferase 1	1.30154	0.000999818	1.80502	2.79093e-06
CHAF1B	chromatin assembly factor 1 subunit B	1.08835	0.394303	-1.13145	0.145323
CHCHD4	coiled-coil-helix-coiled-coil-helix domain containing 4	1.12124	0.160755	1.04875	0.761246
CHCHD6	coiled-coil-helix-coiled-coil-helix domain containing 6	-1.08747	0.376546	1.02145	0.970899
CHCHD7	coiled-coil-helix-coiled-coil-helix domain containing 7	1.03599	0.962393	-1.32499	0.0222577
CHD1L	chromodomain helicase DNA binding protein 1 like	1.03291	0.598874	-1.01437	0.940048
CHD2	chromodomain helicase DNA binding protein 2	-1.04653	0.921724	1.1062	0.541905
CHD3	chromodomain helicase DNA binding protein 3	1.34447	0.0188756	1.33674	0.0209277
CHD4	chromodomain helicase DNA binding protein 4	-1.09461	0.377683	-1.10489	0.304209
CHDH	choline dehydrogenase	-1.05501	0.125672	-1	1
CHEK1	checkpoint kinase 1	1.2905	0.0012497	-1.09687	0.195841
CHFR	checkpoint with forkhead and ring finger domains	1.05767	0.0449988	-1.02179	0.610018
CHI3L1	chitinase 3 like 1	1.03993	0.862236	-1.16084	0.0699459
CHI3L2	chitinase 3 like 2	-1.09317	0.491353	1.50146	0.000663525
CHIC2	cysteine rich hydrophobic domain 2	-1.045	0.802254	1.04432	0.80888
CHID1	chitinase domain containing 1	-1.0874	0.489119	-1.15099	0.136701
CHIT1	chitinase 1	-1.07274	0.356262	-1.15129	0.0315099
CHKA	choline kinase alpha	-1.05131	0.82741	-1.13194	0.226547
CHKB-CPT1B	CHKB-CPT1B readthrough (NMD candidate)	1.06488	0.929741	1.49114	0.021724
CHML	CHM like Rab escort protein	1.24652	0.0259134	1.42872	0.00153798
CHMP3	charged multivesicular body protein 3	1.02193	0.980045	-1.05169	0.813923
CHMP4A	charged multivesicular body protein 4A	-1.05809	0.903371	-1.21401	0.172087
CHMP4B	charged multivesicular body protein 4B	1.10101	0.156894	1.10238	0.15038
CHMP5	charged multivesicular body protein 5	-1.09003	0.698009	-1.24335	0.0899884
CHN2	chimerin 2	1.00414	0.999403	-1.44305	3.30702e-05
CHORDC1	cysteine and histidine rich domain containing 1	1.06057	0.621791	1.02667	0.942699
CHPF	chondroitin polymerizing factor	-1.00693	0.999813	1.55117	0.00479732
CHRAC1	chromatin accessibility complex subunit 1	1.16286	0.00327824	1.10491	0.0331817
CHRNA1	cholinergic receptor nicotinic alpha 1 subunit	1.30084	0.00669822	-1.13089	0.203178
CHRNB1	cholinergic receptor nicotinic beta 1 subunit	1.05989	0.327723	1.01615	0.955854
CHST10	carbohydrate sulfotransferase 10	1.08009	0.577274	-1.0036	0.999909
CHST11	carbohydrate sulfotransferase 11	1.027	0.91535	1.22913	0.00478363
CHST12	carbohydrate sulfotransferase 12	-1.04279	0.350762	-1.03696	0.461462
CHST13	carbohydrate sulfotransferase 13	1.20715	0.0450419	1.46164	0.000764129
CHST14	carbohydrate sulfotransferase 14	-1.09457	0.306485	-1.10217	0.254892
CHST15	carbohydrate sulfotransferase 15	1.12175	0.275111	1.40547	0.00175363
CHST2	carbohydrate sulfotransferase 2	1.39205	0.00266398	1.43277	0.00155405
CHST7	carbohydrate sulfotransferase 7	-1.02382	0.916824	1.05778	0.468624
CHST8	carbohydrate sulfotransferase 8	-1.27595	0.000216161	-1	1
CHSY1	chondroitin sulfate synthase 1	1.00589	0.998852	1.26267	0.00202171
CHSY3	chondroitin sulfate synthase 3	-1.26591	0.0263727	-1.09401	0.535457
CHTF8	chromosome transmission fidelity factor 8	-1.11662	0.028096	-1.08153	0.122061
CHTOP	chromatin target of PRMT1	-1.00963	0.997476	-1.05459	0.733145
CHUK	component of inhibitor of nuclear factor kappa B kinase complex	1.00392	0.999748	-1.09708	0.248788
CHURC1	churchill domain containing 1	-1.0504	0.770093	-1.15864	0.0763377
CIAO1	cytosolic iron-sulfur assembly component 1	-1.07653	0.00048216	-1.10156	6.93927e-05
CIAPIN1	cytokine induced apoptosis inhibitor 1	-1.03034	0.895568	1.02308	0.948853
CIB1	calcium and integrin binding 1	-1.12313	0.612058	-1.08684	0.804852
CIITA	class II major histocompatibility complex transactivator	1.08064	0.834613	-1.10903	0.688265
CIPC	CLOCK interacting pacemaker	1.05303	0.717766	1.00991	0.996763
CIRBP	cold inducible RNA binding protein	-1.15893	0.139675	-1.09979	0.432628
CISD2	CDGSH iron sulfur domain 2	-1.09854	0.483529	-1.02003	0.988357
CISD3	CDGSH iron sulfur domain 3	-1.05366	0.889065	-1.03197	0.971714
CISH	cytokine inducible SH2 containing protein	1.24781	0.067002	1.04835	0.916541
CIT	citron rho-interacting serine/threonine kinase	1.69533	0.0145621	-1.11423	0.834235
CITED2	Cbp/p300 interacting transactivator with Glu/Asp rich carboxy-terminal domain 2	1.07142	0.373922	1.12795	0.0662555
CITED4	Cbp/p300 interacting transactivator with Glu/Asp rich carboxy-terminal domain 4	-1.21413	0.0871292	1.25156	0.0468638
CIZ1	CDKN1A interacting zinc finger protein 1	1.00384	0.999823	1.09027	0.367813
CKAP2	cytoskeleton associated protein 2	1.08787	0.0140708	-1.19088	0.000123828
CKAP2L	cytoskeleton associated protein 2 like	1.65166	0.00186302	-1.22828	0.161537
CKAP4	cytoskeleton associated protein 4	1.30845	0.298969	2.10728	0.00332028
CKB	creatine kinase B	1.25093	0.0014516	-1.29649	0.000534317
CKMT2-AS1		-1.10464	0.00314419	-1	1
CKS1B	CDC28 protein kinase regulatory subunit 1B	1.53202	0.0126698	-1.03194	0.988893
CLASP2	cytoplasmic linker associated protein 2	-1.03815	0.948631	-1.08512	0.664894
CLASRP	CLK4 associating serine/arginine rich protein	1.0667	0.503032	1.13825	0.0745085
CLCN2	chloride voltage-gated channel 2	-1.05302	0.17523	1.01265	0.940728
CLCN7	chloride voltage-gated channel 7	1.00459	0.999771	1.04829	0.824028
CLDN15	claudin 15	-1.20101	0.000604621	-1.02264	0.836397
CLDN23	claudin 23	-1.13681	0.034003	-1.20176	0.00471031
CLDN7	claudin 7	1.23399	0.00167084	1.63711	3.56444e-06
CLDND1	claudin domain containing 1	-1.05084	0.588145	1.09036	0.185313
CLEC10A	C-type lectin domain containing 10A	1.00325	0.999076	-1.04915	0.272262
CLEC11A	C-type lectin domain containing 11A	1.06871	0.855467	-1.01567	0.997535
CLEC12A	C-type lectin domain family 12 member A	2.06984	3.48865e-09	1.59355	4.38843e-08
CLEC17A	C-type lectin domain containing 17A	1.50393	0.00183923	-1.35958	0.010394
CLEC1A	C-type lectin domain family 1 member A	1	1	1.11925	5.66776e-05
CLEC2B	C-type lectin domain family 2 member B	1.18319	1.52481e-05	1	1
CLEC2D	C-type lectin domain family 2 member D	1.12278	0.543257	-1.00298	0.999983
CLEC4A	C-type lectin domain family 4 member A	1.07084	0.799455	-1.60016	0.00109398
CLEC4E	C-type lectin domain family 4 member E	1.03042	0.972371	1.93105	6.47025e-05
CLEC5A	C-type lectin domain containing 5A	1.77514	0.00127693	3.92055	2.32896e-06
CLEC6A	C-type lectin domain containing 6A	1	1	1.9665	1.11748e-07
CLEC7A	C-type lectin domain containing 7A	-1.10356	0.246403	-1.14389	0.0881029
CLIC1	chloride intracellular channel 1	1.05249	0.940354	1.25351	0.137084
CLIC2	chloride intracellular channel 2	1.3838	8.49819e-05	1	1
CLIC4	chloride intracellular channel 4	1.23573	0.0175511	1.0963	0.373848
CLINT1	clathrin interactor 1	-1.0561	0.394938	1.07215	0.22077
CLIP1	CAP-Gly domain containing linker protein 1	-1.00446	0.999851	1.18346	0.0950185
CLIP4	CAP-Gly domain containing linker protein family member 4	-1.03854	0.951482	-1.09158	0.638834
CLK1	CDC like kinase 1	1.12108	0.557521	-1.03668	0.972197
CLK2	CDC like kinase 2	-1.032	0.771606	-1.00718	0.995963
CLK4	CDC like kinase 4	1.0936	0.210856	1.04331	0.738447
CLMN	calmin	1.19183	0.0845186	1.32512	0.00820751
CLN3	CLN3 lysosomal/endosomal transmembrane protein, battenin	1.00114	0.999981	1.13115	0.0177588
CLN5	CLN5 intracellular trafficking protein	-1.11793	0.10705	-1.205	0.00916504
CLN6	CLN6 transmembrane ER protein	-1.01843	0.987941	-1.10715	0.348945
CLN8	CLN8 transmembrane ER and ERGIC protein	-1.28666	0.00371777	-1.13793	0.108084
CLNS1A	chloride nucleotide-sensitive channel 1A	-1.02404	0.970517	-1.22554	0.0239566
CLPB	caseinolytic mitochondrial matrix peptidase chaperone subunit B	1.22358	0.032409	1.53898	0.000316444
CLPP	caseinolytic mitochondrial matrix peptidase proteolytic subunit	1.05624	0.887571	1.16665	0.257185
CLSPN	claspin	1.79261	0.0286768	-1.29347	0.436012
CLSTN1	calsyntenin 1	1.04494	0.943197	-1.02566	0.98797
CLSTN3	calsyntenin 3	1.14662	0.601376	1.40054	0.0545547
CLTCL1	clathrin heavy chain like 1	-1.20411	0.121143	-1.09846	0.586854
CLUH	clustered mitochondria homolog	1.04176	0.964782	1.08877	0.771882
CLYBL	citramalyl-CoA lyase	-1.08545	0.00677851	1	1
CMAHP	cytidine monophospho-N-acetylneuraminic acid hydroxylase, pseudogene	1.05106	0.0125148	1	1
CMAS	cytidine monophosphate N-acetylneuraminic acid synthetase	-1.02607	0.951991	1.03552	0.892495
CMBL	carboxymethylenebutenolidase homolog	-1.10244	0.0118778	-1.02459	0.72165
CMC1	C-X9-C motif containing 1	-1.00903	0.999737	1.10317	0.775938
CMC2	C-X9-C motif containing 2	-1.03526	0.968382	-1.06281	0.858972
CMKLR1	chemerin chemokine-like receptor 1	-1.16631	0.0134416	-1.75703	1.64618e-06
CMPK2	cytidine/uridine monophosphate kinase 2	-1.21178	0.804731	-4.18444	0.000682841
CMTM3	CKLF like MARVEL transmembrane domain containing 3	-1.01918	0.981157	1.03429	0.908855
CMTM4	CKLF like MARVEL transmembrane domain containing 4	1.00544	0.999889	1.21087	0.172599
CMTM6	CKLF like MARVEL transmembrane domain containing 6	-1.01726	0.985806	-1.14626	0.102938
CMTM7	CKLF like MARVEL transmembrane domain containing 7	-1.03721	0.79433	1.00685	0.998029
CMTR1	cap methyltransferase 1	-1.12922	0.484509	-1.43694	0.00922926
CMTR2	cap methyltransferase 2	-1.00774	0.997468	-1.19736	0.0101373
CNDP2	carnosine dipeptidase 2	-1.1199	0.141305	-1.22424	0.009798
CNEP1R1	CTD nuclear envelope phosphatase 1 regulatory subunit 1	1.02975	0.917595	1.00561	0.999308
CNIH3	cornichon family AMPA receptor auxiliary protein 3	1.52888	0.000423111	2.44728	1.70264e-06
CNIH4	cornichon family AMPA receptor auxiliary protein 4	1.00237	0.999994	1.11619	0.675268
CNKSR3	CNKSR family member 3	1	1	1.06372	0.00235975
CNNM3	cyclin and CBS domain divalent metal cation transport mediator 3	-1.1929	0.031628	-1.28492	0.00452848
CNOT11	CCR4-NOT transcription complex subunit 11	-1.01427	0.771048	-1.01729	0.660046
CNOT4	CCR4-NOT transcription complex subunit 4	-1.08261	0.361944	-1.02936	0.917068
CNOT6	CCR4-NOT transcription complex subunit 6	1.09638	0.459494	1.04771	0.861383
CNOT6L	CCR4-NOT transcription complex subunit 6 like	1.01833	0.994998	-1.22424	0.112225
CNOT7	CCR4-NOT transcription complex subunit 7	-1.00898	0.990409	-1.14869	0.00791622
CNP	2',3'-cyclic nucleotide 3' phosphodiesterase	-1.02043	0.981478	-1.22988	0.0222408
CNPY3	canopy FGF signaling regulator 3	1.03999	0.934575	1.04698	0.90109
CNR2	cannabinoid receptor 2	1.38283	1.21609e-06	1	1
CNRIP1	cannabinoid receptor interacting protein 1	-1.16028	0.119784	-1.33881	0.00425387
CNTLN	centlein	1.05844	0.376372	-1.08841	0.123977
COA1	cytochrome c oxidase assembly factor 1	-1.01671	0.995721	-1.20423	0.132725
COA4	cytochrome c oxidase assembly factor 4 homolog	-1.02855	0.984471	1.06995	0.836243
COA6	cytochrome c oxidase assembly factor 6	1.07016	0.859867	1.07933	0.814116
COCH	cochlin	1	1	-1.05847	0.0248683
COG4	component of oligomeric golgi complex 4	-1.04963	0.363113	-1.11914	0.0154663
COL15A1	collagen type XV alpha 1 chain	1.48331	0.00344889	-1.08251	0.724482
COL18A1	collagen type XVIII alpha 1 chain	1.5184	0.0211653	1.1257	0.708485
COL24A1	collagen type XXIV alpha 1 chain	1	1	1.12109	1.13978e-06
COL26A1	collagen type XXVI alpha 1 chain	-1.20212	0.0182822	1	1
COL6A1	collagen type VI alpha 1 chain	1.12879	0.765801	1.00432	0.999984
COL6A2	collagen type VI alpha 2 chain	1.14463	0.572644	-1.03841	0.981448
COL7A1	collagen type VII alpha 1 chain	1.00513	0.999775	1	1
COL8A2	collagen type VIII alpha 2 chain	1.58743	0.0094623	1.32527	0.101667
COL9A2	collagen type IX alpha 2 chain	1.20068	0.019752	1.15277	0.0654792
COL9A3	collagen type IX alpha 3 chain	1.24322	0.0066236	1.00671	0.998828
COLEC12	collectin subfamily member 12	1.89416	2.04751e-05	1.01078	0.997628
COLGALT1	collagen beta(1-O)galactosyltransferase 1	1.06416	0.318032	1.1131	0.0506305
COMMD4	COMM domain containing 4	1.00655	0.999923	-1.10038	0.828217
COMMD7	COMM domain containing 7	-1.09623	0.595971	-1.05865	0.853865
COMT	catechol-O-methyltransferase	1.02052	0.968654	1.02235	0.960311
COPA	COPI coat complex subunit alpha	-1.06339	0.624353	1.16184	0.0653117
COPB1	COPI coat complex subunit beta 1	1.04248	0.847453	1.07978	0.481513
COPB2	COPI coat complex subunit beta 2	-1.05063	0.345347	1.05678	0.264888
COPG1	COPI coat complex subunit gamma 1	-1.06541	0.662171	1.2207	0.0259705
COPG2	COPI coat complex subunit gamma 2	-1.05997	0.32055	-1.25419	0.000429715
COPRS	coordinator of PRMT5 and differentiation stimulator	-1.0823	0.869262	-1.0106	0.999591
COPS2	COP9 signalosome subunit 2	1.0151	0.989183	-1.10504	0.248203
COPS4	COP9 signalosome subunit 4	1.00085	0.999999	-1.09106	0.475053
COPS7B	COP9 signalosome subunit 7B	-1.06777	0.133371	-1.12311	0.00937812
COQ10A	coenzyme Q10A	1.01633	0.98529	1.07084	0.509784
COQ10B	coenzyme Q10B	1.01197	0.986353	1.18079	0.00715569
COQ2	coenzyme Q2, polyprenyltransferase	1.10538	0.655842	1.06623	0.872523
COQ4	coenzyme Q4	-1.13037	0.0802093	-1.03528	0.84757
COQ7	coenzyme Q7, hydroxylase	1.07194	0.0494232	1.03001	0.551141
CORO1A	coronin 1A	1.13052	0.356542	1.24477	0.0544855
CORO1C	coronin 1C	-1.02152	0.899742	-1.11431	0.0336383
CORO2A	coronin 2A	1.02033	0.96764	1.16354	0.0383172
CORO6	coronin 6	1.16236	0.000354159	1	1
CORO7	coronin 7	1.05623	0.62775	-1.09709	0.237642
COTL1	coactosin like F-actin binding protein 1	-1.02485	0.971325	-1.16978	0.0935871
COX10	cytochrome c oxidase assembly factor heme A:farnesyltransferase COX10	-1.03022	0.875186	-1.00971	0.994568
COX10-AS1	COX10 divergent transcript	-1.10791	0.0490033	-1.04405	0.558344
COX11	cytochrome c oxidase copper chaperone COX11	-1.1609	0.00392189	-1.04765	0.42878
COX15	cytochrome c oxidase assembly homolog COX15	-1.01027	0.968528	-1.05126	0.207353
COX17	cytochrome c oxidase copper chaperone COX17	1.03194	0.991171	-1.05061	0.967789
COX19	cytochrome c oxidase assembly factor COX19	-1.11005	0.00772892	-1.03954	0.381318
COX20	cytochrome c oxidase assembly factor COX20	-1.10222	0.283223	1.03009	0.931537
COX7A2	cytochrome c oxidase subunit 7A2	-1.031	0.994243	-1.03394	0.992521
COX7B	cytochrome c oxidase subunit 7B	1.05537	0.978566	-1.00837	0.999915
CPD	carboxypeptidase D	-1.13602	0.51102	1.05936	0.912127
CPEB2	cytoplasmic polyadenylation element binding protein 2	1.11143	0.773081	-1.12733	0.70332
CPEB3	cytoplasmic polyadenylation element binding protein 3	1.14047	0.136841	1.21827	0.0238239
CPED1	cadherin like and PC-esterase domain containing 1	1.09376	0.662873	-1.10804	0.568735
CPM	carboxypeptidase M	1.18576	0.00426164	1.411	3.31696e-05
CPNE1	copine 1	-1.11356	0.16073	-1.24726	0.00542443
CPNE8	copine 8	1	1	1.08349	0.000109365
CPOX	coproporphyrinogen oxidase	1.00909	0.994159	-1.01873	0.954383
CPPED1	calcineurin like phosphoesterase domain containing 1	1.24858	0.000931852	1.1037	0.0821
CPQ	carboxypeptidase Q	-1.27751	0.000388245	-1.51748	7.81362e-06
CPS1	carbamoyl-phosphate synthase 1	1.04	0.900013	1.04318	0.879092
CPSF1	cleavage and polyadenylation specific factor 1	1.00552	0.999822	1.11654	0.459733
CPSF2	cleavage and polyadenylation specific factor 2	-1.01891	0.916235	-1.01581	0.947845
CPSF3	cleavage and polyadenylation specific factor 3	1.02841	0.80296	-1.01323	0.972654
CPSF4	cleavage and polyadenylation specific factor 4	-1.02451	0.92644	-1.05126	0.611838
CPSF6	cleavage and polyadenylation specific factor 6	1.0044	0.999343	1.02174	0.934184
CPSF7	cleavage and polyadenylation specific factor 7	-1.0309	0.957159	-1.01405	0.995447
CPT1A	carnitine palmitoyltransferase 1A	-1.29708	0.0109228	-1.08487	0.558699
CPT1B	carnitine palmitoyltransferase 1B	1.04696	0.909889	1.25447	0.0467796
CPT2	carnitine palmitoyltransferase 2	-1.0872	0.0335842	-1.06306	0.125349
CPVL	carboxypeptidase vitellogenic like	-1.10506	0.366478	-1.58438	0.00020076
CR1	complement C3b/C4b receptor 1 (Knops blood group)	1.13341	0.683152	1.49773	0.0270653
CRABP2	cellular retinoic acid binding protein 2	1.42586	0.000790628	1.14078	0.146036
CRACR2A	calcium release activated channel regulator 2A	1	1	1.16779	1.10705e-06
CRAT	carnitine O-acetyltransferase	1.02615	0.930228	1.16922	0.0281731
CRBN	cereblon	-1.07672	0.369416	-1.23068	0.00549648
CREB3	cAMP responsive element binding protein 3	-1.10484	0.471404	-1.01061	0.998398
CREB3L2	cAMP responsive element binding protein 3 like 2	1.11726	0.55901	1.11269	0.586641
CREB5	cAMP responsive element binding protein 5	1.0194	0.972087	1.73688	8.42481e-06
CREBL2	cAMP responsive element binding protein like 2	1.05683	0.503059	-1.19058	0.0076562
CREBRF	CREB3 regulatory factor	-1.08829	0.780962	-1.378	0.0289647
CREBZF	CREB/ATF bZIP transcription factor	1.00727	0.99962	-1.09581	0.613984
CREG1	cellular repressor of E1A stimulated genes 1	-1.02726	0.990953	-1.31341	0.0736395
CRELD1	cysteine rich with EGF like domains 1	-1.24487	0.00321647	-1.12105	0.0925322
CRELD2	cysteine rich with EGF like domains 2	-1.07874	0.725734	1.26319	0.047205
CREM	cAMP responsive element modulator	1.02232	0.990767	1.37044	0.013598
CRIM1	cysteine rich transmembrane BMP regulator 1	-1.0271	0.989523	-1.54231	0.00508309
CRK	CRK proto-oncogene, adaptor protein	1.06729	0.0184271	1.13239	0.000319989
CRLF3	cytokine receptor like factor 3	1.12271	0.00222196	1.20251	8.90978e-05
CRLS1	cardiolipin synthase 1	-1.0021	0.999997	1.25129	0.208418
CRNKL1	crooked neck pre-mRNA splicing factor 1	-1.12601	0.00280083	-1.18175	0.00028236
CROCC	ciliary rootlet coiled-coil, rootletin	1.41389	0.00507442	1.16961	0.195414
CROCCP2		-1.0077	0.998095	-1.05616	0.635972
CROT	carnitine O-octanoyltransferase	-1.09644	0.0302719	-1.1835	0.000837193
CRTAP	cartilage associated protein	1.11266	0.0197641	1.00172	0.999906
CRTC1	CREB regulated transcription coactivator 1	1.07128	0.844286	1.13591	0.472449
CRTC2	CREB regulated transcription coactivator 2	1.04313	0.764227	1.09959	0.201597
CRY1	cryptochrome circadian regulator 1	-1.05479	0.430041	-1.05962	0.36676
CRY2	cryptochrome circadian regulator 2	-1.13703	0.262713	-1.06044	0.797479
CRYBA2	crystallin beta A2	-1.42384	1.79277e-05	1	1
CRYBB1	crystallin beta B1	-1.07774	0.875887	-1.06696	0.914072
CRYBB2P1		1.11207	0.0596882	1.12682	0.0349401
CRYL1	crystallin lambda 1	-1.08725	0.713484	-1.2255	0.114947
CRYZL1	crystallin zeta like 1	-1.01872	0.970871	-1.06573	0.485418
CS	citrate synthase	1.08523	0.181146	1.03465	0.779618
CSAD	cysteine sulfinic acid decarboxylase	-1.24314	0.0810069	-1.14082	0.368972
CSE1L	chromosome segregation 1 like	1.02575	0.568705	-1.04463	0.179023
CSF1	colony stimulating factor 1	1.46079	0.0147722	1.27647	0.111418
CSF1R	colony stimulating factor 1 receptor	-1.0917	0.528256	-1.14363	0.215471
CSF2RA	colony stimulating factor 2 receptor subunit alpha	-1.08878	0.226331	-1.45801	6.30643e-05
CSF2RB	colony stimulating factor 2 receptor subunit beta	1.03302	0.940943	-1.01198	0.996666
CSF3	colony stimulating factor 3	1	1	1.86627	2.49438e-09
CSF3R	colony stimulating factor 3 receptor	-1.06638	0.826731	1.21617	0.115787
CSGALNACT2	chondroitin sulfate N-acetylgalactosaminyltransferase 2	1.11358	0.161537	1.32873	0.00110481
CSK	C-terminal Src kinase	1.19805	0.0422592	-1.0052	0.999662
CSNK1A1	casein kinase 1 alpha 1	1.00814	0.984098	1.1517	0.00128172
CSNK1D	casein kinase 1 delta	-1.01799	0.957086	1.00414	0.999399
CSNK1E	casein kinase 1 epsilon	1.03411	0.782974	1.38598	7.3782e-05
CSNK1G2	casein kinase 1 gamma 2	1.12268	0.162157	1.06396	0.606309
CSNK1G3	casein kinase 1 gamma 3	1.03564	0.759347	1.05939	0.415355
CSNK2A1	casein kinase 2 alpha 1	1.01332	0.917633	1.15231	0.000621634
CSNK2A2	casein kinase 2 alpha 2	1.03363	0.920576	-1.06232	0.674122
CSPG4	chondroitin sulfate proteoglycan 4	1.81618	0.000456449	1.15639	0.36791
CSRNP1	cysteine and serine rich nuclear protein 1	1.00737	0.999597	1.21035	0.112129
CSRNP2	cysteine and serine rich nuclear protein 2	1.00756	0.997581	1.1599	0.0274281
CSRP1	cysteine and glycine rich protein 1	1.19779	0.0876499	1.26834	0.0252275
CSRP2BP	lysine acetyltransferase 14	1.00585	0.99876	1.00798	0.996885
CST3	cystatin C	-1.16058	0.21512	-1.58322	0.000729457
CSTB	cystatin B	-1.06137	0.944298	1.00628	0.999925
CSTF2	cleavage stimulation factor subunit 2	-1.00165	0.999961	1.19114	0.0051802
CSTF3	cleavage stimulation factor subunit 3	-1.09308	0.0282554	-1.02012	0.848817
CTAGE5	MIA SH3 domain ER export factor 2	1.01876	0.893207	1.00727	0.992272
CTBP1	C-terminal binding protein 1	1.01673	0.98529	1.05228	0.72722
CTBP1-AS2	CTBP1 divergent transcript	1.03914	0.872894	1.09954	0.314869
CTBP2	C-terminal binding protein 2	1.02742	0.634383	-1.01401	0.921013
CTBS	chitobiase	-1.08498	0.645671	-1.25224	0.0436356
CTDNEP1	CTD nuclear envelope phosphatase 1	1.11496	0.00695859	1.00149	0.999897
CTDSP1	CTD small phosphatase 1	-1.08708	0.190454	-1.19023	0.00682655
CTDSP2	CTD small phosphatase 2	-1.0378	0.91641	1.10009	0.40937
CTDSPL	CTD small phosphatase like	1	1	1.02753	0.590458
CTF1	cardiotrophin 1	1.1177	0.0464308	1	1
CTIF	cap binding complex dependent translation initiation factor	-1.04608	0.865134	-1.13577	0.208149
CTNNA1	catenin alpha 1	1.02742	0.657897	1.07695	0.0488401
CTNNAL1	catenin alpha like 1	1.25407	0.00109613	-1.10165	0.104854
CTNNB1	catenin beta 1	-1.05566	0.0749968	-1.09564	0.00513051
CTNND1	catenin delta 1	1.00773	0.999155	-1.02235	0.981188
CTNS	cystinosin, lysosomal cystine transporter	1.10243	0.0342673	1.17455	0.0019665
CTPS1	CTP synthase 1	1.20508	0.000410395	1.15431	0.00237631
CTPS2	CTP synthase 2	-1.14992	0.00792377	-1.14136	0.0108595
CTR9	CTR9 homolog, Paf1/RNA polymerase II complex component	-1.13346	0.000529937	-1.16162	0.0001501
CTSA	cathepsin A	-1.22219	0.00018675	-1.34865	9.76281e-06
CTSB	cathepsin B	1.0238	0.90856	1.18695	0.00576968
CTSD	cathepsin D	-1.29912	0.000403162	-1.10914	0.0799813
CTSH	cathepsin H	1.11245	0.588413	1.02714	0.987107
CTSK	cathepsin K	1.45046	0.00272736	-1.25185	0.0443453
CTSL	cathepsin L	-1.16736	0.15834	1.2181	0.0631699
CTSO	cathepsin O	-1.159	0.00502051	-1.18329	0.00220855
CTSS	cathepsin S	-1.05955	0.705658	-1.44835	0.000528394
CTSV	cathepsin V	1.13667	4.09893e-06	1	1
CTSZ	cathepsin Z	-1.38691	9.90316e-05	-1.33657	0.000234614
CTTN	cortactin	1.49137	0.0544412	2.09213	0.00180958
CTTNBP2	cortactin binding protein 2	-1.03811	0.965833	-1.24504	0.102693
CTTNBP2NL	CTTNBP2 N-terminal like	1.09242	0.544272	1.17161	0.140002
CUEDC1	CUE domain containing 1	1.1726	0.0347075	1.12113	0.136925
CUL1	cullin 1	-1.06705	0.179697	-1.03506	0.634937
CUL3	cullin 3	-1.05732	0.516563	-1.022	0.941613
CUL5	cullin 5	1.05391	0.779896	1.04027	0.888602
CUL9	cullin 9	1.05069	0.956564	1.1891	0.358706
CUTA	cutA divalent cation tolerance homolog	1.01132	0.999062	-1.11672	0.578699
CUX1	cut like homeobox 1	-1.06494	0.517135	-1.11246	0.14997
CWC22	CWC22 spliceosome associated protein homolog	1.03539	0.587604	1.03022	0.692205
CWC27	CWC27 spliceosome associated cyclophilin	-1.02552	0.989063	-1.05341	0.917235
CWF19L2	CWF19 like cell cycle control factor 2	-1.10787	0.493091	-1.2237	0.0759069
CX3CR1	C-X3-C motif chemokine receptor 1	1.16075	0.0633556	1.02022	0.975616
CXADR	CXADR Ig-like cell adhesion molecule	1.70128	0.0027025	1.4918	0.0145089
CXCL1	C-X-C motif chemokine ligand 1	1.18905	0.172001	3.06431	1.85104e-06
CXCL12	C-X-C motif chemokine ligand 12	1.19887	0.329658	-1.04574	0.967792
CXCL13	C-X-C motif chemokine ligand 13	1	1	-1.53078	0.0248297
CXCL16	C-X-C motif chemokine ligand 16	-1.03433	0.498174	1.15698	0.00101985
CXCL2	C-X-C motif chemokine ligand 2	1	1	1.29976	5.76467e-07
CXCL3	C-X-C motif chemokine ligand 3	1	1	1.16544	4.45812e-05
CXCL5	C-X-C motif chemokine ligand 5	1	1	2.41612	4.2264e-06
CXCL6	C-X-C motif chemokine ligand 6	1	1	1.13941	0.0111996
CXCL8	C-X-C motif chemokine ligand 8	1.30068	0.0816573	2.1235	0.000171911
CXCR2	C-X-C motif chemokine receptor 2	1.08486	0.327675	-1	1
CXCR4	C-X-C motif chemokine receptor 4	-1.11614	0.166677	-1.70165	1.54187e-05
CXorf21	TLR adaptor interacting with endolysosomal SLC15A4	-1.0168	0.991003	-1.13797	0.192982
CXorf38	chromosome X open reading frame 38	-1.04741	0.292188	-1.04077	0.402627
CXorf56	STING1 ER exit protein 1	1.00974	0.994288	-1.1492	0.0310659
CXXC1	CXXC finger protein 1	-1.06555	0.502716	1.02072	0.963536
CXXC5	CXXC finger protein 5	-1.11666	0.112638	-1.04062	0.781217
CYB561	cytochrome b561	1.20947	0.0133611	1.41875	0.000273636
CYB561A3	cytochrome b561 family member A3	-1.47914	0.00241471	-2.66282	3.35727e-06
CYB561D1	cytochrome b561 family member D1	-1.14105	0.347689	-1.12996	0.40647
CYB561D2	cytochrome b561 family member D2	1.03278	0.929922	1.04112	0.875603
CYB5B	cytochrome b5 type B	1.05767	0.723287	1.05066	0.789618
CYB5D1	cytochrome b5 domain containing 1	-1.2037	0.029485	1.00934	0.997769
CYB5D2	cytochrome b5 domain containing 2	-1.27989	0.0250298	-1.24427	0.0450535
CYB5R1	cytochrome b5 reductase 1	-1.17623	0.0364015	-1.19325	0.0239347
CYB5R2	cytochrome b5 reductase 2	1	1	1.57561	4.7077e-06
CYB5R3	cytochrome b5 reductase 3	1.08233	0.0257028	1.19776	0.000142523
CYB5R4	cytochrome b5 reductase 4	1.01105	0.994002	-1.08648	0.30209
CYB5RL	cytochrome b5 reductase like	-1.12924	0.336548	-1.07187	0.736585
CYBB	cytochrome b-245 beta chain	-1.01831	0.96818	1.0253	0.923834
CYBRD1	cytochrome b reductase 1	1.16013	0.0863292	-1.18255	0.0517312
CYCS	cytochrome c, somatic	1.04949	0.899098	1.00628	0.999724
CYFIP1	cytoplasmic FMR1 interacting protein 1	1.02567	0.863722	-1.11045	0.0500248
CYFIP2	cytoplasmic FMR1 interacting protein 2	-1.01814	0.992922	-1.13385	0.317201
CYGB	cytoglobin	1.29703	7.41634e-05	-1	1
CYHR1	zinc finger TRAF-type containing 1	-1.05646	0.79486	-1.11171	0.349895
CYLD	CYLD lysine 63 deubiquitinase	-1.00088	0.999996	-1.30892	0.00078997
CYP19A1	cytochrome P450 family 19 subfamily A member 1	2.56693	1.25491e-08	3.92216	9.57224e-10
CYP1B1	cytochrome P450 family 1 subfamily B member 1	-1.24292	0.041337	1.32054	0.0116768
CYP27A1	cytochrome P450 family 27 subfamily A member 1	-1.0074	0.99053	-1.92029	2.19241e-08
CYP27B1	cytochrome P450 family 27 subfamily B member 1	1.01336	0.990226	1.37671	0.000444767
CYP2R1	cytochrome P450 family 2 subfamily R member 1	-1.03351	0.852279	1.11754	0.101642
CYP2S1	cytochrome P450 family 2 subfamily S member 1	-1.09761	0.464843	1.39642	0.00260026
CYP2U1	cytochrome P450 family 2 subfamily U member 1	-1.21304	0.000604555	-1.10782	0.0277429
CYP4V2	cytochrome P450 family 4 subfamily V member 2	-1.02094	0.912919	-1.06131	0.313664
CYP51A1	cytochrome P450 family 51 subfamily A member 1	1.8391	4.95478e-06	1.01653	0.983604
CYSLTR1	cysteinyl leukotriene receptor 1	-1.03779	0.897908	-1.72135	3.64716e-05
CYSTM1	cysteine rich transmembrane module containing 1	1.14024	0.513682	1.38152	0.0313736
CYTH1	cytohesin 1	1.09131	0.0565133	1.10198	0.0347403
CYTH3	cytohesin 3	-1.02939	0.971312	1.04825	0.893329
CYTH4	cytohesin 4	1.03421	0.926824	1.36097	0.00236467
CYTIP	cytohesin 1 interacting protein	1.06941	0.294654	1.12953	0.0341672
CYTL1	cytokine like 1	1.10991	0.00646739	1	1
D2HGDH	D-2-hydroxyglutarate dehydrogenase	-1.04471	0.892636	1.01495	0.994811
DAAM1	dishevelled associated activator of morphogenesis 1	1.07405	0.199641	1.23855	0.000750943
DAB2	DAB adaptor protein 2	1.02795	0.941088	-1.09549	0.317944
DAB2IP	DAB2 interacting protein	1.15605	0.160413	1.07128	0.684768
DACT3	dishevelled binding antagonist of beta catenin 3	-1.00275	0.999946	1.04088	0.873042
DAD1	defender against cell death 1	-1.05491	0.896912	1.16476	0.271866
DAG1	dystroglycan 1	1.23572	0.135788	1.05822	0.906803
DAGLA	diacylglycerol lipase alpha	1.13158	0.60428	1.20641	0.289458
DALRD3	DALR anticodon binding domain containing 3	1.09003	0.0375873	1.29011	3.77211e-05
DAP	death associated protein	1.06693	0.00477329	1.03185	0.152928
DAPK2	death associated protein kinase 2	1.10034	0.00638033	1	1
DAPK3	death associated protein kinase 3	1.0053	0.999537	1.0115	0.995417
DAPP1	dual adaptor of phosphotyrosine and 3-phosphoinositides 1	1.03535	0.580525	-1.27563	7.31039e-05
DARS2	aspartyl-tRNA synthetase 2, mitochondrial	1.06095	0.131524	1.09915	0.0162198
DAXX	death domain associated protein	1.05052	0.746272	1.17614	0.0412874
DAZAP1	DAZ associated protein 1	1.07707	0.598515	1.25335	0.0191837
DAZL	deleted in azoospermia like	1	1	1.30989	2.79821e-05
DBF4	DBF4 zinc finger	1.08559	0.252198	-1.03854	0.786586
DBI	diazepam binding inhibitor, acyl-CoA binding protein	1.24593	0.318597	-1.02117	0.997882
DBNDD1	dysbindin domain containing 1	1	1	1.33123	3.47041e-05
DBNDD2	dysbindin domain containing 2	1.22154	0.110632	1.05482	0.892789
DBNL	drebrin like	1.01491	0.991297	-1.06961	0.589929
DBP	D-box binding PAR bZIP transcription factor	-1.0471	0.83399	-1.29229	0.00684354
DBR1	debranching RNA lariats 1	1.10833	0.0393244	-1.08934	0.0874176
DBT	dihydrolipoamide branched chain transacylase E2	-1.05642	0.358339	-1.15963	0.00639276
DCAF11	DDB1 and CUL4 associated factor 11	-1.07635	0.572551	-1.21618	0.0315744
DCAF12	DDB1 and CUL4 associated factor 12	1.21003	0.000613393	-1.00714	0.993759
DCAF13	DDB1 and CUL4 associated factor 13	-1.02939	0.910917	1.04593	0.745681
DCAF15	DDB1 and CUL4 associated factor 15	1.09375	0.129367	1.03634	0.750223
DCAF4	DDB1 and CUL4 associated factor 4	-1.01688	0.989514	1.04109	0.882029
DCAF5	DDB1 and CUL4 associated factor 5	-1.09978	0.232319	-1.0543	0.662517
DCAF6	DDB1 and CUL4 associated factor 6	1.14201	0.000641932	1.04818	0.154078
DCAF7	DDB1 and CUL4 associated factor 7	-1.04974	0.868198	-1.02344	0.982213
DCAF8	DDB1 and CUL4 associated factor 8	-1.09733	0.0370303	-1.11395	0.017343
DCAKD	dephospho-CoA kinase domain containing	-1.22863	0.00656435	-1.19663	0.0143384
DCANP1	dendritic cell associated nuclear protein 1	1.37797	0.0138044	-1.84006	0.000224947
DCBLD2	discoidin, CUB and LCCL domain containing 2	-1.01463	0.994703	-1.20006	0.0645934
DCK	deoxycytidine kinase	1.28421	0.0144912	-1.14432	0.199562
DCLK2	doublecortin like kinase 2	-1.14227	0.39165	-1.16849	0.275171
DCLRE1B	DNA cross-link repair 1B	1.14156	0.0470672	1.09959	0.170635
DCLRE1C	DNA cross-link repair 1C	1.0872	0.293016	-1.0698	0.455396
DCP1A	decapping mRNA 1A	-1.06365	0.574744	-1.01276	0.99241
DCP2	decapping mRNA 2	1.06375	0.760606	-1.1783	0.113523
DCSTAMP	dendrocyte expressed seven transmembrane protein	1.25402	0.0544331	1.0748	0.753164
DCTN2	dynactin subunit 2	1.04593	0.723014	1.11529	0.12214
DCTN3	dynactin subunit 3	-1.15952	0.439089	-1.30055	0.0873018
DCTN4	dynactin subunit 4	1.11091	0.0729532	-1.014	0.978835
DCTN5	dynactin subunit 5	-1.09314	0.147624	1.00465	0.999207
DCTN6	dynactin subunit 6	1.06697	0.84703	1.04587	0.940558
DCTPP1	dCTP pyrophosphatase 1	1.03499	0.985422	1.02888	0.991577
DCUN1D1	defective in cullin neddylation 1 domain containing 1	1.04022	0.728241	-1.06497	0.395596
DCUN1D2	defective in cullin neddylation 1 domain containing 2	-1.13512	0.0546858	-1.15276	0.0320423
DCUN1D3	defective in cullin neddylation 1 domain containing 3	-1.0529	0.4306	1.20459	0.00187246
DCUN1D5	defective in cullin neddylation 1 domain containing 5	-1.01876	0.984628	1.04272	0.861125
DCXR	dicarbonyl and L-xylulose reductase	-1.12804	0.58085	-1.34214	0.0497795
DDA1	DET1 and DDB1 associated 1	-1.01025	0.998471	1.12206	0.345669
DDAH2	dimethylarginine dimethylaminohydrolase 2	1.12902	0.648372	1.12811	0.652795
DDB1	damage specific DNA binding protein 1	-1.14623	0.0846196	-1.13271	0.119631
DDB2	damage specific DNA binding protein 2	1.27069	0.00907921	-1.1167	0.245582
DDIAS	DNA damage induced apoptosis suppressor	1.00878	0.986142	-1.0829	0.0622136
DDIT3	DNA damage inducible transcript 3	-1.21148	0.004487	-1.07814	0.274198
DDIT4	DNA damage inducible transcript 4	1.40032	0.0032255	1.64694	0.000229449
DDIT4L	DNA damage inducible transcript 4 like	1.18209	0.0621677	2.12401	3.65832e-06
DDX1	DEAD-box helicase 1	-1.02545	0.892659	-1.01938	0.947283
DDX10	DEAD-box helicase 10	-1.03254	0.88838	-1.11653	0.141732
DDX17	DEAD-box helicase 17	-1.10371	0.502631	-1.09083	0.596946
DDX19A	DEAD-box helicase 19A	-1.13934	0.0259717	-1.09292	0.134084
DDX20	DEAD-box helicase 20	-1.04476	0.555483	-1.03637	0.694843
DDX21	DExD-box helicase 21	1.09852	0.175929	1.23861	0.00342742
DDX24	DEAD-box helicase 24	-1.19369	0.0553839	-1.17971	0.0743192
DDX26B	integrator complex subunit 6 like	1.13409	0.289985	1.32502	0.0110572
DDX27	DEAD-box helicase 27	-1.1001	0.408808	1.09541	0.444391
DDX28	DEAD-box helicase 28	1.03573	0.80862	-1.05358	0.572056
DDX31	DEAD-box helicase 31	1.02111	0.959505	1.15278	0.042169
DDX39A	DExD-box helicase 39A	1.21473	0.0441318	1.11939	0.296898
DDX39B	DExD-box helicase 39B	1.00744	0.995948	-1.01676	0.958563
DDX41	DEAD-box helicase 41	-1.099	0.467746	1.03679	0.934367
DDX42	DEAD-box helicase 42	-1.07844	0.18497	-1.00093	0.999991
DDX46	DEAD-box helicase 46	1.08206	0.100231	-1.07989	0.110395
DDX49	DEAD-box helicase 49	-1.08897	0.609839	-1.07802	0.693462
DDX5	DEAD-box helicase 5	-1.1331	0.178781	-1.16884	0.0807266
DDX50	DExD-box helicase 50	1.01447	0.951176	-1.07752	0.0991212
DDX51	DEAD-box helicase 51	-1.0643	0.143478	-1.00838	0.986861
DDX52	DExD-box helicase 52	-1.02942	0.805058	1.03114	0.778769
DDX56	DEAD-box helicase 56	-1.07326	0.0361243	-1.02287	0.700215
DDX58	RNA sensor RIG-I	-1.00643	0.999948	-1.71488	0.011202
DDX59	DEAD-box helicase 59	1.01148	0.969008	1.04302	0.411805
DDX6	DEAD-box helicase 6	-1.03797	0.882564	-1.0126	0.994408
DDX60	DExD/H-box helicase 60	1.00658	0.99994	-2.05418	0.00166542
DECR1	2,4-dienoyl-CoA reductase 1	-1.00775	0.998274	-1.14167	0.0847733
DEF6	DEF6 guanine nucleotide exchange factor	1.23535	0.0032651	1.41781	0.000106598
DEF8	differentially expressed in FDCP 8 homolog	1.13406	0.101062	1.19843	0.0193114
DEK	DEK proto-oncogene	1.17149	0.018755	-1.1358	0.0540538
DENND1A	DENN domain containing 1A	1.14894	0.192166	1.47125	0.00113492
DENND1C	DENN domain containing 1C	1.30629	0.014828	1.44335	0.00224252
DENND2D	DENN domain containing 2D	-1.08327	0.0744373	1.03792	0.555319
DENND3	DENN domain containing 3	1.27002	0.0200024	1.20464	0.0655977
DENND4B	DENN domain containing 4B	1.05212	0.93882	1.29805	0.0747738
DENND4C	DENN domain containing 4C	-1.13372	0.63452	-1.0168	0.998373
DENND5A	DENN domain containing 5A	-1.06974	0.54801	1.05723	0.681317
DENND5B	DENN domain containing 5B	-1.15032	0.267193	-1.09624	0.584271
DENND6A	DENN domain containing 6A	1.11439	0.205663	-1.00224	0.999964
DENND6B	DENN domain containing 6B	1.20512	0.0119968	1.07042	0.45508
DEPDC1	DEP domain containing 1	1.40955	0.00193606	-1.01045	0.99797
DEPDC1B	DEP domain containing 1B	1.33197	0.00610507	-1.0969	0.459353
DEPTOR	DEP domain containing MTOR interacting protein	1.13221	0.108634	1	1
DERL1	derlin 1	-1.07652	0.027621	1.02758	0.566385
DERL2	derlin 2	-1.09032	0.46685	1.04529	0.860807
DESI1	desumoylating isopeptidase 1	-1.07326	0.342508	1.13259	0.0532185
DET1	DET1 partner of COP1 E3 ubiquitin ligase	-1.02725	0.894242	1.00797	0.99661
DEXI	Dexi homolog	-1.08981	0.134262	-1.16139	0.0104816
DFFB	DNA fragmentation factor subunit beta	-1.05408	0.662766	-1.03016	0.9099
DFNA5	gasdermin E	-1.08615	0.195779	1.0275	0.882167
DFNB31	whirlin	1.26487	0.0297621	1.12732	0.330291
DGAT2	diacylglycerol O-acyltransferase 2	1	1	1.52059	5.16254e-14
DGCR11	DiGeorge syndrome critical region gene 11	1	1	1.10212	0.00189985
DGCR14	ess-2 splicing factor homolog	-1.06651	0.80686	-1.0723	0.768448
DGCR2	DiGeorge syndrome critical region gene 2	-1.08455	0.659855	-1.06464	0.803511
DGCR6	DiGeorge syndrome critical region gene 6	-1.22433	0.021572	-1.19628	0.0393931
DGCR6L	DiGeorge syndrome critical region gene 6 like	-1.2407	0.0942903	-1.20802	0.151812
DGKA	diacylglycerol kinase alpha	1.10355	0.299127	1.29943	0.00431409
DGKG	diacylglycerol kinase gamma	1	1	1.48264	5.38966e-07
DGKH	diacylglycerol kinase eta	-1.0788	0.930747	1.07538	0.938224
DGKI	diacylglycerol kinase iota	-1.05557	0.142841	1	1
DGKQ	diacylglycerol kinase theta	-1.22102	0.0769436	-1.08036	0.687608
DGKZ	diacylglycerol kinase zeta	1.19463	0.0129148	1.1897	0.014696
DHCR24	24-dehydrocholesterol reductase	1.57151	0.00233409	1.16965	0.287468
DHCR7	7-dehydrocholesterol reductase	1.98899	0.000947041	1.08155	0.882611
DHDDS	dehydrodolichyl diphosphate synthase subunit	-1.10343	0.338574	1.04965	0.811538
DHFR	dihydrofolate reductase	1.21448	0.0743819	-1.25029	0.0402049
DHFRL1	dihydrofolate reductase 2	-1.19859	0.00716336	-1.07829	0.287463
DHRS1	dehydrogenase/reductase 1	-1.14061	0.0220182	-1.09683	0.106721
DHRS11	dehydrogenase/reductase 11	1.01682	0.976029	1	1
DHRS13	dehydrogenase/reductase 13	1.05062	0.912457	1.21554	0.121686
DHRS3	dehydrogenase/reductase 3	1.09168	0.640642	1.47331	0.00313383
DHRS4	dehydrogenase/reductase 4	1.07746	0.818409	-1.2739	0.0840758
DHRS4-AS1	DHRS4 antisense RNA 1	-1.04754	0.483017	-1.0919	0.0847476
DHRS4L1	dehydrogenase/reductase 4 like 1 (pseudogene)	1.08073	0.15114	-1.00365	0.999434
DHRS4L2	dehydrogenase/reductase 4 like 2	1.09383	0.802739	-1.32735	0.0812159
DHRS7	dehydrogenase/reductase 7	1.00567	0.999171	1.04376	0.767052
DHRS7B	dehydrogenase/reductase 7B	-1.12947	0.107276	-1.13465	0.0931835
DHRS9	dehydrogenase/reductase 9	1.11611	0.303206	1	1
DHRSX	dehydrogenase/reductase X-linked	-1.1142	0.194117	-1.26268	0.00580764
DHTKD1	dehydrogenase E1 and transketolase domain containing 1	1.0282	0.73062	-1.00143	0.99994
DHX15	DEAH-box helicase 15	1.10355	0.0147064	1.11548	0.00821302
DHX29	DExH-box helicase 29	-1.09064	0.0575532	-1.10951	0.0244893
DHX35	DEAH-box helicase 35	-1.01166	0.983274	-1.10643	0.0565126
DHX36	DEAH-box helicase 36	1.00899	0.988521	-1.04977	0.382849
DHX40	DEAH-box helicase 40	-1.17619	0.00285754	-1.13582	0.0121034
DHX58	DExH-box helicase 58	-1.1341	0.460007	-1.78644	0.00046724
DIAPH1	diaphanous related formin 1	1.15221	0.362429	1.37187	0.0191205
DIAPH2	diaphanous related formin 2	1.0933	0.699989	1.01535	0.997455
DIAPH3	diaphanous related formin 3	1.28082	0.121519	-1.1062	0.727485
DIP2C	disco interacting protein 2 homolog C	1.26389	0.0134093	1.42174	0.00110418
DIRAS1	DIRAS family GTPase 1	1.2617	0.0502013	1.33319	0.0176176
DIRC2	solute carrier family 49 member 4	1.05897	0.427722	1.12994	0.0368109
DIS3	DIS3 homolog, exosome endoribonuclease and 3'-5' exoribonuclease	1.04332	0.778804	1.03849	0.830503
DIS3L	DIS3 like exosome 3'-5' exoribonuclease	-1.09134	0.138706	-1.16393	0.0111612
DISC1	DISC1 scaffold protein	1.13563	0.692688	1.03173	0.992314
DISP2	dispatched RND transporter family member 2	1.07802	0.200861	1	1
DKFZP586I1420	uncharacterized protein DKFZp586I1420	1.09168	0.551484	-1.15855	0.179178
DLAT	dihydrolipoamide S-acetyltransferase	1.06667	0.0776294	1.08577	0.0255327
DLC1	DLC1 Rho GTPase activating protein	1.03003	0.939425	1.13786	0.140003
DLD	dihydrolipoamide dehydrogenase	1.0205	0.894421	-1.01869	0.91658
DLEC1	DLEC1 cilia and flagella associated protein	1.10782	0.237661	1	1
DLEU7	deleted in lymphocytic leukemia 7	1.22452	5.37941e-05	1.03094	0.509806
DLG1	discs large MAGUK scaffold protein 1	1.00639	0.999347	1.06959	0.612203
DLG4	discs large MAGUK scaffold protein 4	1.34279	0.0133656	1.5078	0.00180881
DLG5	discs large MAGUK scaffold protein 5	-1.12613	0.707613	-1.10946	0.780604
DLGAP1-AS1		1.09647	0.398722	1.35322	0.00264153
DLGAP4	DLG associated protein 4	1.04989	0.845742	1.27589	0.014969
DLGAP5	DLG associated protein 5	1.83849	0.000733457	-1.21725	0.218072
DLL1	delta like canonical Notch ligand 1	-1.0125	0.994602	-1.40723	0.000723238
DLL4	delta like canonical Notch ligand 4	1.09354	4.31977e-07	1	1
DLST	dihydrolipoamide S-succinyltransferase	-1.04456	0.168314	-1.04246	0.194839
DMPK	DM1 protein kinase	1.01517	0.994402	-1.09118	0.521866
DMWD	DM1 locus, WD repeat containing	1.03896	0.909786	1.07167	0.64817
DMXL2	Dmx like 2	1.06133	0.978793	1.13391	0.843887
DNA2	DNA replication helicase/nuclease 2	1.05542	0.48452	-1.17599	0.00884282
DNAAF2	dynein axonemal assembly factor 2	-1.08512	0.203083	1.06238	0.416093
DNAAF5	dynein axonemal assembly factor 5	1.056	0.676718	1.21751	0.0141773
DNAH1	dynein axonemal heavy chain 1	-1.10528	0.959405	1.17285	0.861999
DNAH14	dynein axonemal heavy chain 14	-1.00473	0.999682	1.04414	0.826917
DNAJA1	DnaJ heat shock protein family (Hsp40) member A1	-1.08559	0.382109	-1.07485	0.482166
DNAJA2	DnaJ heat shock protein family (Hsp40) member A2	-1.06142	0.374331	1.04501	0.604505
DNAJA3	DnaJ heat shock protein family (Hsp40) member A3	-1.04792	0.120575	-1.0186	0.745893
DNAJA4	DnaJ heat shock protein family (Hsp40) member A4	1.08047	0.36895	1.3623	0.000557787
DNAJB1	DnaJ heat shock protein family (Hsp40) member B1	-1.14897	0.165941	1.0279	0.964631
DNAJB11	DnaJ heat shock protein family (Hsp40) member B11	-1.13851	0.117427	1.12202	0.175962
DNAJB12	DnaJ heat shock protein family (Hsp40) member B12	1.06685	0.00830896	1.01011	0.892718
DNAJB2	DnaJ heat shock protein family (Hsp40) member B2	-1.15723	0.163649	1.04887	0.865627
DNAJB4	DnaJ heat shock protein family (Hsp40) member B4	-1.05906	0.675828	-1.25608	0.00821675
DNAJB5	DnaJ heat shock protein family (Hsp40) member B5	-1.00138	0.999995	-1.0181	0.989268
DNAJB6	DnaJ heat shock protein family (Hsp40) member B6	-1.01988	0.887857	1.06609	0.17004
DNAJB9	DnaJ heat shock protein family (Hsp40) member B9	-1.09648	0.23251	1.32528	0.000933971
DNAJC10	DnaJ heat shock protein family (Hsp40) member C10	1.09606	0.205808	1.31689	0.000793359
DNAJC11	DnaJ heat shock protein family (Hsp40) member C11	-1.0182	0.9889	1.03061	0.952412
DNAJC15	DnaJ heat shock protein family (Hsp40) member C15	-1.0034	0.999976	-1.01484	0.998092
DNAJC18	DnaJ heat shock protein family (Hsp40) member C18	1.01529	0.930622	1.0682	0.118594
DNAJC2	DnaJ heat shock protein family (Hsp40) member C2	1.10939	0.391353	1.08961	0.53813
DNAJC21	DnaJ heat shock protein family (Hsp40) member C21	-1.00869	0.996873	-1.07232	0.418064
DNAJC25	DnaJ heat shock protein family (Hsp40) member C25	1.02858	0.951611	1.04527	0.844228
DNAJC3	DnaJ heat shock protein family (Hsp40) member C3	-1.09898	0.399367	1.13431	0.196804
DNAJC4	DnaJ heat shock protein family (Hsp40) member C4	-1.03344	0.921891	1.00072	0.999999
DNAJC5	DnaJ heat shock protein family (Hsp40) member C5	1.00169	0.999979	1.02334	0.952307
DNAJC5B	DnaJ heat shock protein family (Hsp40) member C5 beta	-1.27785	0.00391751	-1.00356	0.999839
DNAJC7	DnaJ heat shock protein family (Hsp40) member C7	1.07305	0.598367	1.07322	0.596748
DNAL4	dynein axonemal light chain 4	-1.16925	0.0789578	-1.17905	0.0635425
DNASE1L1	deoxyribonuclease 1 like 1	1.046	0.565359	-1.01833	0.946296
DNASE2	deoxyribonuclease 2, lysosomal	-1.42181	0.00153165	-1.79247	4.35448e-05
DNM1L	dynamin 1 like	1.06472	0.190585	1.01729	0.924797
DNM2	dynamin 2	1.06254	0.61575	1.23464	0.0105952
DNMBP	dynamin binding protein	-1.01874	0.996669	1.22841	0.182385
DNMT1	DNA methyltransferase 1	1.1719	0.195733	1.01343	0.997473
DNMT3A	DNA methyltransferase 3 alpha	1.088	0.380959	1.03198	0.917409
DNTTIP2	deoxynucleotidyltransferase terminal interacting protein 2	1.03616	0.827054	1.05324	0.616186
DOC2A	double C2 domain alpha	-1.54677	0.000829418	-1.09304	0.570438
DOCK2	dedicator of cytokinesis 2	-1.01328	0.997639	-1.05015	0.902217
DOCK3	dedicator of cytokinesis 3	1.04172	0.984891	1.09588	0.864766
DOCK4	dedicator of cytokinesis 4	1.00313	0.999995	-1.08338	0.930144
DOCK5	dedicator of cytokinesis 5	1.02234	0.999163	1.63124	0.0810136
DOHH	deoxyhypusine hydroxylase	1.02727	0.937176	1.21777	0.012728
DOK1	docking protein 1	-1.0047	0.999677	-1.1584	0.0721254
DOK2	docking protein 2	1.08004	0.677923	1.60537	0.000513639
DOK3	docking protein 3	1.12364	0.131901	1.12296	0.134325
DOLPP1	dolichyldiphosphatase 1	-1.0072	0.998428	1.0134	0.990258
DOPEY1	DOP1 leucine zipper like protein A	-1.1934	0.483712	-1.28214	0.232155
DOPEY2	DOP1 leucine zipper like protein B	1.02851	0.994285	1.07492	0.917995
DOT1L	DOT1 like histone lysine methyltransferase	1.27509	0.258899	1.48212	0.045925
DPAGT1	dolichyl-phosphate N-acetylglucosaminephosphotransferase 1	-1.05773	0.41507	1.12918	0.031622
DPEP2	dipeptidase 2	-1.32248	0.000110161	-1.36881	4.70033e-05
DPF2	double PHD fingers 2	-1.0911	0.585361	-1.1343	0.305709
DPF3	double PHD fingers 3	1.08215	0.789139	-1.02736	0.987962
DPH1	diphthamide biosynthesis 1	-1.10564	0.292019	-1.12734	0.178752
DPH5	diphthamide biosynthesis 5	-1.02908	0.914318	-1.09599	0.243362
DPH6	diphthamine biosynthesis 6	1.06495	0.419567	1.02392	0.92635
DPH7	diphthamide biosynthesis 7	-1.0717	0.210198	-1.06478	0.274478
DPM1	dolichyl-phosphate mannosyltransferase subunit 1, catalytic	-1.05147	0.905318	-1.00896	0.999341
DPP3	dipeptidyl peptidase 3	1.08656	0.498393	1.11799	0.275199
DPP4	dipeptidyl peptidase 4	1.20582	0.167593	1.38471	0.0151651
DPP7	dipeptidyl peptidase 7	-1.07542	0.612148	-1.07981	0.573003
DPP9	dipeptidyl peptidase 9	-1.00887	0.998127	-1.004	0.999825
DPYSL2	dihydropyrimidinase like 2	1.29075	0.00755848	-1.00848	0.998633
DR1	down-regulator of transcription 1	1.00337	0.999531	-1.01596	0.956745
DRAM1	DNA damage regulated autophagy modulator 1	1.62956	1.35432e-06	1.42014	1.66331e-05
DRAM2	DNA damage regulated autophagy modulator 2	-1.02976	0.965466	-1.24387	0.0362002
DRG2	developmentally regulated GTP binding protein 2	-1.06086	0.476338	-1.05304	0.577496
DSC2	desmocollin 2	1.28756	0.0284937	1.09258	0.60833
DSCAM	DS cell adhesion molecule	1.08077	0.88498	1	1
DSE	dermatan sulfate epimerase	1.08024	0.190069	1.13724	0.0235084
DSN1	DSN1 component of MIS12 kinetochore complex	1.16065	0.0425745	-1.06575	0.523349
DSP	desmoplakin	1.6738	0.0444857	-1.02992	0.997444
DSTN	destrin, actin depolymerizing factor	-1.05468	0.862978	1.03871	0.942872
DSTYK	dual serine/threonine and tyrosine protein kinase	1.01307	0.933715	-1.0483	0.223739
DTD1	D-aminoacyl-tRNA deacylase 1	1.0502	0.91426	1.00246	0.999987
DTD2	D-aminoacyl-tRNA deacylase 2	-1.06119	0.697579	-1.07831	0.532541
DTL	denticleless E3 ubiquitin protein ligase homolog	1.40398	0.0213988	-1.23383	0.162651
DTNB	dystrobrevin beta	-1.00684	0.998855	-1.0063	0.999101
DTNBP1	dystrobrevin binding protein 1	-1.01742	0.988396	-1.11487	0.270412
DTWD2	DTW domain containing 2	1.15358	0.111973	-1.15316	0.113027
DTX1	deltex E3 ubiquitin ligase 1	1.02842	0.964936	1.02725	0.96875
DTX2	deltex E3 ubiquitin ligase 2	1.16238	0.0119788	1.01115	0.988569
DTX2P1-UPK3BP1-PMS2P11	DTX2P1-UPK3BP1-PMS2P11 readthrough, transcribed pseudogene	1.04235	0.827656	1.09871	0.285649
DTX4	deltex E3 ubiquitin ligase 4	1.0105	0.999207	-1.2052	0.185251
DUS1L	dihydrouridine synthase 1 like	-1.11604	0.490756	-1.13679	0.370721
DUS2	dihydrouridine synthase 2	1.14445	0.0852514	1.13011	0.123578
DUS3L	dihydrouridine synthase 3 like	1.20383	0.0235604	1.06202	0.635529
DUSP1	dual specificity phosphatase 1	-1.10511	0.154054	1.30384	0.000971509
DUSP10	dual specificity phosphatase 10	1.03375	0.861054	-1.19146	0.014161
DUSP11	dual specificity phosphatase 11	-1.04374	0.808255	-1.00089	0.999997
DUSP13	dual specificity phosphatase 13	1.09739	0.00295929	1	1
DUSP14	dual specificity phosphatase 14	-1.08655	0.222203	1.08613	0.225195
DUSP16	dual specificity phosphatase 16	-1.12961	0.37579	1.36652	0.00986725
DUSP2	dual specificity phosphatase 2	1.29037	0.0253772	1.14816	0.26419
DUSP22	dual specificity phosphatase 22	-1.00763	0.992066	-1.11978	0.0143216
DUSP27	serine/threonine/tyrosine interacting like 2	1.972	4.58768e-05	-1	1
DUSP3	dual specificity phosphatase 3	-1.09573	0.00021829	-1.09895	0.000174154
DUSP4	dual specificity phosphatase 4	1.15879	0.0183206	1.46726	3.36062e-05
DUSP5	dual specificity phosphatase 5	1.00704	0.999367	1.34205	0.00500722
DUSP6	dual specificity phosphatase 6	1.47578	7.67282e-06	1.25065	0.000443709
DUSP7	dual specificity phosphatase 7	1.38694	0.000431254	1.23841	0.00676081
DUSP8	dual specificity phosphatase 8	1	1	1.85493	7.57184e-08
DUT	deoxyuridine triphosphatase	1.00912	0.999589	-1.43803	0.0150555
DVL1	dishevelled segment polarity protein 1	1.07964	0.444347	1.18558	0.033472
DVL2	dishevelled segment polarity protein 2	-1.01027	0.99598	-1.07759	0.428504
DYM	dymeclin	1.00221	0.999917	-1.04701	0.618548
DYNC1I2	dynein cytoplasmic 1 intermediate chain 2	1.04465	0.826009	1.01447	0.991564
DYNC1LI1	dynein cytoplasmic 1 light intermediate chain 1	-1.05365	0.549703	-1.1035	0.120259
DYNC1LI2	dynein cytoplasmic 1 light intermediate chain 2	-1.08152	0.460151	1.0345	0.906908
DYNC2H1	dynein cytoplasmic 2 heavy chain 1	1.08769	0.818813	1.37076	0.0452212
DYNLL2	dynein light chain LC8-type 2	-1.13382	0.099616	-1.03512	0.875949
DYNLT3	dynein light chain Tctex-type 3	-1.08134	0.588713	-1.20531	0.0577525
DYRK1B	dual specificity tyrosine phosphorylation regulated kinase 1B	1.05103	0.780824	1.04531	0.832217
DYRK4	dual specificity tyrosine phosphorylation regulated kinase 4	1.08694	0.588431	-1.09197	0.548748
DYSF	dysferlin	1.21632	0.399132	2.98792	6.73047e-05
DZANK1	double zinc ribbon and ankyrin repeat domains 1	-1.03188	0.561704	-1.07256	0.0658652
DZIP1L	DAZ interacting zinc finger protein 1 like	1.11571	0.155012	1.06315	0.565278
E2F1	E2F transcription factor 1	1.61898	0.0214733	-1.27436	0.293209
E2F2	E2F transcription factor 2	1.62479	0.0141024	-1.19757	0.463622
E2F3	E2F transcription factor 3	1.02595	0.917847	1.1359	0.0531989
E2F4	E2F transcription factor 4	1.00003	1	1.07665	0.159452
E2F8	E2F transcription factor 8	1.33805	0.0205696	-1.13301	0.406932
E4F1	E4F transcription factor 1	1.0251	0.872805	1.13946	0.0173797
EAF1	ELL associated factor 1	-1.0087	0.98852	1.09854	0.0378511
EAF2	ELL associated factor 2	1.14006	0.307331	-1.04429	0.92222
EARS2	glutamyl-tRNA synthetase 2, mitochondrial	1.00105	0.999993	1.11234	0.113505
EBAG9	estrogen receptor binding site associated antigen 9	-1.14445	0.0930843	-1.17748	0.0409568
EBI3	Epstein-Barr virus induced 3	1.87729	0.000630241	1.16968	0.387103
EBP	EBP cholestenol delta-isomerase	1.31907	0.0776183	1.08031	0.849802
ECE1	endothelin converting enzyme 1	1.40213	0.0539927	1.60158	0.0100044
ECH1	enoyl-CoA hydratase 1	-1.16106	0.0793383	-1.03627	0.899603
ECHDC2	enoyl-CoA hydratase domain containing 2	-1.1783	0.0196018	-1.21044	0.00847449
ECHDC3	enoyl-CoA hydratase domain containing 3	-1.17092	0.0208401	1.00315	0.999825
ECHS1	enoyl-CoA hydratase, short chain 1	-1.10615	0.546914	-1.06089	0.850339
ECI2	enoyl-CoA delta isomerase 2	-1.11746	0.130201	-1.09636	0.234781
ECM1	extracellular matrix protein 1	1.99843	5.66026e-05	2.5002	6.93378e-06
ECSIT	ECSIT signaling integrator	1.14805	0.434132	-1.06376	0.889439
ECT2	epithelial cell transforming 2	1.36934	0.000110618	1.18108	0.00757992
EDA	ectodysplasin A	1.10509	0.277128	1.08213	0.454558
EDC4	enhancer of mRNA decapping 4	1.02345	0.980417	1.10853	0.393186
EDEM1	ER degradation enhancing alpha-mannosidase like protein 1	1.08332	0.530783	1.36782	0.00256983
EDEM2	ER degradation enhancing alpha-mannosidase like protein 2	-1.054	0.771759	1.01066	0.997163
EDEM3	ER degradation enhancing alpha-mannosidase like protein 3	-1.0408	0.951012	1.12724	0.445754
EDN1	endothelin 1	1	1	1.53668	0.00140345
EDNRA	endothelin receptor type A	1	1	1.96715	3.64898e-06
EDNRB	endothelin receptor type B	-1.34955	0.00559161	-1.24888	0.0290145
EED	embryonic ectoderm development	1.02241	0.679102	-1.04325	0.210666
EEF1A1	eukaryotic translation elongation factor 1 alpha 1	-1.06681	0.815745	-1.13335	0.382444
EEF1D	eukaryotic translation elongation factor 1 delta	-1.11821	0.649134	-1.03196	0.986078
EEF1E1	eukaryotic translation elongation factor 1 epsilon 1	1.02291	0.979738	1.09643	0.453549
EEF1G	eukaryotic translation elongation factor 1 gamma	-1.04594	0.924906	-1.03175	0.97221
EEF2	eukaryotic translation elongation factor 2	-1.05054	0.711035	1.02532	0.944738
EEF2K	eukaryotic elongation factor 2 kinase	1.195	0.0426808	-1.12961	0.185015
EEFSEC	eukaryotic elongation factor, selenocysteine-tRNA specific	-1.05541	0.860875	-1.2513	0.0468807
EEPD1	endonuclease/exonuclease/phosphatase family domain containing 1	-1.12908	0.00255336	-1.45168	7.28913e-07
EFCAB14	EF-hand calcium binding domain 14	-1.07849	0.515722	1.00418	0.999808
EFCAB2	EF-hand calcium binding domain 2	-1.03507	0.560199	-1.02198	0.82902
EFEMP2	EGF containing fibulin extracellular matrix protein 2	1.21239	0.0359891	1.22295	0.0290366
EFHC1	EF-hand domain containing 1	-1.14647	0.0952044	-1.17635	0.0459168
EFNA4	ephrin A4	-1.00131	0.999985	1.01601	0.975678
EFNB1	ephrin B1	1.08943	0.521037	1.08203	0.582805
EFTUD2	elongation factor Tu GTP binding domain containing 2	1.01823	0.972367	1.12121	0.101823
EGFL7	EGF like domain multiple 7	1.24126	0.120251	1.00932	0.999471
EGR1	early growth response 1	-2.03356	0.000431618	1.67641	0.0035249
EGR2	early growth response 2	-1.01497	0.998751	1.14008	0.585774
EGR3	early growth response 3	-2.22806	8.46118e-05	1.04243	0.964067
EHBP1L1	EH domain binding protein 1 like 1	-1.03159	0.935626	-1.05419	0.763075
EHD1	EH domain containing 1	1.12603	0.353841	1.02211	0.987208
EHD4	EH domain containing 4	1.15573	0.0169065	1.15133	0.019481
EHMT1	euchromatic histone lysine methyltransferase 1	-1.0049	0.999874	1.08986	0.638533
EHMT2	euchromatic histone lysine methyltransferase 2	-1.05064	0.916703	-1.0594	0.876095
EIF1	eukaryotic translation initiation factor 1	-1.10186	0.237059	-1.21202	0.0140299
EIF1AX	eukaryotic translation initiation factor 1A X-linked	-1.06432	0.705463	-1.27333	0.0124045
EIF1B	eukaryotic translation initiation factor 1B	-1.06178	0.835258	-1.13793	0.337085
EIF2A	eukaryotic translation initiation factor 2A	1.17628	0.0486125	1.14432	0.105139
EIF2AK1	eukaryotic translation initiation factor 2 alpha kinase 1	-1.06009	0.102581	1.02351	0.714584
EIF2AK2	eukaryotic translation initiation factor 2 alpha kinase 2	-1.18422	0.575399	-1.73708	0.0109315
EIF2AK3	eukaryotic translation initiation factor 2 alpha kinase 3	1.00963	0.998573	1.22085	0.0490187
EIF2B1	eukaryotic translation initiation factor 2B subunit alpha	1.01913	0.970517	-1.12431	0.102166
EIF2D	eukaryotic translation initiation factor 2D	-1.09313	0.0925223	-1.17902	0.00401673
EIF2S1	eukaryotic translation initiation factor 2 subunit alpha	1.03868	0.768344	1.03157	0.854195
EIF2S2	eukaryotic translation initiation factor 2 subunit beta	1.05844	0.922601	1.0851	0.809102
EIF2S3	eukaryotic translation initiation factor 2 subunit gamma	1.08948	0.124732	-1.07406	0.223008
EIF3A	eukaryotic translation initiation factor 3 subunit A	1.02565	0.919637	1.04592	0.690484
EIF3C	eukaryotic translation initiation factor 3 subunit C	-1.05107	0.539736	-1.0312	0.826873
EIF3D	eukaryotic translation initiation factor 3 subunit D	1.07947	0.425145	-1.02748	0.938088
EIF3E	eukaryotic translation initiation factor 3 subunit E	1.08583	0.739042	-1.05454	0.908155
EIF3F	eukaryotic translation initiation factor 3 subunit F	-1.04889	0.653463	-1.15083	0.0339061
EIF3G	eukaryotic translation initiation factor 3 subunit G	-1.04919	0.936273	1.01635	0.99716
EIF3H	eukaryotic translation initiation factor 3 subunit H	-1.07911	0.675198	-1.10582	0.474405
EIF3J	eukaryotic translation initiation factor 3 subunit J	-1.03937	0.926766	-1.03314	0.953606
EIF3K	eukaryotic translation initiation factor 3 subunit K	-1.03836	0.981749	-1.13116	0.640509
EIF3L	eukaryotic translation initiation factor 3 subunit L	-1.00094	0.999997	-1.07506	0.458766
EIF4A1	eukaryotic translation initiation factor 4A1	-1.17337	0.0779683	-1.1647	0.0942015
EIF4A2	eukaryotic translation initiation factor 4A2	1.0428	0.861657	-1.30533	0.00487477
EIF4B	eukaryotic translation initiation factor 4B	1.06664	0.565502	-1.03604	0.880182
EIF4E	eukaryotic translation initiation factor 4E	1.06213	0.72558	1.06443	0.704871
EIF4E2	eukaryotic translation initiation factor 4E family member 2	-1.07726	0.702558	1.01934	0.9916
[truncated: 5,882 more rows]
