# Supplementary material for: Plasma Membrane Remodeling During Microglial Activation: A Hypothesis Linking Microglial Shape and Lipid Droplet Formation
Source: Glia. 2026 Jun 25;74(8):e70193. doi: 10.1002/glia.70193 (PMC13296839; doi:10.1002/glia.70193)
Supplement: Supplementary file 7 — Table S7: GO terms for differentially expressed genes upon DGAT inhibitor treatment compared to vehicle and LPS‐treated controls. [file GLIA-74-0-s008.xlsx]

## Sheet: 7-DGATinh_Enrichment
Gene ontology terms for differentially downregulated genes in iPSC-derived microglia upon DGATinhibitor + LPS treatment compared to LPS alone
Light orange rows are summary GO terms
GroupID	Category	Term	Description	LogP	Log(q-value)	Genes	Symbols	InTerm_InList
1_Summary	GO Biological Processes	GO:0002697	regulation of immune effector process	-7.27652	-2.93525	2,54,301,558,567,604,613,634,684,710,911,940,966,975,1378,1398,1604,2048,2213,2242,2268,2867,2885,2896,3106,3109,3133,3134,3383,3553,3569,3575,3594,3597,3662,3663,3684,3916,3958,4067,4189,5027,5272,5817,5880,6046,6372,6778,6810,6850,7009,7099,7124,7133,7454,7494,7532,7805,7855,8140,8417,8482,8764,8767,8772,8832,8915,9188,9261,9466,10039,10666,10865,10875,11006,11035,11221,11277,11314,23411,23586,…	A2M,ACP5,ANXA1,AXL,B2M,BCL6,BCR,CEACAM1,BST2,SERPING1,CD1C,CD28,CD59,CD81,CR1,CRK,CD55,EPHB2,FCGR2B,FES,FGR,FFAR2,GRB2,GRN,HLA-B,HLA-DMB,HLA-E,HLA-F,ICAM1,IL1B,IL6,IL7R,IL12RB1,IL13RA1,IRF4,IRF5,ITGAM,LAMP1,LGALS3,LYN,DNAJB9,P2RX7,SERPINB9,PVR,RAC2,BRD2,CXCL6,STAT6,STX4,SYK,TMBIM6,TLR4,TNF,TNFRSF1B,WAS,XBP1,YWHAG,LAPTM5,FZD5,SLC7A5,STX7,SEMA7A,TNFRSF14,RIPK2,FADD,CD84,BCL10,DDX21,MAPKAPK2,IL27RA,…	112/-
1_Member	GO Biological Processes	GO:0002697	regulation of immune effector process	-7.27652	-2.93525	2,54,301,558,567,604,613,634,684,710,911,940,966,975,1378,1398,1604,2048,2213,2242,2268,2867,2885,2896,3106,3109,3133,3134,3383,3553,3569,3575,3594,3597,3662,3663,3684,3916,3958,4067,4189,5027,5272,5817,5880,6046,6372,6778,6810,6850,7009,7099,7124,7133,7454,7494,7532,7805,7855,8140,8417,8482,8764,8767,8772,8832,8915,9188,9261,9466,10039,10666,10865,10875,11006,11035,11221,11277,11314,23411,23586,…	A2M,ACP5,ANXA1,AXL,B2M,BCL6,BCR,CEACAM1,BST2,SERPING1,CD1C,CD28,CD59,CD81,CR1,CRK,CD55,EPHB2,FCGR2B,FES,FGR,FFAR2,GRB2,GRN,HLA-B,HLA-DMB,HLA-E,HLA-F,ICAM1,IL1B,IL6,IL7R,IL12RB1,IL13RA1,IRF4,IRF5,ITGAM,LAMP1,LGALS3,LYN,DNAJB9,P2RX7,SERPINB9,PVR,RAC2,BRD2,CXCL6,STAT6,STX4,SYK,TMBIM6,TLR4,TNF,TNFRSF1B,WAS,XBP1,YWHAG,LAPTM5,FZD5,SLC7A5,STX7,SEMA7A,TNFRSF14,RIPK2,FADD,CD84,BCL10,DDX21,MAPKAPK2,IL27RA,…	112/223
1_Member	GO Biological Processes	GO:0002718	regulation of cytokine production involved in immune response	-4.29222	-1.06894	54,558,567,604,684,975,1604,2867,3133,3134,3553,3569,3663,5027,6850,7099,7124,7133,7805,7855,8140,8482,8764,8767,8915,9188,9261,10666,10865,11006,23411,23586,24145,27342,51465,51704,54795,55765,57142,64127,91543,117854,144811,148022,729230	ACP5,AXL,B2M,BCL6,BST2,CD81,CD55,FFAR2,HLA-E,HLA-F,IL1B,IL6,IRF5,P2RX7,SYK,TLR4,TNF,TNFRSF1B,LAPTM5,FZD5,SLC7A5,SEMA7A,TNFRSF14,RIPK2,BCL10,DDX21,MAPKAPK2,CD226,ARID5A,LILRB4,SIRT1,RIGI,PANX1,RABGEF1,UBE2J1,GPRC5B,TRPM4,INAVA,RTN4,NOD2,RSAD2,TRIM6,LACC1,TICAM1,CCR2	45/83
1_Member	GO Biological Processes	GO:0002700	regulation of production of molecular mediator of immune response	-4.24546	-1.06894	54,558,567,604,684,940,975,1378,1604,2048,2213,2867,3133,3134,3553,3569,3597,3663,4189,5027,6778,6810,6850,7009,7099,7124,7133,7494,7805,7855,8140,8482,8764,8767,8915,9188,9261,9466,10039,10666,10865,11006,11277,23411,23586,24145,27342,51465,51704,51744,54795,55765,57142,64127,91543,117854,144811,148022,200558,729230	ACP5,AXL,B2M,BCL6,BST2,CD28,CD81,CR1,CD55,EPHB2,FCGR2B,FFAR2,HLA-E,HLA-F,IL1B,IL6,IL13RA1,IRF5,DNAJB9,P2RX7,STAT6,STX4,SYK,TMBIM6,TLR4,TNF,TNFRSF1B,XBP1,LAPTM5,FZD5,SLC7A5,SEMA7A,TNFRSF14,RIPK2,BCL10,DDX21,MAPKAPK2,IL27RA,PARP3,CD226,ARID5A,LILRB4,TREX1,SIRT1,RIGI,PANX1,RABGEF1,UBE2J1,GPRC5B,CD244,TRPM4,INAVA,RTN4,NOD2,RSAD2,TRIM6,LACC1,TICAM1,APLF,CCR2	60/119
1_Member	GO Biological Processes	GO:0002720	positive regulation of cytokine production involved in immune response	-3.68984	-0.795724	567,975,1604,2867,3133,3134,3553,3569,3663,5027,6850,7099,7805,7855,8140,8482,8764,8767,8915,9188,9261,10666,10865,23411,23586,24145,51704,55765,57142,64127,91543,117854,144811,148022	B2M,CD81,CD55,FFAR2,HLA-E,HLA-F,IL1B,IL6,IRF5,P2RX7,SYK,TLR4,LAPTM5,FZD5,SLC7A5,SEMA7A,TNFRSF14,RIPK2,BCL10,DDX21,MAPKAPK2,CD226,ARID5A,SIRT1,RIGI,PANX1,GPRC5B,INAVA,RTN4,NOD2,RSAD2,TRIM6,LACC1,TICAM1	34/61
2_Summary	GO Biological Processes	GO:0006935	chemotaxis	-6.67521	-2.81105	101,301,719,728,1234,1235,1240,1398,1432,1525,1803,1839,1902,1910,1969,2242,2357,2358,2549,2621,2867,2919,2920,2921,3553,3569,3570,3576,3603,3680,3958,4046,4233,5142,5168,5329,5355,5580,5604,5724,5880,5898,6036,6283,6288,6346,6351,6354,6355,6357,6362,6364,6367,6372,6374,6586,6850,7162,7422,7852,8061,8394,8482,8829,9023,9750,10451,10457,10501,10507,10563,10800,23603,27202,27237,30817,51411,54210,5…	ADAM8,ANXA1,C3AR1,C5AR1,CCR5,CCR6,CMKLR1,CRK,MAPK14,CXADR,DPP4,HBEGF,LPAR1,EDNRB,EPHA2,FES,FPR1,FPR2,GAB1,GAS6,FFAR2,CXCL1,CXCL2,CXCL3,IL1B,IL6,IL6R,CXCL8,IL16,ITGA9,LGALS3,LSP1,MET,PDE4B,ENPP2,PLAUR,PLP2,PRKCD,MAP2K1,PTAFR,RAC2,RALA,RNASE2,S100A12,SAA1,CCL1,CCL4,CCL7,CCL8,CCL13,CCL18,CCL20,CCL22,CXCL6,CXCL5,SLIT3,SYK,TPBG,VEGFA,CXCR4,FOSL1,PIP5K1A,SEMA7A,NRP1,CH25H,RIPOR2,VAV3,GPNMB,SEMA6B,SEMA4…	165/-
2_Member	GO Biological Processes	GO:0006935	chemotaxis	-6.67521	-2.81105	101,301,719,728,1234,1235,1240,1398,1432,1525,1803,1839,1902,1910,1969,2242,2357,2358,2549,2621,2867,2919,2920,2921,3553,3569,3570,3576,3603,3680,3958,4046,4233,5142,5168,5329,5355,5580,5604,5724,5880,5898,6036,6283,6288,6346,6351,6354,6355,6357,6362,6364,6367,6372,6374,6586,6850,7162,7422,7852,8061,8394,8482,8829,9023,9750,10451,10457,10501,10507,10563,10800,23603,27202,27237,30817,51411,54210,5…	ADAM8,ANXA1,C3AR1,C5AR1,CCR5,CCR6,CMKLR1,CRK,MAPK14,CXADR,DPP4,HBEGF,LPAR1,EDNRB,EPHA2,FES,FPR1,FPR2,GAB1,GAS6,FFAR2,CXCL1,CXCL2,CXCL3,IL1B,IL6,IL6R,CXCL8,IL16,ITGA9,LGALS3,LSP1,MET,PDE4B,ENPP2,PLAUR,PLP2,PRKCD,MAP2K1,PTAFR,RAC2,RALA,RNASE2,S100A12,SAA1,CCL1,CCL4,CCL7,CCL8,CCL13,CCL18,CCL20,CCL22,CXCL6,CXCL5,SLIT3,SYK,TPBG,VEGFA,CXCR4,FOSL1,PIP5K1A,SEMA7A,NRP1,CH25H,RIPOR2,VAV3,GPNMB,SEMA6B,SEMA4…	87/167
2_Member	GO Biological Processes	GO:0042330	taxis	-6.67521	-2.81105	101,301,719,728,1234,1235,1240,1398,1432,1525,1803,1839,1902,1910,1969,2242,2357,2358,2549,2621,2867,2919,2920,2921,3553,3569,3570,3576,3603,3680,3958,4046,4233,5142,5168,5329,5355,5580,5604,5724,5880,5898,6036,6283,6288,6346,6351,6354,6355,6357,6362,6364,6367,6372,6374,6586,6850,7162,7422,7852,8061,8394,8482,8829,9023,9750,10451,10457,10501,10507,10563,10800,23603,27202,27237,30817,51411,54210,5…	ADAM8,ANXA1,C3AR1,C5AR1,CCR5,CCR6,CMKLR1,CRK,MAPK14,CXADR,DPP4,HBEGF,LPAR1,EDNRB,EPHA2,FES,FPR1,FPR2,GAB1,GAS6,FFAR2,CXCL1,CXCL2,CXCL3,IL1B,IL6,IL6R,CXCL8,IL16,ITGA9,LGALS3,LSP1,MET,PDE4B,ENPP2,PLAUR,PLP2,PRKCD,MAP2K1,PTAFR,RAC2,RALA,RNASE2,S100A12,SAA1,CCL1,CCL4,CCL7,CCL8,CCL13,CCL18,CCL20,CCL22,CXCL6,CXCL5,SLIT3,SYK,TPBG,VEGFA,CXCR4,FOSL1,PIP5K1A,SEMA7A,NRP1,CH25H,RIPOR2,VAV3,GPNMB,SEMA6B,SEMA4…	87/167
2_Member	GO Biological Processes	GO:0040011	locomotion	-6.35053	-2.61131	101,301,719,728,1234,1235,1240,1398,1432,1525,1803,1839,1902,1910,1969,2242,2357,2358,2549,2621,2867,2919,2920,2921,3553,3569,3570,3576,3603,3680,3958,4046,4233,5142,5168,5329,5355,5580,5604,5724,5880,5898,6036,6283,6288,6324,6346,6351,6354,6355,6357,6362,6364,6367,6372,6374,6586,6850,7162,7422,7852,8061,8394,8482,8829,9023,9750,10451,10457,10501,10507,10563,10800,23603,27202,27237,30817,51411,54…	ADAM8,ANXA1,C3AR1,C5AR1,CCR5,CCR6,CMKLR1,CRK,MAPK14,CXADR,DPP4,HBEGF,LPAR1,EDNRB,EPHA2,FES,FPR1,FPR2,GAB1,GAS6,FFAR2,CXCL1,CXCL2,CXCL3,IL1B,IL6,IL6R,CXCL8,IL16,ITGA9,LGALS3,LSP1,MET,PDE4B,ENPP2,PLAUR,PLP2,PRKCD,MAP2K1,PTAFR,RAC2,RALA,RNASE2,S100A12,SAA1,SCN1B,CCL1,CCL4,CCL7,CCL8,CCL13,CCL18,CCL20,CCL22,CXCL6,CXCL5,SLIT3,SYK,TPBG,VEGFA,CXCR4,FOSL1,PIP5K1A,SEMA7A,NRP1,CH25H,RIPOR2,VAV3,GPNMB,SEMA6B…	89/174
2_Member	GO Biological Processes	GO:0050900	leukocyte migration	-5.85979	-2.21748	100,101,134,301,613,728,1234,1235,1398,1525,1910,2059,2534,2621,2629,2650,2683,2867,2921,3055,3383,3553,3569,3570,3576,3603,3676,3679,3680,3695,3958,4067,4478,4739,5142,5175,6283,6288,6346,6351,6354,6355,6357,6364,6367,6372,6374,6404,6714,6850,7124,7422,7852,9023,10451,10563,23603,27342,30817,50848,51676,54210,54795,56833,57142,58191,64005,80270,91662,729230	ADA,ADAM8,ADORA1,ANXA1,BCR,C5AR1,CCR5,CCR6,CRK,CXADR,EDNRB,EPS8,FYN,GAS6,GBA1,GCNT1,B4GALT1,FFAR2,CXCL3,HCK,ICAM1,IL1B,IL6,IL6R,CXCL8,IL16,ITGA4,ITGA7,ITGA9,ITGB7,LGALS3,LYN,MSN,NEDD9,PDE4B,PECAM1,S100A12,SAA1,CCL1,CCL4,CCL7,CCL8,CCL13,CCL20,CCL22,CXCL6,CXCL5,SELPLG,SRC,SYK,TNF,VEGFA,CXCR4,CH25H,VAV3,CXCL13,CORO1C,RABGEF1,ADGRE2,F11R,ASB2,TREM1,TRPM4,SLAMF8,RTN4,CXCL16,MYO1G,HSD3B7,NLRP12,CCR2	70/132
2_Member	GO Biological Processes	GO:0060326	cell chemotaxis	-5.35278	-1.8566	101,301,728,1234,1235,1398,1525,1839,1902,1910,1969,2549,2621,2867,2919,2920,2921,3553,3569,3570,3576,3603,3680,3958,5142,5580,6283,6288,6346,6351,6354,6355,6357,6362,6364,6367,6372,6374,6850,7162,7422,7852,8394,8829,9023,10451,10563,23603,27237,30817,51411,54210,54795,56833,58191,63916,80270,729230	ADAM8,ANXA1,C5AR1,CCR5,CCR6,CRK,CXADR,HBEGF,LPAR1,EDNRB,EPHA2,GAB1,GAS6,FFAR2,CXCL1,CXCL2,CXCL3,IL1B,IL6,IL6R,CXCL8,IL16,ITGA9,LGALS3,PDE4B,PRKCD,S100A12,SAA1,CCL1,CCL4,CCL7,CCL8,CCL13,CCL18,CCL20,CCL22,CXCL6,CXCL5,SYK,TPBG,VEGFA,CXCR4,PIP5K1A,NRP1,CH25H,VAV3,CXCL13,CORO1C,ARHGEF16,ADGRE2,BIN2,TREM1,TRPM4,SLAMF8,CXCL16,ELMO2,HSD3B7,CCR2	58/107
2_Member	GO Biological Processes	GO:0006959	humoral immune response	-4.68525	-1.29822	567,629,648,683,712,713,714,717,940,966,975,1235,1378,1604,2919,2920,2921,3133,3151,3569,3576,3958,4069,4316,6283,6346,6351,6354,6355,6357,6362,6364,6367,6372,6374,6556,7030,7124,7942,9156,9214,10563,10758,27433,29760,51279,51441,54210,729230	B2M,CFB,BMI1,BST1,C1QA,C1QB,C1QC,C2,CD28,CD59,CD81,CCR6,CR1,CD55,CXCL1,CXCL2,CXCL3,HLA-E,HMGN2,IL6,CXCL8,LGALS3,LYZ,MMP7,S100A12,CCL1,CCL4,CCL7,CCL8,CCL13,CCL18,CCL20,CCL22,CXCL6,CXCL5,SLC11A1,TFE3,TNF,TFEB,EXO1,FCMR,CXCL13,TRAF3IP2,TOR2A,BLNK,C1RL,YTHDF2,TREM1,CCR2	49/90
2_Member	GO Biological Processes	GO:0141060	disruption of anatomical structure in another organism	-4.20752	-1.06894	629,717,1457,2634,2635,2919,2920,2921,3151,3576,3958,4069,4277,4818,5292,6283,6346,6355,6357,6362,6364,6367,10563,27433,54210,653361	CFB,C2,CSNK2A1,GBP2,GBP3,CXCL1,CXCL2,CXCL3,HMGN2,CXCL8,LGALS3,LYZ,MICB,NKG7,PIM1,S100A12,CCL1,CCL8,CCL13,CCL18,CCL20,CCL22,CXCL13,TOR2A,TREM1,NCF1	26/41
2_Member	GO Biological Processes	GO:0031640	killing of cells of another organism	-4.17977	-1.06894	629,717,2634,2635,2919,2920,2921,3151,3576,3958,4069,4277,4818,5292,6283,6346,6355,6357,6362,6364,6367,10563,27433,54210,653361	CFB,C2,GBP2,GBP3,CXCL1,CXCL2,CXCL3,HMGN2,CXCL8,LGALS3,LYZ,MICB,NKG7,PIM1,S100A12,CCL1,CCL8,CCL13,CCL18,CCL20,CCL22,CXCL13,TOR2A,TREM1,NCF1	25/39
2_Member	GO Biological Processes	GO:0141061	disruption of cell in another organism	-4.17977	-1.06894	629,717,2634,2635,2919,2920,2921,3151,3576,3958,4069,4277,4818,5292,6283,6346,6355,6357,6362,6364,6367,10563,27433,54210,653361	CFB,C2,GBP2,GBP3,CXCL1,CXCL2,CXCL3,HMGN2,CXCL8,LGALS3,LYZ,MICB,NKG7,PIM1,S100A12,CCL1,CCL8,CCL13,CCL18,CCL20,CCL22,CXCL13,TOR2A,TREM1,NCF1	25/39
2_Member	GO Biological Processes	GO:0030595	leukocyte chemotaxis	-3.63216	-0.768008	101,301,728,1234,1235,1525,1910,2621,2867,2921,3553,3569,3570,3576,3603,3680,3958,5142,6283,6288,6346,6351,6354,6355,6357,6367,6372,6374,6850,7422,7852,9023,10451,10563,23603,30817,54210,54795,56833,58191,80270,729230	ADAM8,ANXA1,C5AR1,CCR5,CCR6,CXADR,EDNRB,GAS6,FFAR2,CXCL3,IL1B,IL6,IL6R,CXCL8,IL16,ITGA9,LGALS3,PDE4B,S100A12,SAA1,CCL1,CCL4,CCL7,CCL8,CCL13,CCL22,CXCL6,CXCL5,SYK,VEGFA,CXCR4,CH25H,VAV3,CXCL13,CORO1C,ADGRE2,TREM1,TRPM4,SLAMF8,CXCL16,HSD3B7,CCR2	42/80
2_Member	GO Biological Processes	GO:0071621	granulocyte chemotaxis	-3.43927	-0.629469	301,728,1525,2921,3553,3576,3680,3958,5142,6283,6288,6346,6351,6354,6355,6357,6367,6372,6374,6850,7422,10451,10563,30817,54210	ANXA1,C5AR1,CXADR,CXCL3,IL1B,CXCL8,ITGA9,LGALS3,PDE4B,S100A12,SAA1,CCL1,CCL4,CCL7,CCL8,CCL13,CCL22,CXCL6,CXCL5,SYK,VEGFA,VAV3,CXCL13,ADGRE2,TREM1	25/42
2_Member	GO Molecular Functions	GO:0008009	chemokine activity	-3.12561	-0.486618	2919,2920,2921,3576,6346,6351,6354,6355,6357,6362,6364,6367,6372,6374,10563,58191	CXCL1,CXCL2,CXCL3,CXCL8,CCL1,CCL4,CCL7,CCL8,CCL13,CCL18,CCL20,CCL22,CXCL6,CXCL5,CXCL13,CXCL16	16/24
2_Member	GO Molecular Functions	GO:0042379	chemokine receptor binding	-2.99055	-0.39746	2919,2920,2921,3576,6346,6351,6354,6355,6357,6362,6364,6367,6372,6374,6772,8565,10563,10763,58191,729230	CXCL1,CXCL2,CXCL3,CXCL8,CCL1,CCL4,CCL7,CCL8,CCL13,CCL18,CCL20,CCL22,CXCL6,CXCL5,STAT1,YARS1,CXCL13,NES,CXCL16,CCR2	20/33
2_Member	GO Molecular Functions	GO:0005125	cytokine activity	-2.86024	-0.338504	1440,1906,2896,2919,2920,2921,3553,3557,3569,3576,3603,4693,5008,6346,6351,6354,6355,6357,6362,6364,6367,6372,6374,6696,7124,7422,8743,8744,9518,9966,10135,10563,10673,58191	CSF3,EDN1,GRN,CXCL1,CXCL2,CXCL3,IL1B,IL1RN,IL6,CXCL8,IL16,NDP,OSM,CCL1,CCL4,CCL7,CCL8,CCL13,CCL18,CCL20,CCL22,CXCL6,CXCL5,SPP1,TNF,VEGFA,TNFSF10,TNFSF9,GDF15,TNFSF15,NAMPT,CXCL13,TNFSF13B,CXCL16	34/66
2_Member	GO Biological Processes	GO:0019730	antimicrobial humoral response	-2.77396	-0.313494	567,2919,2920,2921,3133,3151,3576,3958,4069,4316,6283,6346,6351,6354,6355,6357,6362,6364,6367,6372,6374,6556,10563,27433	B2M,CXCL1,CXCL2,CXCL3,HLA-E,HMGN2,CXCL8,LGALS3,LYZ,MMP7,S100A12,CCL1,CCL4,CCL7,CCL8,CCL13,CCL18,CCL20,CCL22,CXCL6,CXCL5,SLC11A1,CXCL13,TOR2A	24/43
2_Member	GO Biological Processes	GO:0097529	myeloid leukocyte migration	-2.71574	-0.295661	301,613,728,1525,1910,2683,2921,3553,3569,3570,3576,3680,3958,5142,5175,6283,6288,6346,6351,6354,6355,6357,6367,6372,6374,6850,7422,10451,10563,23603,27342,30817,54210,729230	ANXA1,BCR,C5AR1,CXADR,EDNRB,B4GALT1,CXCL3,IL1B,IL6,IL6R,CXCL8,ITGA9,LGALS3,PDE4B,PECAM1,S100A12,SAA1,CCL1,CCL4,CCL7,CCL8,CCL13,CCL22,CXCL6,CXCL5,SYK,VEGFA,VAV3,CXCL13,CORO1C,RABGEF1,ADGRE2,TREM1,CCR2	34/67
2_Member	GO Biological Processes	GO:0097530	granulocyte migration	-2.70752	-0.295661	301,728,1525,2921,3553,3576,3680,3958,5142,5175,6283,6288,6346,6351,6354,6355,6357,6367,6372,6374,6850,7422,10451,10563,30817,54210	ANXA1,C5AR1,CXADR,CXCL3,IL1B,CXCL8,ITGA9,LGALS3,PDE4B,PECAM1,S100A12,SAA1,CCL1,CCL4,CCL7,CCL8,CCL13,CCL22,CXCL6,CXCL5,SYK,VEGFA,VAV3,CXCL13,ADGRE2,TREM1	26/48
2_Member	GO Biological Processes	GO:0061844	antimicrobial humoral immune response mediated by antimicrobial peptide	-2.61022	-0.232735	567,2919,2920,2921,3151,3576,3958,4316,6283,6346,6351,6354,6355,6357,6362,6364,6367,6372,6374,10563,27433	B2M,CXCL1,CXCL2,CXCL3,HMGN2,CXCL8,LGALS3,MMP7,S100A12,CCL1,CCL4,CCL7,CCL8,CCL13,CCL18,CCL20,CCL22,CXCL6,CXCL5,CXCL13,TOR2A	21/37
3_Summary	GO Biological Processes	GO:0007200	phospholipase C-activating G protein-coupled receptor signaling pathway	-5.76247	-2.19934	719,728,1240,1241,1606,1608,1902,1906,1909,1910,2357,2358,2769,2867,2911,4157,4987,5028,5032,5341,5724,7052,7422,8111,8525,8611,9289,27202,64805,80045,84876,115727,338557,444,784,952,1234,1235,1604,1742,5027,5732,6288,6346,7852,9170,10563,10800,54795,59341,121665,729230,134,2768,2841,3363,5566,5575,5577,5660,5996,6752,8685,9590,9693,23432,54331,151306,221188,222487	C3AR1,C5AR1,CMKLR1,LTB4R,DGKA,DGKG,LPAR1,EDN1,EDNRA,EDNRB,FPR1,FPR2,GNA15,FFAR2,GRM1,MC1R,OPRL1,P2RY1,P2RY11,PLEK,PTAFR,TGM2,VEGFA,GPR68,DGKZ,PLPP1,ADGRG1,C5AR2,P2RY12,GPR157,ORAI1,RASGRP4,FFAR4,ASPH,CACNB3,CD38,CCR5,CCR6,CD55,DLG4,P2RX7,PTGER2,SAA1,CCL1,CXCR4,LPAR2,CXCL13,CYSLTR1,TRPM4,TRPV4,SPPL3,CCR2,ADORA1,GNA12,GPR18,HTR7,PRKACA,PRKAR1B,PRKAR2B,PSAP,RGS1,SSTR2,MARCO,AKAP12,RAPGEF2,GPR161,GNG…	70/-
3_Member	GO Biological Processes	GO:0007200	phospholipase C-activating G protein-coupled receptor signaling pathway	-5.76247	-2.19934	719,728,1240,1241,1606,1608,1902,1906,1909,1910,2357,2358,2769,2867,2911,4157,4987,5028,5032,5341,5724,7052,7422,8111,8525,8611,9289,27202,64805,80045,84876,115727,338557	C3AR1,C5AR1,CMKLR1,LTB4R,DGKA,DGKG,LPAR1,EDN1,EDNRA,EDNRB,FPR1,FPR2,GNA15,FFAR2,GRM1,MC1R,OPRL1,P2RY1,P2RY11,PLEK,PTAFR,TGM2,VEGFA,GPR68,DGKZ,PLPP1,ADGRG1,C5AR2,P2RY12,GPR157,ORAI1,RASGRP4,FFAR4	33/50
3_Member	GO Biological Processes	GO:0007204	positive regulation of cytosolic calcium ion concentration	-3.34318	-0.581682	444,719,728,784,952,1234,1235,1240,1604,1742,1902,1906,1909,1910,2357,2358,5027,5028,5732,6288,6346,7852,9170,10563,10800,27202,54795,59341,121665,338557,729230	ASPH,C3AR1,C5AR1,CACNB3,CD38,CCR5,CCR6,CMKLR1,CD55,DLG4,LPAR1,EDN1,EDNRA,EDNRB,FPR1,FPR2,P2RX7,P2RY1,PTGER2,SAA1,CCL1,CXCR4,LPAR2,CXCL13,CYSLTR1,C5AR2,TRPM4,TRPV4,SPPL3,FFAR4,CCR2	31/56
3_Member	GO Biological Processes	GO:0007188	adenylate cyclase-modulating G protein-coupled receptor signaling pathway	-3.12866	-0.486618	134,719,728,1902,1906,1909,2357,2358,2768,2841,2911,3363,4157,4987,5028,5566,5575,5577,5660,5732,5996,6752,7852,8111,8685,9170,9590,9693,23432,54331,64805,80045,151306,221188,222487,338557	ADORA1,C3AR1,C5AR1,LPAR1,EDN1,EDNRA,FPR1,FPR2,GNA12,GPR18,GRM1,HTR7,MC1R,OPRL1,P2RY1,PRKACA,PRKAR1B,PRKAR2B,PSAP,PTGER2,RGS1,SSTR2,CXCR4,GPR68,MARCO,LPAR2,AKAP12,RAPGEF2,GPR161,GNG2,P2RY12,GPR157,GPBAR1,ADGRG5,ADGRG3,FFAR4	36/69
3_Member	GO Biological Processes	GO:0007193	adenylate cyclase-inhibiting G protein-coupled receptor signaling pathway	-2.94877	-0.36337	134,719,728,1902,1906,1909,2358,2911,4987,5028,5566,5660,5996,6752,7852,8685,9590,64805,222487	ADORA1,C3AR1,C5AR1,LPAR1,EDN1,EDNRA,FPR2,GRM1,OPRL1,P2RY1,PRKACA,PSAP,RGS1,SSTR2,CXCR4,MARCO,AKAP12,P2RY12,ADGRG3	19/31
4_Summary	GO Biological Processes	GO:0002685	regulation of leukocyte migration	-5.01894	-1.58075	100,101,134,301,613,683,719,728,975,1235,1240,1398,1588,1803,1843,1893,1906,2185,2358,2621,2650,2841,3383,3569,3570,3576,3676,3958,4067,4323,4478,4739,5034,5641,5747,5880,6346,6351,6354,6355,6364,7124,7130,7422,7941,8764,8772,9435,9466,9518,9750,10563,11035,11240,11314,27202,27342,56833,57142,57509,59341,64805,79890,80024,375056,729230	ADA,ADAM8,ADORA1,ANXA1,BCR,BST1,C3AR1,C5AR1,CD81,CCR6,CMKLR1,CRK,CYP19A1,DPP4,DUSP1,ECM1,EDN1,PTK2B,FPR2,GAS6,GCNT1,GPR18,ICAM1,IL6,IL6R,CXCL8,ITGA4,LGALS3,LYN,MMP14,MSN,NEDD9,P4HB,LGMN,PTK2,RAC2,CCL1,CCL4,CCL7,CCL8,CCL20,TNF,TNFAIP6,VEGFA,PLA2G7,TNFRSF14,FADD,CHST2,IL27RA,GDF15,RIPOR2,CXCL13,RIPK3,PADI2,CD300A,C5AR2,RABGEF1,SLAMF8,RTN4,MTUS1,TRPV4,P2RY12,RIN3,SLC8B1,MIA3,CCR2	66/-
4_Member	GO Biological Processes	GO:0002685	regulation of leukocyte migration	-5.01894	-1.58075	100,101,134,301,613,683,719,728,975,1235,1240,1398,1588,1803,1843,1893,1906,2185,2358,2621,2650,2841,3383,3569,3570,3576,3676,3958,4067,4323,4478,4739,5034,5641,5747,5880,6346,6351,6354,6355,6364,7124,7130,7422,7941,8764,8772,9435,9466,9518,9750,10563,11035,11240,11314,27202,27342,56833,57142,57509,59341,64805,79890,80024,375056,729230	ADA,ADAM8,ADORA1,ANXA1,BCR,BST1,C3AR1,C5AR1,CD81,CCR6,CMKLR1,CRK,CYP19A1,DPP4,DUSP1,ECM1,EDN1,PTK2B,FPR2,GAS6,GCNT1,GPR18,ICAM1,IL6,IL6R,CXCL8,ITGA4,LGALS3,LYN,MMP14,MSN,NEDD9,P4HB,LGMN,PTK2,RAC2,CCL1,CCL4,CCL7,CCL8,CCL20,TNF,TNFAIP6,VEGFA,PLA2G7,TNFRSF14,FADD,CHST2,IL27RA,GDF15,RIPOR2,CXCL13,RIPK3,PADI2,CD300A,C5AR2,RABGEF1,SLAMF8,RTN4,MTUS1,TRPV4,P2RY12,RIN3,SLC8B1,MIA3,CCR2	66/128
4_Member	GO Biological Processes	GO:0002688	regulation of leukocyte chemotaxis	-3.18721	-0.486618	683,719,728,1235,1240,1588,1803,1843,1906,2185,2358,2621,2841,3569,3570,3576,4067,4739,5641,5747,5880,6346,6351,6354,7130,7422,7941,9750,10563,11240,27202,56833,57509,59341,79890,80024,729230	BST1,C3AR1,C5AR1,CCR6,CMKLR1,CYP19A1,DPP4,DUSP1,EDN1,PTK2B,FPR2,GAS6,GPR18,IL6,IL6R,CXCL8,LYN,NEDD9,LGMN,PTK2,RAC2,CCL1,CCL4,CCL7,TNFAIP6,VEGFA,PLA2G7,RIPOR2,CXCL13,PADI2,C5AR2,SLAMF8,MTUS1,TRPV4,RIN3,SLC8B1,CCR2	37/71
4_Member	GO Biological Processes	GO:0002686	negative regulation of leukocyte migration	-3.17114	-0.486618	100,134,613,1588,1803,1843,2841,7130,9466,9518,9750,11240,11314,27202,27342,56833,79890,375056	ADA,ADORA1,BCR,CYP19A1,DPP4,DUSP1,GPR18,TNFAIP6,IL27RA,GDF15,RIPOR2,PADI2,CD300A,C5AR2,RABGEF1,SLAMF8,RIN3,MIA3	18/28
4_Member	GO Biological Processes	GO:0002689	negative regulation of leukocyte chemotaxis	-2.08756	-0.0148058	1588,1803,1843,2841,7130,11240,27202,56833,79890	CYP19A1,DPP4,DUSP1,GPR18,TNFAIP6,PADI2,C5AR2,SLAMF8,RIN3	9/13
5_Summary	GO Biological Processes	GO:0050777	negative regulation of immune response	-4.5952	-1.25393	2,301,604,613,634,710,966,1378,1398,1432,1604,2213,2268,2534,2885,2896,3055,3106,3133,3134,3428,3575,3958,4067,4321,4938,4940,5045,5272,5292,5468,5817,6714,6773,6778,6850,7532,8764,9466,9636,10039,10062,10875,10906,11006,11221,11274,11277,11314,25939,29883,51043,51114,51441,54625,56833,56940,64092,79132,81607,84243,84695,84861,160364,259307,729230,54,558,684,7009,7124,8832,27342,567,911,975,3553,…	A2M,ANXA1,BCL6,BCR,CEACAM1,SERPING1,CD59,CR1,CRK,MAPK14,CD55,FCGR2B,FGR,FYN,GRB2,GRN,HCK,HLA-B,HLA-E,HLA-F,IFI16,IL7R,LGALS3,LYN,MMP12,OAS1,OAS3,FURIN,SERPINB9,PIM1,PPARG,PVR,SRC,STAT2,STAT6,SYK,YWHAG,TNFRSF14,IL27RA,ISG15,PARP3,NR1H3,FGL2,TRAFD1,LILRB4,DUSP10,USP18,TREX1,CD300A,SAMHD1,CNOT7,ZBTB7B,ZDHHC9,YTHDF2,PARP14,SLAMF8,DUSP22,SAMSN1,DHX58,NECTIN4,ZDHHC18,LOXL3,KLHL22,CLEC12A,IL4I1,CCR2,ACP…	95/-
5_Member	GO Biological Processes	GO:0050777	negative regulation of immune response	-4.5952	-1.25393	2,301,604,613,634,710,966,1378,1398,1432,1604,2213,2268,2534,2885,2896,3055,3106,3133,3134,3428,3575,3958,4067,4321,4938,4940,5045,5272,5292,5468,5817,6714,6773,6778,6850,7532,8764,9466,9636,10039,10062,10875,10906,11006,11221,11274,11277,11314,25939,29883,51043,51114,51441,54625,56833,56940,64092,79132,81607,84243,84695,84861,160364,259307,729230	A2M,ANXA1,BCL6,BCR,CEACAM1,SERPING1,CD59,CR1,CRK,MAPK14,CD55,FCGR2B,FGR,FYN,GRB2,GRN,HCK,HLA-B,HLA-E,HLA-F,IFI16,IL7R,LGALS3,LYN,MMP12,OAS1,OAS3,FURIN,SERPINB9,PIM1,PPARG,PVR,SRC,STAT2,STAT6,SYK,YWHAG,TNFRSF14,IL27RA,ISG15,PARP3,NR1H3,FGL2,TRAFD1,LILRB4,DUSP10,USP18,TREX1,CD300A,SAMHD1,CNOT7,ZBTB7B,ZDHHC9,YTHDF2,PARP14,SLAMF8,DUSP22,SAMSN1,DHX58,NECTIN4,ZDHHC18,LOXL3,KLHL22,CLEC12A,IL4I1,CCR2	66/131
5_Member	GO Biological Processes	GO:0002698	negative regulation of immune effector process	-4.07094	-1.00842	2,54,301,558,604,613,634,684,710,966,1378,1398,1604,2213,2885,2896,3106,3133,3134,3575,3958,5272,5817,7009,7124,7532,8832,10039,10875,11006,11221,11314,27342,51043,56833,56940,81607,84695,84861,259307,729230	A2M,ACP5,ANXA1,AXL,BCL6,BCR,CEACAM1,BST2,SERPING1,CD59,CR1,CRK,CD55,FCGR2B,GRB2,GRN,HLA-B,HLA-E,HLA-F,IL7R,LGALS3,SERPINB9,PVR,TMBIM6,TNF,YWHAG,CD84,PARP3,FGL2,LILRB4,DUSP10,CD300A,RABGEF1,ZBTB7B,SLAMF8,DUSP22,NECTIN4,LOXL3,KLHL22,IL4I1,CCR2	41/75
5_Member	GO Biological Processes	GO:0002709	regulation of T cell mediated immunity	-2.62234	-0.233928	567,634,911,975,1604,2213,3106,3133,3134,3553,3569,3575,3594,5027,5817,7133,7454,7532,7855,8417,8772,10865,11006,11035,54795,56940,84861,91543,259307,729230	B2M,CEACAM1,CD1C,CD81,CD55,FCGR2B,HLA-B,HLA-E,HLA-F,IL1B,IL6,IL7R,IL12RB1,P2RX7,PVR,TNFRSF1B,WAS,YWHAG,FZD5,STX7,FADD,ARID5A,LILRB4,RIPK3,TRPM4,DUSP22,KLHL22,RSAD2,IL4I1,CCR2	30/58
5_Member	GO Biological Processes	GO:0002704	negative regulation of leukocyte mediated immunity	-2.32244	-0.108273	604,613,634,684,1378,1398,2213,2885,3106,3133,3134,3575,5272,5817,7532,8832,10039,11006,11314,27342,56940,81607,84861,259307,729230	BCL6,BCR,CEACAM1,BST2,CR1,CRK,FCGR2B,GRB2,HLA-B,HLA-E,HLA-F,IL7R,SERPINB9,PVR,YWHAG,CD84,PARP3,LILRB4,CD300A,RABGEF1,DUSP22,NECTIN4,KLHL22,IL4I1,CCR2	25/48
5_Member	GO Biological Processes	GO:0031341	regulation of cell killing	-2.29467	-0.0932693	567,634,911,966,1378,1398,1604,2213,2885,3106,3133,3134,3383,3575,3594,3684,3916,5027,5272,5817,6372,8417,8772,10666,11035,23705,81607	B2M,CEACAM1,CD1C,CD59,CR1,CRK,CD55,FCGR2B,GRB2,HLA-B,HLA-E,HLA-F,ICAM1,IL7R,IL12RB1,ITGAM,LAMP1,P2RX7,SERPINB9,PVR,CXCL6,STX7,FADD,CD226,RIPK3,CADM1,NECTIN4	27/53
6_Summary	GO Cellular Components	GO:0070820	tertiary granule	-4.29402	-1.06894	101,427,567,634,966,1118,1378,1471,1520,1604,1729,2040,2357,2358,2919,3684,3687,3903,3916,3920,3958,4048,4069,4317,4318,4973,5547,5724,5806,5912,6515,6556,6947,7130,8417,8514,8778,8987,10312,11314,22918,23218,23601,25840,51552,53831,79895,81619,83858,84418,116844,126014,160364,199675,258010,374403,683,719,5023,5329,6518,7133,9761,10970,84329,94103,222487	ADAM8,ASAH1,B2M,CEACAM1,CD59,CHIT1,CR1,CST3,CTSS,CD55,DIAPH1,STOM,FPR1,FPR2,CXCL1,ITGAM,ITGAX,LAIR1,LAMP1,LAMP2,LGALS3,LTA4H,LYZ,MMP8,MMP9,OLR1,PRCP,PTAFR,PTX3,RAP2B,SLC2A3,SLC11A1,TCN1,TNFAIP6,STX7,KCNAB2,SIGLEC5,STBD1,TCIRG1,CD300A,CD93,NBEAL2,CLEC5A,TMT1A,RAB14,GPR84,ATP8B4,TSPAN14,ATAD3B,CYSTM1,LRG1,OSCAR,CLEC12A,MCEMP1,SVIP,TBC1D10C,BST1,C3AR1,P2RX1,PLAUR,SLC2A5,TNFRSF1B,MLEC,CKAP4,HVCN1,ORM…	67/-
6_Member	GO Cellular Components	GO:0070820	tertiary granule	-4.29402	-1.06894	101,427,567,634,966,1118,1378,1471,1520,1604,1729,2040,2357,2358,2919,3684,3687,3903,3916,3920,3958,4048,4069,4317,4318,4973,5547,5724,5806,5912,6515,6556,6947,7130,8417,8514,8778,8987,10312,11314,22918,23218,23601,25840,51552,53831,79895,81619,83858,84418,116844,126014,160364,199675,258010,374403	ADAM8,ASAH1,B2M,CEACAM1,CD59,CHIT1,CR1,CST3,CTSS,CD55,DIAPH1,STOM,FPR1,FPR2,CXCL1,ITGAM,ITGAX,LAIR1,LAMP1,LAMP2,LGALS3,LTA4H,LYZ,MMP8,MMP9,OLR1,PRCP,PTAFR,PTX3,RAP2B,SLC2A3,SLC11A1,TCN1,TNFAIP6,STX7,KCNAB2,SIGLEC5,STBD1,TCIRG1,CD300A,CD93,NBEAL2,CLEC5A,TMT1A,RAB14,GPR84,ATP8B4,TSPAN14,ATAD3B,CYSTM1,LRG1,OSCAR,CLEC12A,MCEMP1,SVIP,TBC1D10C	56/109
6_Member	GO Cellular Components	GO:0070821	tertiary granule membrane	-3.79666	-0.866069	101,634,966,2040,2358,3684,3687,3903,4973,5724,5912,6515,6556,8514,8778,8987,11314,22918,23218,23601,51552,53831,79895,81619,84418,160364,199675,258010	ADAM8,CEACAM1,CD59,STOM,FPR2,ITGAM,ITGAX,LAIR1,OLR1,PTAFR,RAP2B,SLC2A3,SLC11A1,KCNAB2,SIGLEC5,STBD1,CD300A,CD93,NBEAL2,CLEC5A,RAB14,GPR84,ATP8B4,TSPAN14,CYSTM1,CLEC12A,MCEMP1,SVIP	28/47
6_Member	GO Cellular Components	GO:0035579	specific granule membrane	-2.88061	-0.345509	101,634,683,719,966,2040,2358,3684,3903,4973,5023,5329,5912,6515,6518,7133,8514,9761,10970,22918,23601,53831,79895,81619,84329,94103,160364,199675,222487	ADAM8,CEACAM1,BST1,C3AR1,CD59,STOM,FPR2,ITGAM,LAIR1,OLR1,P2RX1,PLAUR,RAP2B,SLC2A3,SLC2A5,TNFRSF1B,KCNAB2,MLEC,CKAP4,CD93,CLEC5A,GPR84,ATP8B4,TSPAN14,HVCN1,ORMDL3,CLEC12A,MCEMP1,ADGRG3	29/54
6_Member	GO Cellular Components	GO:0101003	ficolin-1-rich granule membrane	-2.24412	-0.0520619	101,1378,1604,1729,2357,2358,3687,3916,3920,3958,5547,6515,6556,8778,8987,10312,11314,22918,23218,83858,374403	ADAM8,CR1,CD55,DIAPH1,FPR1,FPR2,ITGAX,LAMP1,LAMP2,LGALS3,PRCP,SLC2A3,SLC11A1,SIGLEC5,STBD1,TCIRG1,CD300A,CD93,NBEAL2,ATAD3B,TBC1D10C	21/39
7_Summary	GO Biological Processes	GO:0045446	endothelial cell differentiation	-4.23814	-1.06894	90,94,182,1003,1909,1910,2194,2947,3383,3988,4233,4478,4693,4855,5144,5175,7075,8321,8829,9414,9693,10630,10855,26051,28514,50848,91663,388,1499,1906,30061,231,271,367,468,1050,1969,2317,2355,2683,3091,3295,3753,3913,4643,5916,5926,6714,7422,7431,7494,7798,7855,9480,51092,54507,84283	ACVR1,ACVRL1,JAG1,CDH5,EDNRA,EDNRB,FASN,GSTM3,ICAM1,LIPA,MET,MSN,NDP,NOTCH4,PDE4D,PECAM1,TIE1,FZD1,NRP1,TJP2,RAPGEF2,PDPN,HPSE,PPP1R16B,DLL1,F11R,MYADM,RHOB,CTNNB1,EDN1,SLC40A1,AKR1B1,AMPD2,AR,ATF4,CEBPA,EPHA2,FLNB,FOSL2,B4GALT1,HIF1A,HSD17B4,KCNE1,LAMB2,MYO1E,RARG,ARID4A,SRC,VEGFA,VIM,XBP1,LUZP1,FZD5,ONECUT2,SIDT2,ADAMTSL4,TMEM79	57/-
7_Member	GO Biological Processes	GO:0045446	endothelial cell differentiation	-4.23814	-1.06894	90,94,182,1003,1909,1910,2194,2947,3383,3988,4233,4478,4693,4855,5144,5175,7075,8321,8829,9414,9693,10630,10855,26051,28514,50848,91663	ACVR1,ACVRL1,JAG1,CDH5,EDNRA,EDNRB,FASN,GSTM3,ICAM1,LIPA,MET,MSN,NDP,NOTCH4,PDE4D,PECAM1,TIE1,FZD1,NRP1,TJP2,RAPGEF2,PDPN,HPSE,PPP1R16B,DLL1,F11R,MYADM	27/43
7_Member	GO Biological Processes	GO:0003158	endothelium development	-4.15232	-1.06632	90,94,182,388,1003,1499,1906,1909,1910,2194,2947,3383,3988,4233,4478,4693,4855,5144,5175,7075,8321,8829,9414,9693,10630,10855,26051,28514,30061,50848,91663	ACVR1,ACVRL1,JAG1,RHOB,CDH5,CTNNB1,EDN1,EDNRA,EDNRB,FASN,GSTM3,ICAM1,LIPA,MET,MSN,NDP,NOTCH4,PDE4D,PECAM1,TIE1,FZD1,NRP1,TJP2,RAPGEF2,PDPN,HPSE,PPP1R16B,DLL1,SLC40A1,F11R,MYADM	31/52
7_Member	GO Biological Processes	GO:0002064	epithelial cell development	-3.65435	-0.775468	182,231,271,367,468,1003,1050,1909,1910,1969,2194,2317,2355,2683,2947,3091,3295,3383,3753,3913,4233,4478,4643,4855,5144,5175,5916,5926,6714,7422,7431,7494,7798,7855,9414,9480,9693,10855,26051,28514,50848,51092,54507,84283,91663	JAG1,AKR1B1,AMPD2,AR,ATF4,CDH5,CEBPA,EDNRA,EDNRB,EPHA2,FASN,FLNB,FOSL2,B4GALT1,GSTM3,HIF1A,HSD17B4,ICAM1,KCNE1,LAMB2,MET,MSN,MYO1E,NOTCH4,PDE4D,PECAM1,RARG,ARID4A,SRC,VEGFA,VIM,XBP1,LUZP1,FZD5,TJP2,ONECUT2,RAPGEF2,HPSE,PPP1R16B,DLL1,F11R,SIDT2,ADAMTSL4,TMEM79,MYADM	45/87
7_Member	GO Biological Processes	GO:0061028	establishment of endothelial barrier	-3.12032	-0.486618	1909,1910,2194,3383,4478,5144,5175,9414,9693,10855,26051,50848,91663	EDNRA,EDNRB,FASN,ICAM1,MSN,PDE4D,PECAM1,TJP2,RAPGEF2,HPSE,PPP1R16B,F11R,MYADM	13/18
7_Member	GO Biological Processes	GO:0001885	endothelial cell development	-2.87288	-0.344517	1003,1909,1910,2194,2947,3383,4233,4478,4855,5144,5175,9414,9693,10855,26051,50848,91663	CDH5,EDNRA,EDNRB,FASN,GSTM3,ICAM1,MET,MSN,NOTCH4,PDE4D,PECAM1,TJP2,RAPGEF2,HPSE,PPP1R16B,F11R,MYADM	17/27
8_Summary	GO Biological Processes	GO:0006909	phagocytosis	-4.00353	-0.963283	134,301,306,558,613,1089,1201,1785,2213,2268,2534,2621,3055,3385,3394,3684,3984,4067,4481,4647,5027,5058,5175,5580,5747,6556,6714,6850,7052,7099,8394,8685,9936,9938,10062,10451,11277,22918,23210,23603,25875,51411,51552,55113,56882,63916,64005,83871,84286,201294,729230	ADORA1,ANXA1,ANXA3,AXL,BCR,CEACAM4,CLN3,DNM2,FCGR2B,FGR,FYN,GAS6,HCK,ICAM3,IRF8,ITGAM,LIMK1,LYN,MSR1,MYO7A,P2RX7,PAK1,PECAM1,PRKCD,PTK2,SLC11A1,SRC,SYK,TGM2,TLR4,PIP5K1A,MARCO,CD302,ARHGAP25,NR1H3,VAV3,TREX1,CD93,JMJD6,CORO1C,LETMD1,BIN2,RAB14,XKR8,CDC42SE1,ELMO2,MYO1G,RAB34,TMEM175,UNC13D,CCR2	51/-
8_Member	GO Biological Processes	GO:0006909	phagocytosis	-4.00353	-0.963283	134,301,306,558,613,1089,1201,1785,2213,2268,2534,2621,3055,3385,3394,3684,3984,4067,4481,4647,5027,5058,5175,5580,5747,6556,6714,6850,7052,7099,8394,8685,9936,9938,10062,10451,11277,22918,23210,23603,25875,51411,51552,55113,56882,63916,64005,83871,84286,201294,729230	ADORA1,ANXA1,ANXA3,AXL,BCR,CEACAM4,CLN3,DNM2,FCGR2B,FGR,FYN,GAS6,HCK,ICAM3,IRF8,ITGAM,LIMK1,LYN,MSR1,MYO7A,P2RX7,PAK1,PECAM1,PRKCD,PTK2,SLC11A1,SRC,SYK,TGM2,TLR4,PIP5K1A,MARCO,CD302,ARHGAP25,NR1H3,VAV3,TREX1,CD93,JMJD6,CORO1C,LETMD1,BIN2,RAB14,XKR8,CDC42SE1,ELMO2,MYO1G,RAB34,TMEM175,UNC13D,CCR2	51/99
8_Member	GO Biological Processes	GO:0002433	immune response-regulating cell surface receptor signaling pathway involved in phagocytosis	-2.17084	-0.0254607	2268,2534,3055,3984,4067,5058,5580,5747,6714,6850,10451,64005	FGR,FYN,HCK,LIMK1,LYN,PAK1,PRKCD,PTK2,SRC,SYK,VAV3,MYO1G	12/19
8_Member	GO Biological Processes	GO:0038096	Fc-gamma receptor signaling pathway involved in phagocytosis	-2.17084	-0.0254607	2268,2534,3055,3984,4067,5058,5580,5747,6714,6850,10451,64005	FGR,FYN,HCK,LIMK1,LYN,PAK1,PRKCD,PTK2,SRC,SYK,VAV3,MYO1G	12/19
9_Summary	GO Biological Processes	GO:0002460	adaptive immune response based on somatic recombination of immune receptors built from immunoglobulin superfamily domains	-3.91768	-0.898873	100,182,567,604,712,713,714,717,975,1235,1378,1604,2067,2213,2215,2956,3383,3569,3570,3575,3594,3662,3665,4791,5027,5130,5580,5873,6046,6778,7099,7374,8915,9025,9156,9166,9214,10312,10384,10563,10673,10758,11277,23180,51279,64005,64332,81622,84542,84695,84766,201294,2185,3394,3955,4064,23228,28514,202309	ADA,JAG1,B2M,BCL6,C1QA,C1QB,C1QC,C2,CD81,CCR6,CR1,CD55,ERCC1,FCGR2B,FCGR3B,MSH6,ICAM1,IL6,IL6R,IL7R,IL12RB1,IRF4,IRF7,NFKB2,P2RX7,PCYT1A,PRKCD,RAB27A,BRD2,STAT6,TLR4,UNG,BCL10,RNF8,EXO1,EBAG9,FCMR,TCIRG1,BTN3A3,CXCL13,TNFSF13B,TRAF3IP2,TREX1,RFTN1,C1RL,MYO1G,NFKBIZ,UNC93B1,SANBR,LOXL3,CRACR2A,UNC13D,PTK2B,IRF8,LFNG,CD180,PLCL2,DLL1,GAPT	59/-
9_Member	GO Biological Processes	GO:0002460	adaptive immune response based on somatic recombination of immune receptors built from immunoglobulin superfamily domains	-3.91768	-0.898873	100,182,567,604,712,713,714,717,975,1235,1378,1604,2067,2213,2215,2956,3383,3569,3570,3575,3594,3662,3665,4791,5027,5130,5580,5873,6046,6778,7099,7374,8915,9025,9156,9166,9214,10312,10384,10563,10673,10758,11277,23180,51279,64005,64332,81622,84542,84695,84766,201294	ADA,JAG1,B2M,BCL6,C1QA,C1QB,C1QC,C2,CD81,CCR6,CR1,CD55,ERCC1,FCGR2B,FCGR3B,MSH6,ICAM1,IL6,IL6R,IL7R,IL12RB1,IRF4,IRF7,NFKB2,P2RX7,PCYT1A,PRKCD,RAB27A,BRD2,STAT6,TLR4,UNG,BCL10,RNF8,EXO1,EBAG9,FCMR,TCIRG1,BTN3A3,CXCL13,TNFSF13B,TRAF3IP2,TREX1,RFTN1,C1RL,MYO1G,NFKBIZ,UNC93B1,SANBR,LOXL3,CRACR2A,UNC13D	52/102
9_Member	GO Biological Processes	GO:0002312	B cell activation involved in immune response	-2.30348	-0.097131	100,604,1235,2067,2185,2213,2956,3394,3569,3955,4064,5130,6778,7099,7374,9025,9156,23228,28514,64332,84542,202309	ADA,BCL6,CCR6,ERCC1,PTK2B,FCGR2B,MSH6,IRF8,IL6,LFNG,CD180,PCYT1A,STAT6,TLR4,UNG,RNF8,EXO1,PLCL2,DLL1,NFKBIZ,SANBR,GAPT	22/41
9_Member	GO Biological Processes	GO:0016064	immunoglobulin mediated immune response	-2.2155	-0.029562	604,712,713,714,717,975,1235,1378,1604,2067,2213,2215,2956,3665,5130,5580,6778,7374,8915,9025,9156,9214,10312,10758,11277,51279,64332,84542	BCL6,C1QA,C1QB,C1QC,C2,CD81,CCR6,CR1,CD55,ERCC1,FCGR2B,FCGR3B,MSH6,IRF7,PCYT1A,PRKCD,STAT6,UNG,BCL10,RNF8,EXO1,FCMR,TCIRG1,TRAF3IP2,TREX1,C1RL,NFKBIZ,SANBR	28/56
10_Summary	GO Biological Processes	GO:0032411	positive regulation of transporter activity	-3.89773	-0.898873	444,784,1520,1906,1909,5580,6324,6446,9747,51083,54997,57620,84766,246329	ASPH,CACNB3,CTSS,EDN1,EDNRA,PRKCD,SCN1B,SGK1,TCAF1,GAL,TESC,STIM2,CRACR2A,STAC3	14/-
10_Member	GO Biological Processes	GO:0032411	positive regulation of transporter activity	-3.89773	-0.898873	444,784,1520,1906,1909,5580,6324,6446,9747,51083,54997,57620,84766,246329	ASPH,CACNB3,CTSS,EDN1,EDNRA,PRKCD,SCN1B,SGK1,TCAF1,GAL,TESC,STIM2,CRACR2A,STAC3	14/18
10_Member	GO Biological Processes	GO:2001259	positive regulation of cation channel activity	-3.30696	-0.567747	444,784,1520,1906,1909,6324,51083,57620,84766,246329	ASPH,CACNB3,CTSS,EDN1,EDNRA,SCN1B,GAL,STIM2,CRACR2A,STAC3	10/12
10_Member	GO Biological Processes	GO:0032414	positive regulation of ion transmembrane transporter activity	-3.14919	-0.486618	444,784,1520,1906,1909,6324,9747,51083,54997,57620,84766,246329	ASPH,CACNB3,CTSS,EDN1,EDNRA,SCN1B,TCAF1,GAL,TESC,STIM2,CRACR2A,STAC3	12/16
11_Summary	GO Molecular Functions	GO:0030551	cyclic nucleotide binding	-3.85362	-0.880424	5141,5142,5144,5575,5577,6573,9693,340061	PDE4A,PDE4B,PDE4D,PRKAR1B,PRKAR2B,SLC19A1,RAPGEF2,STING1	8/-
11_Member	GO Molecular Functions	GO:0030551	cyclic nucleotide binding	-3.85362	-0.880424	5141,5142,5144,5575,5577,6573,9693,340061	PDE4A,PDE4B,PDE4D,PRKAR1B,PRKAR2B,SLC19A1,RAPGEF2,STING1	8/8
11_Member	GO Molecular Functions	GO:0030552	cAMP binding	-2.88954	-0.347603	5141,5142,5144,5575,5577,9693	PDE4A,PDE4B,PDE4D,PRKAR1B,PRKAR2B,RAPGEF2	6/6
12_Summary	GO Biological Processes	GO:0048525	negative regulation of viral process	-3.84149	-0.880424	684,3428,3434,4599,4938,4939,4940,5359,5610,5806,5987,6672,6733,6772,7124,7538,8519,8638,9023,9636,9830,10581,24138,55337,60489,64135,81603,91543,117854,104,558,940,2040,3576,5034,5045,5886,6609,7153,7706,26986,29883,30835,55254,79720,85363,1665,3433,3437,4690,6675,10346,11274,22978,23586,29915,79132,81570,84282,201292,340061,3654,3665,6773,11277,64343,824,7327,54739,87178	BST2,IFI16,IFIT1,MX1,OAS1,OAS2,OAS3,PLSCR1,EIF2AK2,PTX3,TRIM27,SP100,SRPK2,STAT1,TNF,ZFP36,IFITM1,OASL,CH25H,ISG15,TRIM14,IFITM2,IFIT5,SHFL,APOBEC3G,IFIH1,TRIM8,RSAD2,TRIM6,ADARB1,AXL,CD28,STOM,CXCL8,P4HB,FURIN,RAD23A,SMPD1,TOP2A,TRIM25,PABPC1,CNOT7,CD209,TMEM39A,VPS37B,TRIM5,DHX15,IFIT2,IFIT3,NCK1,UAP1,TRIM22,USP18,NT5C2,RIGI,HCFC2,DHX58,CLPB,RNF135,TRIM65,STING1,IRAK1,IRF7,STAT2,TREX1,AZI2,CAPN…	70/-
12_Member	GO Biological Processes	GO:0048525	negative regulation of viral process	-3.84149	-0.880424	684,3428,3434,4599,4938,4939,4940,5359,5610,5806,5987,6672,6733,6772,7124,7538,8519,8638,9023,9636,9830,10581,24138,55337,60489,64135,81603,91543,117854	BST2,IFI16,IFIT1,MX1,OAS1,OAS2,OAS3,PLSCR1,EIF2AK2,PTX3,TRIM27,SP100,SRPK2,STAT1,TNF,ZFP36,IFITM1,OASL,CH25H,ISG15,TRIM14,IFITM2,IFIT5,SHFL,APOBEC3G,IFIH1,TRIM8,RSAD2,TRIM6	29/49
12_Member	GO Biological Processes	GO:0050792	regulation of viral process	-3.56688	-0.727711	104,558,684,940,2040,3428,3434,3576,4599,4938,4939,4940,5034,5045,5359,5610,5806,5886,5987,6609,6672,6733,6772,7124,7153,7538,7706,8519,8638,9023,9636,9830,10581,24138,26986,29883,30835,55254,55337,60489,64135,79720,81603,85363,91543,117854	ADARB1,AXL,BST2,CD28,STOM,IFI16,IFIT1,CXCL8,MX1,OAS1,OAS2,OAS3,P4HB,FURIN,PLSCR1,EIF2AK2,PTX3,RAD23A,TRIM27,SMPD1,SP100,SRPK2,STAT1,TNF,TOP2A,ZFP36,TRIM25,IFITM1,OASL,CH25H,ISG15,TRIM14,IFITM2,IFIT5,PABPC1,CNOT7,CD209,TMEM39A,SHFL,APOBEC3G,IFIH1,VPS37B,TRIM8,TRIM5,RSAD2,TRIM6	46/90
12_Member	GO Biological Processes	GO:0140374	antiviral innate immune response	-3.32303	-0.572819	1665,3433,3434,3437,4599,4690,4938,4939,4940,5610,6675,7124,7706,8638,10346,11274,22978,23586,29915,60489,64135,79132,81570,84282,117854,201292,340061	DHX15,IFIT2,IFIT1,IFIT3,MX1,NCK1,OAS1,OAS2,OAS3,EIF2AK2,UAP1,TNF,TRIM25,OASL,TRIM22,USP18,NT5C2,RIGI,HCFC2,APOBEC3G,IFIH1,DHX58,CLPB,RNF135,TRIM6,TRIM65,STING1	27/47
12_Member	GO Biological Processes	GO:1903900	regulation of viral life cycle	-3.09677	-0.471495	104,558,684,940,3428,3434,3576,4599,4938,4939,4940,5034,5045,5359,5610,5886,6609,6733,7124,7153,7706,8519,8638,9023,9636,10581,24138,26986,29883,30835,55254,55337,60489,64135,79720,85363,91543,117854	ADARB1,AXL,BST2,CD28,IFI16,IFIT1,CXCL8,MX1,OAS1,OAS2,OAS3,P4HB,FURIN,PLSCR1,EIF2AK2,RAD23A,SMPD1,SRPK2,TNF,TOP2A,TRIM25,IFITM1,OASL,CH25H,ISG15,IFITM2,IFIT5,PABPC1,CNOT7,CD209,TMEM39A,SHFL,APOBEC3G,IFIH1,VPS37B,TRIM5,RSAD2,TRIM6	38/74
12_Member	GO Biological Processes	GO:0045071	negative regulation of viral genome replication	-3.03427	-0.433358	684,3428,3434,4599,4938,4939,4940,5359,5610,6733,7124,8519,8638,9636,10581,24138,55337,60489,64135,91543,117854	BST2,IFI16,IFIT1,MX1,OAS1,OAS2,OAS3,PLSCR1,EIF2AK2,SRPK2,TNF,IFITM1,OASL,ISG15,IFITM2,IFIT5,SHFL,APOBEC3G,IFIH1,RSAD2,TRIM6	21/35
12_Member	GO Biological Processes	GO:0034340	response to type I interferon	-2.4777	-0.1736	3434,3654,3665,4599,4938,4939,4940,6609,6672,6772,6773,8519,8638,9023,9636,10581,11277,55337,64135,64343,117854,201292	IFIT1,IRAK1,IRF7,MX1,OAS1,OAS2,OAS3,SMPD1,SP100,STAT1,STAT2,IFITM1,OASL,CH25H,ISG15,IFITM2,TREX1,SHFL,IFIH1,AZI2,TRIM6,TRIM65	22/40
12_Member	GO Biological Processes	GO:0045069	regulation of viral genome replication	-2.4157	-0.1736	104,684,940,3428,3434,3576,4599,4938,4939,4940,5359,5610,5886,6733,7124,7153,8519,8638,9636,10581,24138,26986,29883,55254,55337,60489,64135,91543,117854	ADARB1,BST2,CD28,IFI16,IFIT1,CXCL8,MX1,OAS1,OAS2,OAS3,PLSCR1,EIF2AK2,RAD23A,SRPK2,TNF,TOP2A,IFITM1,OASL,ISG15,IFITM2,IFIT5,PABPC1,CNOT7,TMEM39A,SHFL,APOBEC3G,IFIH1,RSAD2,TRIM6	29/57
12_Member	GO Biological Processes	GO:0035456	response to interferon-beta	-2.08424	-0.0148058	684,824,3428,4938,5359,6772,7327,8519,10581,11277,54739,55337,87178,117854,340061	BST2,CAPN2,IFI16,OAS1,PLSCR1,STAT1,UBE2G2,IFITM1,IFITM2,TREX1,XAF1,SHFL,PNPT1,TRIM6,STING1	15/26
13_Summary	GO Biological Processes	GO:0046466	membrane lipid catabolic process	-3.78264	-0.866069	427,1545,2517,2629,2720,2760,3073,3074,4074,4668,4758,5168,6609,8611,8613,8877,8879,683,952,1118,1203,1486,2632,3373,3556,4069,4121,4126,5111,6996,7099,7374,7841,8372,9695,10724,10855,23670,51172,57462,79661,80162,81793,149175,313,1390,6483,6487,8706,8733,9334,10026,23556,26301,27090,51604,79690,93183,93210,94005,256471	ASAH1,CYP1B1,FUCA1,GBA1,GLB1,GM2A,HEXA,HEXB,M6PR,NAGA,NEU1,ENPP2,SMPD1,PLPP1,PLPP3,SPHK1,SGPL1,BST1,CD38,CHIT1,CLN5,CTBS,GBE1,HYAL1,IL1RAP,LYZ,MAN1A1,MANBA,PCNA,TDG,TLR4,UNG,MOGS,HYAL3,EDEM1,OGA,HPSE,CEMIP2,NAGPA,MYORG,NEIL1,PGGHG,TLR10,MANEAL,AOAH,CREM,ST3GAL2,ST3GAL3,B3GALNT1,GPAA1,B4GALT5,PIGK,PIGN,GBGT1,ST6GALNAC4,PIGT,GAL3ST4,PIGM,PGAP3,PIGS,MFSD8	61/-
13_Member	GO Biological Processes	GO:0046466	membrane lipid catabolic process	-3.78264	-0.866069	427,1545,2517,2629,2720,2760,3073,3074,4074,4668,4758,5168,6609,8611,8613,8877,8879	ASAH1,CYP1B1,FUCA1,GBA1,GLB1,GM2A,HEXA,HEXB,M6PR,NAGA,NEU1,ENPP2,SMPD1,PLPP1,PLPP3,SPHK1,SGPL1	17/24
13_Member	GO Molecular Functions	GO:0016798	hydrolase activity, acting on glycosyl bonds	-3.12866	-0.486618	683,952,1118,1203,1486,2517,2629,2632,2720,2760,3073,3074,3373,3556,4069,4121,4126,4668,4758,5111,6609,6996,7099,7374,7841,8372,9695,10724,10855,23670,51172,57462,79661,80162,81793,149175	BST1,CD38,CHIT1,CLN5,CTBS,FUCA1,GBA1,GBE1,GLB1,GM2A,HEXA,HEXB,HYAL1,IL1RAP,LYZ,MAN1A1,MANBA,NAGA,NEU1,PCNA,SMPD1,TDG,TLR4,UNG,MOGS,HYAL3,EDEM1,OGA,HPSE,CEMIP2,NAGPA,MYORG,NEIL1,PGGHG,TLR10,MANEAL	36/69
13_Member	GO Biological Processes	GO:0019377	glycolipid catabolic process	-2.82332	-0.327143	2517,2629,2720,2760,3073,3074,4074,4668,4758,6609	FUCA1,GBA1,GLB1,GM2A,HEXA,HEXB,M6PR,NAGA,NEU1,SMPD1	10/13
13_Member	GO Biological Processes	GO:0030149	sphingolipid catabolic process	-2.7898	-0.313494	427,2629,2720,2760,3073,3074,4074,4758,5168,6609,8611,8613,8877,8879	ASAH1,GBA1,GLB1,GM2A,HEXA,HEXB,M6PR,NEU1,ENPP2,SMPD1,PLPP1,PLPP3,SPHK1,SGPL1	14/21
13_Member	GO Molecular Functions	GO:0015929	hexosaminidase activity	-2.44916	-0.1736	2760,3073,3074,3373,4668,8372,10724,23670,51172	GM2A,HEXA,HEXB,HYAL1,NAGA,HYAL3,OGA,CEMIP2,NAGPA	9/12
13_Member	GO Biological Processes	GO:0006689	ganglioside catabolic process	-2.40767	-0.1736	2720,2760,3073,3074,4758	GLB1,GM2A,HEXA,HEXB,NEU1	5/5
13_Member	GO Molecular Functions	GO:0004553	hydrolase activity, hydrolyzing O-glycosyl compounds	-2.32244	-0.108273	1118,1486,2517,2629,2632,2720,2760,3073,3074,3373,4069,4121,4126,4668,4758,7841,8372,9695,10724,10855,23670,51172,57462,80162,149175	CHIT1,CTBS,FUCA1,GBA1,GBE1,GLB1,GM2A,HEXA,HEXB,HYAL1,LYZ,MAN1A1,MANBA,NAGA,NEU1,MOGS,HYAL3,EDEM1,OGA,HPSE,CEMIP2,NAGPA,MYORG,PGGHG,MANEAL	25/48
13_Member	GO Biological Processes	GO:1903509	liposaccharide metabolic process	-2.15457	-0.0148058	313,1390,2517,2629,2720,2760,3073,3074,4074,4668,4758,6483,6487,6609,8706,8733,9334,10026,23556,26301,27090,51604,79690,93183,93210,94005,256471	AOAH,CREM,FUCA1,GBA1,GLB1,GM2A,HEXA,HEXB,M6PR,NAGA,NEU1,ST3GAL2,ST3GAL3,SMPD1,B3GALNT1,GPAA1,B4GALT5,PIGK,PIGN,GBGT1,ST6GALNAC4,PIGT,GAL3ST4,PIGM,PGAP3,PIGS,MFSD8	27/54
13_Member	GO Biological Processes	GO:0046479	glycosphingolipid catabolic process	-2.0848	-0.0148058	2629,2720,2760,3073,3074,4074,4758,6609	GBA1,GLB1,GM2A,HEXA,HEXB,M6PR,NEU1,SMPD1	8/11
14_Summary	GO Biological Processes	GO:0043300	regulation of leukocyte degranulation	-3.77598	-0.866069	613,634,2213,2242,2268,3134,3684,3916,4067,5880,6810,6850,8832,11314,27342,30817,201294,729230,3133,6372,9188,23586,148022,5359,5791,10666,146722,284021	BCR,CEACAM1,FCGR2B,FES,FGR,HLA-F,ITGAM,LAMP1,LYN,RAC2,STX4,SYK,CD84,CD300A,RABGEF1,ADGRE2,UNC13D,CCR2,HLA-E,CXCL6,DDX21,RIGI,TICAM1,PLSCR1,PTPRE,CD226,CD300LF,MILR1	28/-
14_Member	GO Biological Processes	GO:0043300	regulation of leukocyte degranulation	-3.77598	-0.866069	613,634,2213,2242,2268,3134,3684,3916,4067,5880,6810,6850,8832,11314,27342,30817,201294,729230	BCR,CEACAM1,FCGR2B,FES,FGR,HLA-F,ITGAM,LAMP1,LYN,RAC2,STX4,SYK,CD84,CD300A,RABGEF1,ADGRE2,UNC13D,CCR2	18/26
14_Member	GO Biological Processes	GO:0002886	regulation of myeloid leukocyte mediated immunity	-2.55659	-0.202089	613,2213,2242,2268,3133,3684,4067,5880,6372,6810,6850,8832,9188,11314,23586,27342,30817,148022,201294,729230	BCR,FCGR2B,FES,FGR,HLA-E,ITGAM,LYN,RAC2,CXCL6,STX4,SYK,CD84,DDX21,CD300A,RIGI,RABGEF1,ADGRE2,TICAM1,UNC13D,CCR2	20/35
14_Member	GO Biological Processes	GO:0043301	negative regulation of leukocyte degranulation	-2.50047	-0.1736	613,634,2213,3134,8832,11314,27342,729230	BCR,CEACAM1,FCGR2B,HLA-F,CD84,CD300A,RABGEF1,CCR2	8/10
14_Member	GO Biological Processes	GO:0033003	regulation of mast cell activation	-2.08756	-0.0148058	4067,5359,5791,8832,10666,11314,27342,146722,284021	LYN,PLSCR1,PTPRE,CD84,CD226,CD300A,RABGEF1,CD300LF,MILR1	9/13
15_Summary	GO Biological Processes	GO:0071674	mononuclear cell migration	-3.56384	-0.727711	101,301,613,1234,1235,1398,1910,2059,2621,2629,2683,3383,3569,3570,3695,3958,4478,4739,5175,6283,6288,6354,6364,7852,9023,10563,23603,50848,51676,54795,58191,64005,80270,91662,729230	ADAM8,ANXA1,BCR,CCR5,CCR6,CRK,EDNRB,EPS8,GAS6,GBA1,B4GALT1,ICAM1,IL6,IL6R,ITGB7,LGALS3,MSN,NEDD9,PECAM1,S100A12,SAA1,CCL7,CCL20,CXCR4,CH25H,CXCL13,CORO1C,F11R,ASB2,TRPM4,CXCL16,MYO1G,HSD3B7,NLRP12,CCR2	35/-
15_Member	GO Biological Processes	GO:0071674	mononuclear cell migration	-3.56384	-0.727711	101,301,613,1234,1235,1398,1910,2059,2621,2629,2683,3383,3569,3570,3695,3958,4478,4739,5175,6283,6288,6354,6364,7852,9023,10563,23603,50848,51676,54795,58191,64005,80270,91662,729230	ADAM8,ANXA1,BCR,CCR5,CCR6,CRK,EDNRB,EPS8,GAS6,GBA1,B4GALT1,ICAM1,IL6,IL6R,ITGB7,LGALS3,MSN,NEDD9,PECAM1,S100A12,SAA1,CCL7,CCL20,CXCR4,CH25H,CXCL13,CORO1C,F11R,ASB2,TRPM4,CXCL16,MYO1G,HSD3B7,NLRP12,CCR2	35/64
15_Member	GO Biological Processes	GO:0072676	lymphocyte migration	-2.06584	-0.0056	101,1235,1398,2621,2629,3383,3695,4478,4739,6288,6364,9023,10563,50848,58191,64005,80270,729230	ADAM8,CCR6,CRK,GAS6,GBA1,ICAM1,ITGB7,MSN,NEDD9,SAA1,CCL20,CH25H,CXCL13,F11R,CXCL16,MYO1G,HSD3B7,CCR2	18/33
16_Summary	GO Biological Processes	GO:0007229	integrin-mediated signaling pathway	-3.47771	-0.654944	634,1495,2185,2268,2530,2533,3055,3611,3676,3678,3679,3680,3684,3687,3693,3695,4739,5341,5747,6714,6850,7791,8482,8613,8829,9636,10451,10979,27040,83706,87,975,1525,3383,3385,3553,3913,3936,4067,4323,5034,6696,7045,10457,10666,50848,395,604,613,960,1499,2017,5175,6614,7059,7205,8394,10018,10855,64098,940,5329,79812,84034	CEACAM1,CTNNA1,PTK2B,FGR,FUT8,FYB1,HCK,ILK,ITGA4,ITGA5,ITGA7,ITGA9,ITGAM,ITGAX,ITGB5,ITGB7,NEDD9,PLEK,PTK2,SRC,SYK,ZYX,SEMA7A,PLPP3,NRP1,ISG15,VAV3,FERMT2,LAT,FERMT3,ACTN1,CD81,CXADR,ICAM1,ICAM3,IL1B,LAMB2,LCP1,LYN,MMP14,P4HB,SPP1,TGFBI,GPNMB,CD226,F11R,ARHGAP6,BCL6,BCR,CD44,CTNNB1,CTTN,PECAM1,SIGLEC1,THBS3,TRIP6,PIP5K1A,BCL2L11,HPSE,PARVG,CD28,PLAUR,MMRN2,EMILIN2	64/-
16_Member	GO Biological Processes	GO:0007229	integrin-mediated signaling pathway	-3.47771	-0.654944	634,1495,2185,2268,2530,2533,3055,3611,3676,3678,3679,3680,3684,3687,3693,3695,4739,5341,5747,6714,6850,7791,8482,8613,8829,9636,10451,10979,27040,83706	CEACAM1,CTNNA1,PTK2B,FGR,FUT8,FYB1,HCK,ILK,ITGA4,ITGA5,ITGA7,ITGA9,ITGAM,ITGAX,ITGB5,ITGB7,NEDD9,PLEK,PTK2,SRC,SYK,ZYX,SEMA7A,PLPP3,NRP1,ISG15,VAV3,FERMT2,LAT,FERMT3	30/53
16_Member	GO Molecular Functions	GO:0005178	integrin binding	-2.74148	-0.295661	87,975,1525,3383,3385,3553,3611,3676,3678,3680,3684,3687,3693,3695,3913,3936,4067,4323,5034,5747,6696,6714,6850,7045,8482,8613,9636,10457,10666,10979,50848,83706	ACTN1,CD81,CXADR,ICAM1,ICAM3,IL1B,ILK,ITGA4,ITGA5,ITGA9,ITGAM,ITGAX,ITGB5,ITGB7,LAMB2,LCP1,LYN,MMP14,P4HB,PTK2,SPP1,SRC,SYK,TGFBI,SEMA7A,PLPP3,ISG15,GPNMB,CD226,FERMT2,F11R,FERMT3	32/62
16_Member	GO Biological Processes	GO:0007160	cell-matrix adhesion	-2.50276	-0.1736	87,395,604,613,960,1499,2017,3611,3676,3678,3679,3680,3684,3687,3693,3695,5175,6614,6714,7059,7205,7791,8394,10018,10855,10979,64098,83706	ACTN1,ARHGAP6,BCL6,BCR,CD44,CTNNB1,CTTN,ILK,ITGA4,ITGA5,ITGA7,ITGA9,ITGAM,ITGAX,ITGB5,ITGB7,PECAM1,SIGLEC1,SRC,THBS3,TRIP6,ZYX,PIP5K1A,BCL2L11,HPSE,FERMT2,PARVG,FERMT3	28/54
16_Member	GO Cellular Components	GO:0098636	protein complex involved in cell adhesion	-2.0303	0	940,3676,3678,3679,3680,3684,3687,3693,3695,3913,4067,5329,79812,84034	CD28,ITGA4,ITGA5,ITGA7,ITGA9,ITGAM,ITGAX,ITGB5,ITGB7,LAMB2,LYN,PLAUR,MMRN2,EMILIN2	14/24
17_Summary	GO Biological Processes	GO:0008217	regulation of blood pressure	-3.39806	-0.600848	18,94,134,367,1522,1889,1906,1909,1910,2132,2621,2768,5023,5125,5468,5547,5742,5743,5770,6446,6518,6648,7124,7873,8870,9424,27131,28514,51752,59342,64167,84034	ABAT,ACVRL1,ADORA1,AR,CTSZ,ECE1,EDN1,EDNRA,EDNRB,EXT2,GAS6,GNA12,P2RX1,PCSK5,PPARG,PRCP,PTGS1,PTGS2,PTPN1,SGK1,SLC2A5,SOD2,TNF,MANF,IER3,KCNK6,SNX5,DLL1,ERAP1,SCPEP1,ERAP2,EMILIN2	32/-
17_Member	GO Biological Processes	GO:0008217	regulation of blood pressure	-3.39806	-0.600848	18,94,134,367,1522,1889,1906,1909,1910,2132,2621,2768,5023,5125,5468,5547,5742,5743,5770,6446,6518,6648,7124,7873,8870,9424,27131,28514,51752,59342,64167,84034	ABAT,ACVRL1,ADORA1,AR,CTSZ,ECE1,EDN1,EDNRA,EDNRB,EXT2,GAS6,GNA12,P2RX1,PCSK5,PPARG,PRCP,PTGS1,PTGS2,PTPN1,SGK1,SLC2A5,SOD2,TNF,MANF,IER3,KCNK6,SNX5,DLL1,ERAP1,SCPEP1,ERAP2,EMILIN2	32/58
17_Member	GO Biological Processes	GO:0045776	negative regulation of blood pressure	-2.44916	-0.1736	18,134,5547,6648,7124,8870,9424,27131,59342	ABAT,ADORA1,PRCP,SOD2,TNF,IER3,KCNK6,SNX5,SCPEP1	9/12
17_Member	GO Biological Processes	GO:0003073	regulation of systemic arterial blood pressure	-2.35016	-0.129461	134,367,1522,1889,1906,1910,2621,5125,5547,5770,6518,6648,7124,7873,8870,9424	ADORA1,AR,CTSZ,ECE1,EDN1,EDNRB,GAS6,PCSK5,PRCP,PTPN1,SLC2A5,SOD2,TNF,MANF,IER3,KCNK6	16/27
17_Member	GO Biological Processes	GO:0003085	negative regulation of systemic arterial blood pressure	-2.18864	-0.0263387	134,5547,6648,7124,8870,9424	ADORA1,PRCP,SOD2,TNF,IER3,KCNK6	6/7
18_Summary	GO Biological Processes	GO:0060213	positive regulation of nuclear-transcribed mRNA poly(A) tail shortening	-3.37152	-0.598449	7538,7832,10140,22849,26986,27161,29883	ZFP36,BTG2,TOB1,CPEB3,PABPC1,AGO2,CNOT7	7/-
18_Member	GO Biological Processes	GO:0060213	positive regulation of nuclear-transcribed mRNA poly(A) tail shortening	-3.37152	-0.598449	7538,7832,10140,22849,26986,27161,29883	ZFP36,BTG2,TOB1,CPEB3,PABPC1,AGO2,CNOT7	7/7
18_Member	GO Biological Processes	GO:0060211	regulation of nuclear-transcribed mRNA poly(A) tail shortening	-2.61616	-0.233928	7538,7832,10140,22849,26986,27161,29883	ZFP36,BTG2,TOB1,CPEB3,PABPC1,AGO2,CNOT7	7/8
19_Summary	GO Biological Processes	GO:2000392	regulation of lamellipodium morphogenesis	-3.37152	-0.598449	960,5168,6714,10630,23189,23603,348110	CD44,ENPP2,SRC,PDPN,KANK1,CORO1C,ARPIN	7/-
19_Member	GO Biological Processes	GO:2000392	regulation of lamellipodium morphogenesis	-3.37152	-0.598449	960,5168,6714,10630,23189,23603,348110	CD44,ENPP2,SRC,PDPN,KANK1,CORO1C,ARPIN	7/7
20_Summary	GO Cellular Components	GO:0048787	presynaptic active zone membrane	-3.20581	-0.486618	320,2054,2906,5023,5028,6804,8676,8775,9170,23208,55799	APBA1,STX2,GRIN2D,P2RX1,P2RY1,STX1A,STX11,NAPA,LPAR2,SYT11,CACNA2D3	11/-
20_Member	GO Cellular Components	GO:0048787	presynaptic active zone membrane	-3.20581	-0.486618	320,2054,2906,5023,5028,6804,8676,8775,9170,23208,55799	APBA1,STX2,GRIN2D,P2RX1,P2RY1,STX1A,STX11,NAPA,LPAR2,SYT11,CACNA2D3	11/14
