# Supplementary material for: Plasma Membrane Remodeling During Microglial Activation: A Hypothesis Linking Microglial Shape and Lipid Droplet Formation
Source: Glia. 2026 Jun 25;74(8):e70193. doi: 10.1002/glia.70193 (PMC13296839; doi:10.1002/glia.70193)
Supplement: Supplementary file 8 — Table S8: Human homologues of “LDAM” gene list (Marschallinger et al. 2020), fold changes and FDR‐corrected p values for gene expression of microglia with and without LPS, treatment and enrichment of GO categories for genes regulated in the same and opposite directions in aged mouse microglia and human iPSC‐derived microglia datasets. [file GLIA-74-0-s005.xlsx]

## Sheet: 8-LDAM_list
Original mouse LDAM genes from PMID: 31959936							Human gene orthologues and direct comparison to mouse data
							Human data from PMID: 40644302, mouse data from PMID: 31959936									Enriched categories of genes in mouse LDAM signature and human iPSC-derived microglia LPS treatment that are significantly regulated in the SAME direction
Mouse gene	baseMean	log2FoldChange	pvalue	padj	PFCscore		Human gene name	Mouse gene	log2FoldChange (human iPSC microglia LPS vs Vehicle)	Adjusted p-value	Detected in human iPSC-derived microglia data?	log2FoldChange Mouse LDAM dataset	Adjusted p-value	Log Fold Change Same direction?		GO Term Type	GO Term	Description	LogP	Symbols	Number of genes in Term
Gpr165	2328.89	-0.638552	1.40432e-14	5.78487e-11	8.84556		C3orf70	2510009E07Rik	#N/A	#N/A	not detected	-0.638552	5.78487e-11	#N/A		GO Biological Processes	GO:0010970	transport along microtubule	-2.85377	DST,CDC42,HIF1A,HSBP1,PCM1,MAP2K1,TUBA1A,TRAK2,SPG11,CCDC88A,DYNLT3,RAB11A,ASH1L	13
Macf1	2441.45	-0.792156	7.28683e-14	2.25127e-10	10.4069		KIAA1671	2900026A02Rik	1.44416	0.029615	detected	-0.792156	2.25127e-10	opp		GO Molecular Functions	GO:0005543	phospholipid binding	-2.50335	ANXA3,ANXA5,ANXA6,ANXA7,AXL,DNM2,ITPR3,PITPNA,PRKCI,TLN1,SH3PXD2A,RASA4,SNX10,GLTP,CCDC88A,SNX29,RASA4B	17
Wnk1	1691.22	-0.828222	8.12545e-13	1.67357e-09	10.0133		KIAA1191	4833439L19Rik	1.124	0.000741594	detected	-0.828222	1.67357e-09	opp		GO Biological Processes	GO:0009952	anterior/posterior pattern specification	-2.43561	ACVR2B,BPTF,KMT2A,BHLHE40,TDRD7,BHLHE41	6
Axl	1897.82	-0.909734	5.21477e-12	7.16046e-09	10.2643		C1orf159	9430015G10Rik	1.44565	0.00020038	detected	-0.909734	7.16046e-09	opp		GO Biological Processes	GO:0007420	brain development	-2.23784	ATRX,AXL,BNIP3,CDC42,ATF2,CX3CR1,S1PR1,BPTF,FCGR2B,HIF1A,PCM1,MAP2K1,UGP2,TUBA1A,NRP1,CDK5R1,HERC1,RNF7,ANP32B,NIPBL,CHD7,LYPD6	22
Zfp69	2262.42	-0.514071	5.96944e-12	7.37704e-09	5.76997		ABCA2	Abca2	-1.67013	1.1276e-05	detected	-0.514071	7.37704e-09	same		GO Biological Processes	GO:0035088	establishment or maintenance of apical/basal cell polarity	-2.02694	CDC42,MSN,PRKCI,FSCN1,WDR1	5
Pde2a	8366.72	0.434294	9.02044e-12	1.00281e-08	4.79668		ABCA9	Abca9	#N/A	#N/A	not detected	0.434294	1.00281e-08	#N/A		GO Biological Processes	GO:0007229	integrin-mediated signaling pathway	-2.02694	DST,CDC42,MYH9,TLN1,NRP1	5
Cybb	309.007	-1.40052	3.13709e-11	2.98216e-08	14.7103		ABCC3	Abcc3	-2.43865	1.58451e-10	detected	-1.40052	2.98216e-08	same		GO Molecular Functions	GO:0043022	ribosome binding	-2.02694	DHX9,EIF5A,EIF5A2,EIF5AL1,RICTOR,EIF4G2,EIF3A	7
Ldhb	16134.1	0.38907	4.27502e-11	3.77362e-08	4.03429		ABHD17C	Abhd17c	-1	1	detected	0.38907	3.77362e-08	opp		GO Cellular Components	GO:0000502	proteasome complex	-2.02694	PSMA1,PSMA6,PSMB2,VCP,UBQLN1	5
Cd63	7863.16	0.484207	5.60627e-11	4.61882e-08	4.96376		ABHD4	Abhd4	-1.41762	8.41279e-07	detected	0.484207	4.61882e-08	opp
Cd74	1341.47	-0.972552	6.11268e-11	4.72128e-08	9.93342		ABR	Abr	-1.9856	4.35267e-10	detected	-0.972552	4.72128e-08	same		Enriched categories of genes in mouse LDAM signature and human iPSC-derived microglia LPS treatment that are significantly regulated in the OPPOSITE direction
Bod1l	895.972	-0.865097	7.27671e-11	5.28974e-08	8.77041		ACADL	Acadl	#N/A	#N/A	not detected	-0.865097	5.28974e-08	#N/A		GO Term Type	GO Term	Description	LogP	Symbols	Number of genes in Term
Phip	1722.81	-0.674552	8.97781e-11	6.16376e-08	6.77711		ACAP2	Acap2	#N/A	#N/A	not detected	-0.674552	6.16376e-08	#N/A		GO Biological Processes	GO:0019221	cytokine-mediated signaling pathway	-3.09844	CHUK,EIF5A,IL2RG,IL7R,IL10RA,IRF7,OAS3,CCL8,IFITM1,RNF7,IFITM3,CXCL13,IFITM2,TOLLIP,TNIP2	15
Dazap2	11878.3	0.372337	7.54098e-10	4.42007e-07	3.39667		ACE	Ace	-1.18815	0.0698351	detected	0.372337	4.42007e-07	opp		GO Biological Processes	GO:0032787	monocarboxylic acid metabolic process	-2.7486	ACLY,C3,CYP27A1,HADHB,HADH,HIF1A,HSD17B4,PFKFB3,SCD,SCP2,SGPL1,MORC2,SIRT2,PTGR2,CAD,MTRR,MDH1,RENBP,GNPDA1,NPL	20
Cdkn1a	382.014	-1.04833	7.86871e-10	4.42007e-07	9.54409		ACLY	Acly	2.23034	6.51107e-11	detected	-1.04833	4.42007e-07	opp		GO Biological Processes	GO:0036294	cellular response to decreased oxygen levels	-2.55366	ADAM8,BNIP3L,CYBB,HIF1A,SDHD,CITED2,SIRT2,HP1BP3,FIS1,FUNDC1,ATP6V1A	11
Chd7	3175.94	-0.504447	1.40439e-09	7.54587e-07	4.46563		ACRBP	Acrbp	-1.54618	6.33676e-06	detected	-0.504447	7.54587e-07	same		GO Biological Processes	GO:0002253	activation of immune response	-2.3063	C3,CHUK,CTSS,IRF7,OAS3,LAT2,IKBKG,RNF7,NLRP1,SIRT2,SPG21,PSPC1,TNIP2,TRAF3IP3,ADAM8,LAG3,LAMP1,PVR,CCDC134	19
Rbbp4	6086.61	0.426359	1.52505e-09	7.85276e-07	3.75909		ACVR2B	Acvr2b	-1.04913	0.982135	detected	0.426359	7.85276e-07	opp		GO Molecular Functions	GO:0032182	ubiquitin-like protein binding	-2.18828	IKBKG,SIRT2,TOLLIP,NPLOC4	4
Dst	1264.99	-0.705008	1.73901e-09	8.59629e-07	6.17566		ADAM8	Adam8	1.51716	2.04076e-05	detected	-0.705008	8.59629e-07	opp		GO Biological Processes	GO:2000243	positive regulation of reproductive process	-2.18828	INSR,HYAL3,CITED2,SIRT2	4
2900026A02Rik	256.277	1.10552	1.81157e-09	8.61053e-07	9.66439		ADAMTS10	Adamts10	-3.68248	2.97489e-10	detected	1.10552	8.61053e-07	opp		GO Cellular Components	GO:0005775	vacuolar lumen	-2.00106	ACLY,C3,TPP1,CTSS,GDI2,CTSA,CREG1,PLD3,TOLLIP	9
Gm1966	91.3994	-1.70244	4.06213e-09	1.85925e-06	14.2856		ADAMTS16	Adamts16	-1	1	detected	-1.70244	1.85925e-06	same
Prpf38b	2771.97	-0.53831	4.60437e-09	2.03217e-06	4.4878		ADD1	Add1	-1.05022	0.531585	detected	-0.53831	2.03217e-06	same
4632427E13Rik	649.151	-0.72437	4.97023e-09	2.11801e-06	6.0149		ADD3	Add3	-1.10958	0.574651	detected	-0.72437	2.11801e-06	same
Cat	3515.83	0.430541	6.37075e-09	2.53967e-06	3.52863		ADI1	Adi1	-1.08174	0.153992	detected	0.430541	2.53967e-06	opp
Npl	1636.69	0.510537	2.32367e-08	8.97372e-06	3.89735		ADIPOR1	Adipor1	1.11965	0.00291566	detected	0.510537	8.97372e-06	same
Slc25a5	11945.3	0.379776	3.22886e-08	1.20916e-05	2.84488		ADRB1	Adrb1	#N/A	#N/A	not detected	0.379776	1.20916e-05	#N/A
Adrb2	12566.8	-0.341772	3.63956e-08	1.32287e-05	2.54243		ADRB2	Adrb2	1.47089	2.00911e-05	detected	-0.341772	1.32287e-05	opp
Usp34	216.948	-1.12452	4.60799e-08	1.62701e-05	8.25		AGFG1	Agfg1	1.89745	5.93287e-11	detected	-1.12452	1.62701e-05	opp
Herc1	1066.24	-0.62885	5.63642e-08	1.93486e-05	4.55853		AHCYL2	Ahcyl2	-1.05277	0.840247	detected	-0.62885	1.93486e-05	same
Kl	84.4236	2.57377	6.01704e-08	2.00969e-05	18.5842		AKR1A1	Akr1a1	-1.10566	0.172912	detected	2.57377	2.00969e-05	opp
Ddx5	12727.2	-0.35885	8.1712e-08	2.65736e-05	2.54342		ALDH2	Aldh2	-3.07048	2.27596e-14	detected	-0.35885	2.65736e-05	same
Tcirg1	8767.84	-0.367539	8.4285e-08	2.67075e-05	2.60006		ALDH3A2	Aldh3a2	-1.37419	1.46106e-08	detected	-0.367539	2.67075e-05	same
E430025E21Rik	2002.82	0.4524	8.98242e-08	2.77512e-05	3.18788		ALDH4A1	Aldh4a1	1.26216	0.00586919	detected	0.4524	2.77512e-05	same
Adipor1	8863.81	0.434266	1.07335e-07	3.21988e-05	3.02651		ANGPTL7	Angptl7	#N/A	#N/A	not detected	0.434266	3.21988e-05	#N/A
Kcna3	241.053	-1.01171	1.09431e-07	3.21988e-05	7.04235		ANK2	Ank2	1.85493	6.28765e-08	detected	-1.01171	3.21988e-05	opp
Rapsn	378.906	0.779927	1.17844e-07	3.38679e-05	5.40387		ANKFY1	Ankfy1	-1.04702	0.807236	detected	0.779927	3.38679e-05	opp
Hsd17b4	5591	0.4036	1.32856e-07	3.65071e-05	2.7754		ANKRD11	Ankrd11	-1.02462	0.995695	detected	0.4036	3.65071e-05	opp
Malat1	39471.5	-1.07642	1.32936e-07	3.65071e-05	7.40182		ANKRD13A	Ankrd13a	-1.3996	2.28816e-07	detected	-1.07642	3.65071e-05	same
Ash1l	922.645	-0.812475	1.42875e-07	3.83838e-05	5.56143		ANO7	Ano7	#N/A	#N/A	not detected	-0.812475	3.83838e-05	#N/A
Kmt2a	609.846	-0.70934	1.48243e-07	3.89783e-05	4.8441		ANP32B	Anp32b	-1.60752	5.67793e-07	detected	-0.70934	3.89783e-05	same
Gpd1l	3882.87	0.401263	1.66589e-07	4.28898e-05	2.7199		ANXA3	Anxa3	22.6044	2.34257e-14	detected	0.401263	4.28898e-05	same
Chd2	756.389	-0.671667	1.79069e-07	4.51619e-05	4.53173		ANXA5	Anxa5	1.1281	0.00485273	detected	-0.671667	4.51619e-05	opp
Atrx	1249.96	-0.5705	1.92914e-07	4.76806e-05	3.8307		ANXA6	Anxa6	4.68981	3.87642e-10	detected	-0.5705	4.76806e-05	opp
Ch25h	69.4986	-1.86464	2.34226e-07	5.67562e-05	12.3633		ANXA7	Anxa7	1.15504	0.000504645	detected	-1.86464	5.67562e-05	opp
Tet2	1068.29	-0.512127	2.68698e-07	6.3857e-05	3.36505		AP1B1	Ap1b1	-2.53838	4.12781e-13	detected	-0.512127	6.3857e-05	same
Hnrnpk	18961.6	0.299575	2.97243e-07	6.84971e-05	1.95529		AP1S2	Ap1s2	1.08511	0.606125	detected	0.299575	6.84971e-05	same
Vamp1	454.665	-0.852523	2.99308e-07	6.84971e-05	5.56176		APBB3	Apbb3	1.96295	4.25462e-09	detected	-0.852523	6.84971e-05	opp
Sepp1	80729.7	0.31175	3.12191e-07	7.01465e-05	2.02812		APC	Apc	#N/A	#N/A	not detected	0.31175	7.01465e-05	#N/A
Clec7a	1070.87	-0.542077	3.25304e-07	7.17876e-05	3.51684		APOBEC3H	Apobec3	#N/A	#N/A	not detected	-0.542077	7.17876e-05	#N/A
Sdcbp	18685	0.40289	3.46651e-07	7.503e-05	2.60272		ARF3	Arf3	1.20642	0.00194535	detected	0.40289	7.503e-05	same
Bptf	369.938	-0.729023	3.52139e-07	7.503e-05	4.70459		ARHGAP11A	Arhgap11a	-2.07204	6.6109e-08	detected	-0.729023	7.503e-05	same
Angptl7	934.721	0.555093	3.60667e-07	7.55445e-05	3.57641		ARHGAP19	Arhgap19	1.25254	0.00190597	detected	0.555093	7.55445e-05	same
Cndp2	7280.08	0.400452	3.72836e-07	7.67917e-05	2.5743		ARHGAP30	Arhgap30	1.42821	2.38458e-05	detected	0.400452	7.67917e-05	same
Ppp1cb	2684.42	0.457927	3.92788e-07	7.9575e-05	2.93341		ARHGAP31	Arhgap31	1.65007	6.45928e-07	detected	0.457927	7.9575e-05	same
Lilrb4	211.344	-0.998476	4.72943e-07	9.42683e-05	6.31555		ARHGEF12	Arhgef12	-1.39138	0.0108776	detected	-0.998476	9.42683e-05	same
Zfp36	9387.56	-0.491336	5.66726e-07	0.000111168	3.06919		ARL5A	Arl5a	-2.36558	1.35564e-07	detected	-0.491336	0.000111168	same
Arhgap19	631.492	0.65401	5.78778e-07	0.000111758	4.07938		ARPC5	Arpc5	1.05752	0.749008	detected	0.65401	0.000111758	same
Gltp	5283.19	0.366579	6.34114e-07	0.00012056	2.27199		ARRDC3	Arrdc3	1.77675	3.26247e-09	detected	0.366579	0.00012056	same
Rab7	4416.29	0.357477	7.30892e-07	0.000133143	2.19353		ARSG	Arsg	-1.28421	8.06612e-06	detected	0.357477	0.000133143	opp
Fam21	4081.33	0.388545	7.32618e-07	0.000133143	2.38377		ASB13	Asb13	-1.65587	3.02289e-08	detected	0.388545	0.000133143	opp
Rab5b	2584.42	0.43201	7.47944e-07	0.000133958	2.64655		ASH1L	Ash1l	-1.33986	0.0269705	detected	0.43201	0.000133958	opp
Ube2j1	6151.29	0.32097	8.60063e-07	0.000150469	1.94684		ATAT1	Atat1	#N/A	#N/A	not detected	0.32097	0.000150469	#N/A
Acly	11919	0.348423	8.64486e-07	0.000150469	2.11257		ATF2	Atf2	1.15776	0.421289	detected	0.348423	0.000150469	same
Lag3	5378.69	0.472472	9.7436e-07	0.000167238	2.84016		ATG3	Atg3	1.19921	2.07859e-05	detected	0.472472	0.000167238	same
Pdcd1	653.377	-0.747741	1.00219e-06	0.000169658	4.48574		ATP6V0D1	Atp6v0d1	-1.60011	6.38709e-07	detected	-0.747741	0.000169658	same
Ace	32.6307	2.79836	1.08788e-06	0.000179506	16.6878		ATP6V1A	Atp6v1a	-1.28864	0.00235427	detected	2.79836	0.000179506	opp
Smim14	2020.4	0.398517	1.13557e-06	0.00018465	2.3691		ATP6V1C1	Atp6v1c1	-1.16757	0.0743174	detected	0.398517	0.00018465	opp
Rnf7	1486.38	0.446075	1.20764e-06	0.000190807	2.6399		ATP6V1G1	Atp6v1g1	-1.07244	0.369054	detected	0.446075	0.000190807	opp
Dusp27	1129.16	0.51426	1.2137e-06	0.000190807	3.0423		ATP8B2	Atp8b2	1.99752	3.49085e-05	detected	0.51426	0.000190807	same
Golga4	773.391	-0.546731	1.21975e-06	0.000190807	3.23322		ATRX	Atrx	-1.7987	0.0086651	detected	-0.546731	0.000190807	same
Map4k4	859.2	-0.634329	1.41842e-06	0.00021911	3.70968		ATXN10	Atxn10	-1.20756	0.00361121	detected	-0.634329	0.00021911	same
Taok1	1055.67	-0.519761	1.50512e-06	0.000229633	3.02627		AVL9	Avl9	1.09872	0.417763	detected	-0.519761	0.000229633	opp
Pnisr	2151.09	-0.566338	1.59992e-06	0.00024112	3.28244		AXL	Axl	-7.56553	2.26485e-14	detected	-0.566338	0.00024112	same
Apobec3	2278.45	-0.394033	1.63029e-06	0.000242736	2.28056		BACH2	Bach2	-1.29426	1.78527e-05	detected	-0.394033	0.000242736	same
Tmod3	3517.94	0.343457	1.70576e-06	0.00024858	1.98109		BAZ2B	Baz2b	#N/A	#N/A	not detected	0.343457	0.00024858	#N/A
Myh9	5729.17	0.396597	1.71601e-06	0.00024858	2.28657		BFSP1	Bfsp1	#N/A	#N/A	not detected	0.396597	0.00024858	#N/A
Ankfy1	5633.83	0.379988	1.72988e-06	0.00024858	2.18948		BHLHE40	Bhlhe40	-1.17152	0.00507368	detected	0.379988	0.00024858	opp
Mmp14	1632.42	-0.435145	1.77001e-06	0.000251422	2.50297		BHLHE41	Bhlhe41	-1.20699	0.000349205	detected	-0.435145	0.000251422	same
Rab11fip5	3859.72	0.395831	1.79303e-06	0.000251798	2.27461		BNIP3	Bnip3	1.53641	0.000726052	detected	0.395831	0.000251798	same
Zfp706	10100.1	0.311366	1.87642e-06	0.000260548	1.78309		BNIP3L	Bnip3l	-1.69598	1.60039e-07	detected	0.311366	0.000260548	opp
H2-Eb1	99.0754	-2.13431	2.01535e-06	0.000276729	12.1563		BOD1L1	Bod1l	#N/A	#N/A	not detected	-2.13431	0.000276729	#N/A
Igfbp4	808.182	-0.505155	2.04677e-06	0.000277957	2.87379		BPTF	Bptf	-1.52576	0.0012823	detected	-0.505155	0.000277957	same
Wsb1	11648.4	-0.341606	2.13737e-06	0.000287104	1.93695		BRF1	Brf1	1.02898	0.995334	detected	-0.341606	0.000287104	opp
Atp6v1a	2635.69	0.390976	2.49513e-06	0.000331557	2.1906		BRK1	Brk1	-1.37033	2.28607e-06	detected	0.390976	0.000331557	opp
Nup214	2760.61	0.414864	2.75685e-06	0.000362438	2.30648		BTBD7	Btbd7	1.25212	0.0182518	detected	0.414864	0.000362438	same
Nek6	6532.85	0.311946	2.81723e-06	0.000366477	1.73136		BZW1	Bzw1	-1.05864	0.899854	detected	0.311946	0.000366477	opp
Rcbtb2	10227.1	0.323328	3.25091e-06	0.000418487	1.77442		C3	C3	-1.83043	2.29052e-10	detected	0.323328	0.000418487	opp
Bhlhe41	2674.16	-0.376222	3.5531e-06	0.000452673	2.05018		CAB39	Cab39	1.19114	0.0237255	detected	-0.376222	0.000452673	opp
Dock2	11732.4	0.308315	3.81921e-06	0.00048161	1.67046		CAD	Cad	-1.70447	1.25483e-06	detected	0.308315	0.00048161	opp
H2-Ab1	473.494	-0.939127	4.11171e-06	0.000513257	5.05812		CALM2	Calm2	-1.60732	2.20436e-07	detected	-0.939127	0.000513257	same
Cnot1	2972.26	0.36854	4.17039e-06	0.000515377	1.98268		CAMK1	Camk1	-2.82099	8.94662e-12	detected	0.36854	0.000515377	opp
Rassf4	5298.97	0.370976	4.33962e-06	0.000522515	1.98937		CAPZA1	Capza1	1.19412	0.0185081	detected	0.370976	0.000522515	same
BC005561	646.989	-0.651044	4.36228e-06	0.000522515	3.48978		CAPZA2	Capza2	#N/A	#N/A	not detected	-0.651044	0.000522515	#N/A
Nsd1	1315.63	-0.440258	4.38248e-06	0.000522515	2.35903		CAPZB	Capzb	-1.23719	6.44573e-05	detected	-0.440258	0.000522515	same
Kmt2d	1112.64	-0.666525	4.39728e-06	0.000522515	3.57045		CAT	Cat	-1.17537	0.00156391	detected	-0.666525	0.000522515	same
Trip6	394.021	-0.669551	5.00394e-06	0.00058894	3.54908		CCDC134	Ccdc134	1.61974	6.8866e-07	detected	-0.669551	0.00058894	opp
Ghitm	7598.94	0.303762	5.23417e-06	0.000610226	1.60421		CCDC142	Ccdc142	#N/A	#N/A	not detected	0.303762	0.000610226	#N/A
Ipmk	2075.29	0.350116	5.31419e-06	0.000613764	1.84671		CCDC88A	Ccdc88a	-1.76025	0.00265021	detected	0.350116	0.000613764	opp
Nol8	411.401	-0.738221	5.74695e-06	0.0006576	3.86869		CCL8	Ccl12	28.0322	3.29736e-13	detected	-0.738221	0.0006576	opp
Cab39	5693.12	0.312809	5.85405e-06	0.00066371	1.63679		CCNL2	Ccnl2	-1.23249	0.000516859	detected	0.312809	0.00066371	opp
Emr1	19753.8	0.288688	5.92658e-06	0.000665824	1.50903		CCNT2	Ccnt2	#N/A	#N/A	not detected	0.288688	0.000665824	#N/A
2810474O19Rik	2109.15	-0.497939	6.28026e-06	0.000699202	2.59029		CD22	Cd22	-2.39967	2.40977e-11	detected	-0.497939	0.000699202	same
Tln1	16257.7	0.386669	6.43143e-06	0.000709639	2.00746		CD2AP	Cd2ap	-1.27136	0.186009	detected	0.386669	0.000709639	opp
Hp1bp3	5097.32	0.294379	6.494e-06	0.000710202	1.52709		CD44	Cd44	6.95915	2.26485e-14	detected	0.294379	0.000710202	same
Ccl12	671.408	-0.631586	6.7167e-06	0.000728114	3.26709		CD52	Cd52	-6.77605	4.82059e-13	detected	-0.631586	0.000728114	same
Tuba1a	7865.43	0.464719	7.07978e-06	0.000756876	2.39329		CD63	Cd63	1.04731	0.962354	detected	0.464719	0.000756876	same
Add3	2512.48	0.342112	7.10451e-06	0.000756876	1.76135		CD72	Cd72	#N/A	#N/A	not detected	0.342112	0.000756876	#N/A
Lpar6	6133.48	-0.44574	7.37508e-06	0.000777234	2.28764		CD74	Cd74	-4.32068	5.30653e-12	detected	-0.44574	0.000777234	same
Acrbp	390.226	-0.699577	7.4214e-06	0.000777234	3.58849		CD9	Cd9	-3.68255	2.20668e-12	detected	-0.699577	0.000777234	same
Lrrc45	1602.71	-0.465139	7.75719e-06	0.000805574	2.377		CDC42	Cdc42	1.07762	0.422232	detected	-0.465139	0.000805574	opp
Slc13a4	19.8532	2.91693	8.8642e-06	0.000912865	14.7374		CDK11B	Cdk11b	#N/A	#N/A	not detected	2.91693	0.000912865	#N/A
Kmt2c	1072.86	-0.605817	9.02883e-06	0.000917067	3.05596		CDK11A	Cdk11b	#N/A	#N/A	not detected	-0.605817	0.000917067	#N/A
Fnip2	1490.21	0.503152	9.05342e-06	0.000917067	2.53749		CDK13	Cdk13	-1.08331	0.556401	detected	0.503152	0.000917067	opp
Map1lc3b	5155.81	0.332519	9.22244e-06	0.000926592	1.67428		CDK5R1	Cdk5r1	-1.02169	0.996225	detected	0.332519	0.000926592	opp
Nxt2	1763.46	0.393077	9.43425e-06	0.000938664	1.97533		CDKN1A	Cdkn1a	1.35395	0.000170988	detected	0.393077	0.000938664	same
Serp1	9894.32	0.303195	9.4945e-06	0.000938664	1.52281		CETN2	Cetn2	2.03374	1.1902e-08	detected	0.303195	0.000938664	same
Msn	25899.7	0.302466	9.67909e-06	0.000946324	1.51661		CH25H	Ch25h	18.4787	2.26485e-14	detected	0.302466	0.000946324	same
D730005E14Rik	204.539	-0.871638	9.77777e-06	0.000946324	4.3667		CHCHD2	Chchd2	#N/A	#N/A	not detected	-0.871638	0.000946324	#N/A
Eif4enif1	1528.71	-0.391288	9.8017e-06	0.000946324	1.95985		CHD2	Chd2	-1.19174	0.0259676	detected	-0.391288	0.000946324	same
Wdr1	13186.2	0.278201	9.90181e-06	0.000948578	1.3922		CHD7	Chd7	-1.23278	0.000706453	detected	0.278201	0.000948578	opp
Smg1	870.249	-0.596756	1.0653e-05	0.00100496	2.96739		CHD9	Chd9	#N/A	#N/A	not detected	-0.596756	0.00100496	#N/A
Samd9l	253.546	-1.14335	1.10001e-05	0.0010194	5.66943		CHMP2B	Chmp2b	-1.3018	0.00216692	detected	-1.14335	0.0010194	same
Tet3	934.95	-0.512385	1.10199e-05	0.0010194	2.54031		CHST12	Chst12	1.40905	9.7756e-05	detected	-0.512385	0.0010194	opp
Baz2b	931.456	-0.620749	1.10535e-05	0.0010194	3.07674		CHST7	Chst7	1.7413	1.28846e-08	detected	-0.620749	0.0010194	opp
Pear1	1400.68	-0.455048	1.13199e-05	0.00103623	2.25074		CHUK	Chuk	1.21513	0.0153399	detected	-0.455048	0.00103623	opp
Mycbp2	1837.91	-0.465486	1.1602e-05	0.00105425	2.29739		CITED2	Cited2	1.44017	0.000262883	detected	-0.465486	0.00105425	opp
4932438A13Rik	922.153	-0.638003	1.19309e-05	0.00107622	3.1411		CLDN25	Cldn25	#N/A	#N/A	not detected	-0.638003	0.00107622	#N/A
Bzw1	7639.19	0.303727	1.20461e-05	0.00107874	1.49408		CLEC7A	Clec7a	1.21574	0.005095	detected	0.303727	0.00107874	same
Sh3pxd2a	161.07	-1.08206	1.22209e-05	0.00108652	5.31606		CLK2	Clk2	#N/A	#N/A	not detected	-1.08206	0.00108652	#N/A
Rsad2	93.794	-1.29861	1.29901e-05	0.00114665	6.34549		CLNS1A	Clns1a	-1.61147	3.88649e-08	detected	-1.29861	0.00114665	same
Mob1a	4342.5	0.345523	1.3762e-05	0.00120617	1.6797		CLTC	Cltc	1.21303	0.111591	detected	0.345523	0.00120617	same
Eif3a	2521.66	-0.415238	1.42755e-05	0.00124237	2.012		CMTM6	Cmtm6	#N/A	#N/A	not detected	-0.415238	0.00124237	#N/A
Eif5a	5549.67	0.288087	1.47247e-05	0.0012725	1.39202		CNBP	Cnbp	-1.04701	0.754984	detected	0.288087	0.0012725	opp
Itpr3	595.114	0.538627	1.49506e-05	0.00128305	2.59906		CNDP2	Cndp2	-1.16829	0.0242664	detected	0.538627	0.00128305	opp
Mtpn	4686.83	0.297257	1.56519e-05	0.00133305	1.42845		CNOT1	Cnot1	-1.18001	0.123954	detected	0.297257	0.00133305	opp
Eif4g2	28889.3	0.270877	1.58348e-05	0.00133305	1.30031		CNP	Cnp	-1.14755	0.184155	detected	0.270877	0.00133305	opp
Chst12	2066.35	-0.376238	1.58568e-05	0.00133305	1.80586		COL27A1	Col27a1	1	1	detected	-0.376238	0.00133305	opp
2510009E07Rik	4577.6	0.437707	1.70992e-05	0.00142778	2.08656		COMMD10	Commd10	-1.25149	0.00534934	detected	0.437707	0.00142778	opp
Aldh3a2	3337.4	0.320198	1.76002e-05	0.00145975	1.52237		COPA	Copa	1.42939	1.85771e-07	detected	0.320198	0.00145975	same
Rap1b	16550.7	0.275096	1.7908e-05	0.00147538	1.30587		CREG1	Creg1	-2.36714	6.21134e-11	detected	0.275096	0.00147538	opp
Calm2	19403	0.282016	1.8207e-05	0.00148128	1.33669		CRYBB1	Crybb1	-2.02556	9.28273e-08	detected	0.282016	0.00148128	opp
Cltc	25903.5	0.349674	1.82193e-05	0.00148128	1.65727		CRYZ	Cryz	-1.01685	0.996959	detected	0.349674	0.00148128	opp
Mysm1	1459.52	-0.443772	1.89913e-05	0.00153395	2.09524		CSF2RA	Csf2ra	-3.08025	6.13398e-13	detected	-0.443772	0.00153395	same
Prps2	2121.5	0.355185	1.95318e-05	0.00156736	1.67266		CSTF2	Cstf2	1.76861	2.5822e-11	detected	0.355185	0.00156736	same
Rab31	8973.16	0.280773	2.05847e-05	0.0016412	1.31583		CTSA	Ctsa	-1.60963	1.55766e-07	detected	0.280773	0.0016412	opp
Psat1	875.835	0.620147	2.1796e-05	0.00172403	2.89089		CTSB	Ctsb	3.13092	2.32037e-14	detected	0.620147	0.00172403	same
Abhd4	3991.51	0.344817	2.19026e-05	0.00172403	1.60668		CTSS	Ctss	-1.57266	4.90128e-06	detected	0.344817	0.00172403	opp
Creg1	15183.6	0.268906	2.28736e-05	0.00178414	1.2479		CX3CR1	Cx3cr1	-1.24552	0.214612	detected	0.268906	0.00178414	opp
Gp49a	39.1254	-1.88198	2.30399e-05	0.00178414	8.72773		CXCL13	Cxcl13	1.25482	0.0358299	detected	-1.88198	0.00178414	opp
Zc3h13	462.941	-0.673093	2.30994e-05	0.00178414	3.12073		CYBB	Cybb	1.47669	0.000130443	detected	-0.673093	0.00178414	opp
Arpc5	7014.95	0.277342	2.45046e-05	0.00188092	1.27876		CYFIP1	Cyfip1	-4.1029	2.29816e-14	detected	0.277342	0.00188092	opp
Morf4l1	5974.1	0.27569	2.50763e-05	0.00191292	1.26838		CYP27A1	Cyp27a1	-2.3887	7.56029e-10	detected	0.27569	0.00191292	opp
Atp6v1g1	3961.69	0.325656	2.59269e-05	0.00196128	1.49354		CYP4F3	Cyp4f18	#N/A	#N/A	not detected	0.325656	0.00196128	#N/A
S1pr1	4430.42	0.350739	2.60276e-05	0.00196128	1.60798		DAZAP2	Dazap2	-1.1145	0.0319505	detected	0.350739	0.00196128	opp
2810055G20Rik	357.209	-0.673232	2.65446e-05	0.00197329	3.08073		DDB1	Ddb1	-1.52933	5.21319e-09	detected	-0.673232	0.00197329	same
Cxcl13	62.3797	-1.74744	2.66189e-05	0.00197329	7.99422		DDX31	Ddx31	#N/A	#N/A	not detected	-1.74744	0.00197329	#N/A
Rab8b	10612.1	0.257108	2.67703e-05	0.00197329	1.17559		DDX5	Ddx5	-1.54028	2.66676e-06	detected	0.257108	0.00197329	opp
Pafah1b2	3304.32	0.354306	2.68257e-05	0.00197329	1.61969		DDX6	Ddx6	-1.60981	4.97652e-05	detected	0.354306	0.00197329	opp
Gnpda1	3579.3	0.33598	2.80121e-05	0.00204836	1.5296		DDX60	Ddx60	1.34129	0.0493137	detected	0.33598	0.00204836	same
Bnip3	1475.83	0.418322	2.96547e-05	0.00215408	1.89412		DHRS1	Dhrs1	-1.3999	3.13235e-05	detected	0.418322	0.00215408	opp
Rcan3	1366.25	0.398416	2.98064e-05	0.00215408	1.80311		DHX9	Dhx9	-1.08763	0.519576	detected	0.398416	0.00215408	opp
Ahcyl2	1384.07	0.408787	3.00654e-05	0.00216016	1.84851		DIDO1	Dido1	-1.22877	0.00849618	detected	0.408787	0.00216016	opp
Kmt2e	3663.35	-0.382646	3.10559e-05	0.00221843	1.72491		DNM2	Dnm2	1.57113	1.01569e-07	detected	-0.382646	0.00221843	opp
Neat1	677.728	-0.67013	3.17453e-05	0.00225465	3.01446		DOCK11	Dock11	#N/A	#N/A	not detected	-0.67013	0.00225465	#N/A
Rock1	1738.36	-0.464683	3.20744e-05	0.002265	2.08821		DOCK2	Dock2	-1.48517	2.18052e-07	detected	-0.464683	0.002265	same
Adrb1	1242.38	-0.556294	3.25575e-05	0.00228606	2.49628		DOLPP1	Dolpp1	1.59301	6.51351e-08	detected	-0.556294	0.00228606	opp
Fundc1	1712.22	0.37435	3.32313e-05	0.0023146	1.67651		DPYSL2	Dpysl2	-1.36155	9.52232e-07	detected	0.37435	0.0023146	opp
Hnrnph1	2465.87	-0.467575	3.33386e-05	0.0023146	2.09336		DST	Dst	-2.66722	0.000138519	detected	-0.467575	0.0023146	same
Rgl2	3621.39	-0.397955	3.39338e-05	0.00234276	1.77861		DSTN	Dstn	1.53645	1.99808e-05	detected	-0.397955	0.00234276	opp
4933439C10Rik	153.568	-1.01192	3.47418e-05	0.00238522	4.51228		DTYMK	Dtymk	#N/A	#N/A	not detected	-1.01192	0.00238522	#N/A
Tef	2878.53	0.345013	3.52984e-05	0.00241004	1.53608		DYNLT3	Dynlt3	1.26917	0.0217045	detected	0.345013	0.00241004	same
Atp6v1c1	6849.06	0.272655	3.5751e-05	0.00241602	1.21242		E4F1	E4f1	1.24756	0.0670032	detected	0.272655	0.00241602	same
Sap130	496.827	-0.732211	3.5777e-05	0.00241602	3.2557		EFEMP2	Efemp2	-1.15672	0.919822	detected	-0.732211	0.00241602	same
Slc16a6	3827.22	-0.315185	3.61406e-05	0.00242106	1.40005		EIF3A	Eif3a	-1.41186	4.00236e-07	detected	-0.315185	0.00242106	same
Timp2	30436.9	0.303058	3.62434e-05	0.00242106	1.34581		EIF4ENIF1	Eif4enif1	#N/A	#N/A	not detected	0.303058	0.00242106	#N/A
Mau2	4565.35	-0.365625	3.66617e-05	0.00243583	1.62183		EIF4G2	Eif4g2	1.1018	0.237831	detected	-0.365625	0.00243583	opp
Vps35	9610.01	0.326856	3.80578e-05	0.00251507	1.44456		EIF5AL1	Eif5a	1.12464	0.00411267	detected	0.326856	0.00251507	same
Nufip2	3754.26	-0.418977	3.87791e-05	0.00254911	1.84828		EIF5A	Eif5a	1.70902	1.46354e-05	detected	-0.418977	0.00254911	opp
Hcar2	437.404	-0.822857	3.91445e-05	0.00255951	3.6266		EIF5A2	Eif5a2	1.28279	0.00559642	detected	-0.822857	0.00255951	opp
Rps6kb1	1197.67	-0.394959	3.98012e-05	0.00258875	1.73786		EPC1	Epc1	-1.17164	0.0138492	detected	-0.394959	0.00258875	same
Prrc2c	592.563	-0.53439	4.05363e-05	0.00262063	2.34713		EVL	Evl	-3.77745	2.54241e-14	detected	-0.53439	0.00262063	same
Tmf1	990.205	-0.420814	4.07155e-05	0.00262063	1.84748		FAM174A	Fam174a	1.64237	5.88501e-08	detected	-0.420814	0.00262063	opp
Vwa5a	7025.04	0.306423	4.11417e-05	0.00263435	1.34388		FAM193B	Fam193b	#N/A	#N/A	not detected	0.306423	0.00263435	#N/A
Ywhab	8851.91	0.258505	4.16488e-05	0.00265307	1.13235		FAM210B	Fam210b	-1.69366	1.66696e-10	detected	0.258505	0.00265307	opp
Zgpat	2051.68	-0.351482	4.21475e-05	0.00267107	1.53782		FBLIM1	Fblim1	1	1	detected	-0.351482	0.00267107	opp
Gab1	4141.21	0.338711	4.25457e-05	0.00268153	1.48055		FBXL20	Fbxl20	-1.10203	0.323786	detected	0.338711	0.00268153	opp
Adam8	58.127	-1.86854	4.27465e-05	0.00268153	8.16386		FBXW11	Fbxw11	-1.0817	0.506908	detected	-1.86854	0.00268153	same
Pfkfb3	5521.38	0.336414	4.33298e-05	0.00270439	1.46785		FCGR2B	Fcgr3	1.73385	9.67187e-08	detected	0.336414	0.00270439	same
Mff	3031.85	0.295259	4.59527e-05	0.00285369	1.28074		FCGR2A	Fcgr3	2.85693	4.57924e-09	detected	0.295259	0.00285369	same
Fech	2219.4	0.325704	4.6445e-05	0.00286984	1.41129		FCGR2C	Fcgr3	1.5646	0.00610124	detected	0.325704	0.00286984	same
Ly9	1800.9	0.385203	4.74158e-05	0.00291524	1.66565		FCGRT	Fcgrt	-3.2254	2.17574e-11	detected	0.385203	0.00291524	opp
Slc25a37	900.573	-0.510254	4.84518e-05	0.00293832	2.20159		FECH	Fech	-1.73255	2.19416e-10	detected	-0.510254	0.00293832	same
Fbxw11	5976.93	0.283553	4.84568e-05	0.00293832	1.22343		FGD3	Fgd3	1.38419	0.000430937	detected	0.283553	0.00293832	same
Cd22	1134.77	0.588604	4.85043e-05	0.00293832	2.53937		FIS1	Fis1	-1.34905	0.000657989	detected	0.588604	0.00293832	opp
Fam193b	736.128	-0.517765	5.12314e-05	0.00308838	2.22145		FLNB	Flnb	1.14626	0.334234	detected	-0.517765	0.00308838	opp
Arhgap30	4465.67	-0.349119	5.31524e-05	0.00318863	1.4923		FLT1	Flt1	11.7169	7.61254e-10	detected	-0.349119	0.00318863	opp
Pls3	1107.7	0.397465	5.39988e-05	0.00322375	1.69623		FNBP4	Fnbp4	-1.25	0.0127451	detected	0.397465	0.00322375	opp
Sirt2	2014.49	0.323306	5.5016e-05	0.00326191	1.37713		FNDC3A	Fndc3a	-1.38649	0.00958739	detected	0.323306	0.00326191	opp
Scp2	2349.01	0.302071	5.51658e-05	0.00326191	1.28632		FNIP2	Fnip2	-1.10028	0.71331	detected	0.302071	0.00326191	opp
Tmem176b	9217.9	-0.301882	5.68652e-05	0.00334638	1.28153		FSCN1	Fscn1	1.31132	0.00011263	detected	-0.301882	0.00334638	opp
Abca9	28009.4	0.333497	5.79007e-05	0.00339117	1.41313		FUNDC1	Fundc1	-1.17702	0.0134325	detected	0.333497	0.00339117	opp
Nucks1	1132.68	0.382085	5.86553e-05	0.00341916	1.61687		FUS	Fus	-1.15205	0.126606	detected	0.382085	0.00341916	opp
BC037034	3620.49	-0.419763	5.93172e-05	0.00344151	1.77426		GAB1	Gab1	-1.87109	1.03429e-07	detected	-0.419763	0.00344151	same
Chchd2	1601.48	0.397894	6.06789e-05	0.00350406	1.67791		GAB2	Gab2	1.13512	0.0859518	detected	0.397894	0.00350406	same
Cyfip1	49757.2	0.28201	6.1353e-05	0.00352651	1.18787		GABARAPL2	Gabarapl2	-1.31872	3.52309e-07	detected	0.28201	0.00352651	opp
Isoc1	1856.35	0.360252	6.16582e-05	0.00352765	1.51666		GADD45G	Gadd45g	1.21445	0.396741	detected	0.360252	0.00352765	same
Abca2	1904.22	0.389561	6.2319e-05	0.00353699	1.63825		GAL3ST4	Gal3st4	-2.46208	1.47677e-09	detected	0.389561	0.00353699	opp
Fam172a	1827.3	0.369495	6.23939e-05	0.00353699	1.55367		GALK2	Galk2	1.44629	1.804e-09	detected	0.369495	0.00353699	same
Oxct1	7279.28	0.274597	6.34322e-05	0.00357943	1.15268		GBE1	Gbe1	-1.23302	0.000330906	detected	0.274597	0.00357943	opp
Camk1	13723.8	0.239913	6.53892e-05	0.00367309	1.00392		GDI2	Gdi2	-1.36168	5.84047e-10	detected	0.239913	0.00367309	opp
Snap29	1325.98	0.427283	7.1541e-05	0.00400047	1.77128		GFPT1	Gfpt1	2.2317	4.39386e-11	detected	0.427283	0.00400047	same
Tmem176a	3263.58	-0.343916	7.39726e-05	0.00411781	1.42069		GHITM	Ghitm	-1.10336	0.0364989	detected	-0.343916	0.00411781	same
Abcc3	17417.1	0.271449	7.4872e-05	0.00414919	1.11991		GIGYF1	Gigyf1	-1.40668	7.96864e-05	detected	0.271449	0.00414919	opp
Rgs10	12847.6	0.276989	7.65875e-05	0.00422531	1.14004		GLTP	Gltp	1.10711	0.204668	detected	0.276989	0.00422531	same
Kctd10	554.225	-0.513094	7.76095e-05	0.00426266	2.10886		GM2A	Gm2a	-4.26377	2.27596e-14	detected	-0.513094	0.00426266	same
Rab24	2133.51	-0.36466	8.05656e-05	0.0043844	1.49286		GNA11	Gna11	1.63368	0.000149638	detected	-0.36466	0.0043844	opp
Cad	1272.09	0.472884	8.06944e-05	0.0043844	1.93559		GNAI3	Gnai3	1.34964	6.9719e-08	detected	0.472884	0.0043844	same
4833439L19Rik	6555.06	0.267001	8.08904e-05	0.0043844	1.09259		GNG10	Gng10	2.02432	2.82099e-08	detected	0.267001	0.0043844	same
Tnks2	6998.39	0.30229	8.16101e-05	0.00440409	1.23584		GNPDA1	Gnpda1	-2.46584	2.28706e-14	detected	0.30229	0.00440409	opp
Copa	12134.3	0.297412	8.28556e-05	0.00445187	1.21394		GNPDA2	Gnpda2	1.17628	0.106502	detected	0.297412	0.00445187	same
Jak1	12937.4	0.262411	8.34494e-05	0.00445946	1.07026		GOLGA4	Golga4	#N/A	#N/A	not detected	0.262411	0.00445946	#N/A
Slc40a1	15674.5	0.254381	8.37185e-05	0.00445946	1.03716		GOSR2	Gosr2	1.28816	1.8121e-06	detected	0.254381	0.00445946	same
Fus	466.309	-0.668588	8.63458e-05	0.00456887	2.71698		GP9	Gp9	#N/A	#N/A	not detected	-0.668588	0.00456887	#N/A
Il7r	778.808	-0.461333	8.6601e-05	0.00456887	1.87416		GPD1L	Gpd1l	-1.81862	3.93082e-10	detected	-0.461333	0.00456887	same
Pank4	1136.34	-0.385471	8.71389e-05	0.00456887	1.56493		GPR183	Gpr183	-7.16646	2.28706e-14	detected	-0.385471	0.00456887	same
Nlrp1c-ps	189.927	-0.900604	8.87052e-05	0.0046254	3.64929		GPT2	Gpt2	1.02261	0.997041	detected	-0.900604	0.0046254	opp
9330151L19Rik	258.646	-0.80812	9.08371e-05	0.00471666	3.26621		GSK3B	Gsk3b	1.06477	0.679816	detected	-0.80812	0.00471666	opp
Akr1a1	8296.65	0.297368	9.27372e-05	0.00479517	1.19921		GSTO1	Gsto1	1.18934	0.02255	detected	0.297368	0.00479517	same
Hp	16.5986	-3.79047	9.46248e-05	0.00487239	15.2528		HLA-DQB2	H2-Ab1	-1.27756	6.90515e-05	detected	-3.79047	0.00487239	same
Ppp2r5c	4253.1	0.281232	9.79627e-05	0.00502333	1.12744		HADH	Hadh	-2.84426	2.39808e-14	detected	0.281232	0.00502333	opp
Ppp1ca	6645.44	0.252538	9.84984e-05	0.00502622	1.01181		HADHB	Hadhb	-1.55073	7.63001e-11	detected	0.252538	0.00502622	opp
Kcnq1ot1	121.703	-1.14436	9.88324e-05	0.00502622	4.58329		HAGHL	Haghl	-2.40925	1.46635e-07	detected	-1.14436	0.00502622	same
Fcgr3	58166.4	0.260903	0.000100015	0.00506551	1.0436		HCAR2	Hcar2	#N/A	#N/A	not detected	0.260903	0.00506551	#N/A
Fndc3a	2454.34	0.327952	0.000102114	0.00515071	1.30883		HCAR3	Hcar2	2.69675	4.76885e-10	detected	0.327952	0.00515071	same
C3	95.1798	-1.1926	0.000105433	0.0052965	4.74301		HCFC1	Hcfc1	1.17991	0.0436241	detected	-1.1926	0.0052965	opp
Capza2	33119.1	0.23545	0.000106725	0.00533973	0.935144		HDAC10	Hdac10	-1.24381	0.06883	detected	0.23545	0.00533973	opp
Slc35e2	625.737	-0.509683	0.000108742	0.00541867	2.02018		HDC	Hdc	#N/A	#N/A	not detected	-0.509683	0.00541867	#N/A
Bnip3l	4571.92	0.275405	0.000112844	0.00558402	1.08717		HDHD2	Hdhd2	-1.24044	1.81451e-05	detected	0.275405	0.00558402	opp
Vapa	7233.23	0.261949	0.000112996	0.00558402	1.0339		HERC1	Herc1	-2.02404	1.17699e-05	detected	0.261949	0.00558402	opp
Htra3	769.953	-0.581449	0.000113416	0.00558402	2.29401		HIBADH	Hibadh	-2.02317	2.7347e-12	detected	-0.581449	0.00558402	same
Tgfbi	2362.78	-0.290334	0.000114686	0.00562418	1.14406		HIF1A	Hif1a	2.75167	3.49994e-08	detected	-0.290334	0.00562418	opp
Adamts16	721.55	-0.581376	0.000116773	0.00570387	2.28635		HNRNPH1	Hnrnph1	-1.24199	0.000501716	detected	-0.581376	0.00570387	same
H3f3a	2873.02	0.316541	0.000118011	0.00574166	1.2434		HNRNPH3	Hnrnph3	-1.12395	0.0775905	detected	0.316541	0.00574166	opp
Snap23	2731.66	0.287639	0.000119043	0.0057524	1.12878		HNRNPK	Hnrnpk	-1.13748	0.0514492	detected	0.287639	0.0057524	opp
Mbnl1	15212	0.266952	0.000119163	0.0057524	1.04748		HNRNPUL1	Hnrnpul1	-1.15776	0.00338597	detected	0.266952	0.0057524	opp
Nos1ap	343.178	-0.685526	0.000120104	0.00577529	2.68756		HPR	Hp	#N/A	#N/A	not detected	-0.685526	0.00577529	#N/A
Setd5	545.164	-0.531934	0.000121716	0.0058138	2.08234		HP	Hp	-1.60305	1.95072e-08	detected	-0.531934	0.0058138	same
Hadhb	2389.26	0.324289	0.000124064	0.00589686	1.26679		HP1BP3	Hp1bp3	-1.54199	6.84737e-06	detected	0.324289	0.00589686	opp
Fam102b	16877.8	0.315751	0.000125206	0.00592835	1.23218		HSBP1	Hsbp1	1.05119	0.859015	detected	0.315751	0.00592835	same
Atg3	1931.76	0.327748	0.000126079	0.00593421	1.27801		HSD17B4	Hsd17b4	-1.31283	7.64637e-07	detected	0.327748	0.00593421	opp
Vps29	1487.25	0.432824	0.00012629	0.00593421	1.68742		HTATSF1	Htatsf1	1.01695	0.989643	detected	0.432824	0.00593421	same
Ube2h	4867.09	0.260987	0.000126989	0.00593633	1.01687		HTRA3	Htra3	-1	1	detected	0.260987	0.00593633	opp
Tpp1	19840.4	0.23815	0.000127296	0.00593633	0.92764		HYAL2	Hyal2	1.76709	4.79913e-09	detected	0.23815	0.00593633	same
Ifitm3	224.24	-0.735229	0.000129672	0.00602438	2.85795		HYAL3	Hyal3	1.45818	2.05107e-05	detected	-0.735229	0.00602438	opp
Cd52	956.138	-0.402928	0.000131218	0.00606055	1.56417		IDH3A	Idh3a	-1.20331	5.4353e-05	detected	-0.402928	0.00606055	same
Safb2	2386.79	-0.343218	0.000131577	0.00606055	1.33197		IER5	Ier5	1.1974	0.318054	detected	-0.343218	0.00606055	opp
Fgd3	995.672	-0.409505	0.000132148	0.00606055	1.58844		IFFO1	Iffo1	-1.41565	0.000564098	detected	-0.409505	0.00606055	same
Col27a1	1483.61	-0.381715	0.000132658	0.00606055	1.48001		IFIH1	Ifih1	-1.00753	0.999998	detected	-0.381715	0.00606055	same
D15Ertd621e	17880.7	0.277495	0.000132903	0.00606055	1.0757		IFIT1B	Ifit1	#N/A	#N/A	not detected	0.277495	0.00606055	#N/A
Atp8b2	726.005	-0.413448	0.00013684	0.00621718	1.59747		IFITM1	Ifitm3	2.04226	0.00748537	detected	-0.413448	0.00621718	opp
Gm20605	101.312	-1.1686	0.000139469	0.00631341	4.50556		IFITM3	Ifitm3	5.86323	7.32214e-08	detected	-1.1686	0.00631341	opp
Clk2	1681.62	-0.344423	0.000140075	0.00631771	1.32728		IFITM2	Ifitm3	3.50162	1.14106e-08	detected	-0.344423	0.00631771	opp
Rbm25	1862.3	-0.415414	0.00014111	0.00634121	1.59953		IGFBP4	Igfbp4	-1.33264	0.0126836	detected	-0.415414	0.00634121	same
Cyp27a1	1405.2	-0.355168	0.000149242	0.00666058	1.35891		IKBKG	Ikbkg	1.23718	0.0496243	detected	-0.355168	0.00666058	opp
Slc20a1	748.099	-0.528253	0.000149294	0.00666058	2.02107		IL10RA	Il10ra	1.25692	7.98984e-06	detected	-0.528253	0.00666058	opp
Vps4b	5088.62	0.254569	0.000150404	0.00668593	0.973152		IL2RG	Il2rg	-1.53609	2.98003e-06	detected	0.254569	0.00668593	opp
Lime1	941.069	-0.528279	0.000151973	0.00673149	2.01709		IL7R	Il7r	28.9006	2.26485e-14	detected	-0.528279	0.00673149	opp
E4f1	1626.98	-0.460408	0.000155779	0.00687543	1.753		IMMP1L	Immp1l	#N/A	#N/A	not detected	-0.460408	0.00687543	#N/A
Iigp1	32.3947	-1.83372	0.000167037	0.00732059	6.9263		INO80D	Ino80d	#N/A	#N/A	not detected	-1.83372	0.00732059	#N/A
Gm15760	88.8638	-1.13543	0.00016705	0.00732059	4.28869		INPP5D	Inpp5d	-1.61091	7.86461e-09	detected	-1.13543	0.00732059	same
Gfpt1	1217.55	0.428643	0.00016788	0.00733096	1.61813		INSR	Insr	-1.99622	4.32507e-09	detected	0.428643	0.00733096	opp
Ddb1	7397.29	0.262308	0.000171216	0.00745029	0.98797		IPMK	Ipmk	1.06437	0.988262	detected	0.262308	0.00745029	same
Nav2	1024.02	-0.44383	0.000183046	0.00793712	1.65879		IRF7	Irf7	2.95558	2.07837e-09	detected	-0.44383	0.00793712	opp
Plekhb2	4043.3	0.318192	0.00018525	0.00800461	1.18757		ISOC1	Isoc1	-1.06343	0.216673	detected	0.318192	0.00800461	opp
Abhd17c	5697.78	0.24787	0.000187795	0.00806941	0.923642		ITCH	Itch	#N/A	#N/A	not detected	0.24787	0.00806941	#N/A
Slfn10-ps	86.6106	-1.07492	0.000188309	0.00806941	4.00422		ITPR3	Itpr3	1.00421	1	detected	-1.07492	0.00806941	opp
Cdk13	648.69	-0.429985	0.000188709	0.00806941	1.60135		JAK1	Jak1	-1.17685	0.00380125	detected	-0.429985	0.00806941	same
Ramp1	441.729	-0.51709	0.000193363	0.00823994	1.92028		JMY	Jmy	-1.28762	0.0582272	detected	-0.51709	0.00823994	same
Kpna3	3967.36	0.270525	0.00019441	0.00825609	1.00399		JRKL	Jrkl	1.40021	1.5363e-06	detected	0.270525	0.00825609	same
Arsg	2428.81	0.288215	0.00019783	0.00837253	1.06746		KCNA3	Kcna3	-1.22386	0.00358578	detected	0.288215	0.00837253	opp
Ubqln1	6731.72	0.278628	0.00020256	0.00854349	1.0291		KCNJ13	Kcnj13	#N/A	#N/A	not detected	0.278628	0.00854349	#N/A
Gnpda2	1259.46	0.411823	0.000205013	0.00861752	1.51889		KCNJ9	Kcnj9	#N/A	#N/A	not detected	0.411823	0.00861752	#N/A
Nbl1	286.026	0.635208	0.000213854	0.00891125	2.33114		KCTD10	Kctd10	1.30902	1.86102e-10	detected	0.635208	0.00891125	same
Crybb1	3818.48	0.312684	0.000214164	0.00891125	1.14732		KL	Kl	#N/A	#N/A	not detected	0.312684	0.00891125	#N/A
Gm16023	103.352	-1.0107	0.00021566	0.00891345	3.70546		KLF2	Klf2	-1.00547	0.999996	detected	-1.0107	0.00891345	same
Ube2d3	7900.97	0.245467	0.000217037	0.00894049	0.89926		KLF4	Klf4	2.92971	7.58282e-14	detected	0.245467	0.00894049	same
Anxa6	2716.67	0.279541	0.000218943	0.00898163	1.02303		KLF7	Klf7	1.04772	0.96469	detected	0.279541	0.00898163	same
Cdc42	25066.5	0.219891	0.000220214	0.00898163	0.804176		KLHDC8B	Klhdc8b	-3.35213	1.11953e-09	detected	0.219891	0.00898163	opp
H2-T24	902.838	-0.419345	0.000220216	0.00898163	1.53361		KLRD1	Klrd1	#N/A	#N/A	not detected	-0.419345	0.00898163	#N/A
Add1	6923.84	0.238819	0.000221595	0.00900813	0.872751		KMT2A	Kmt2a	-1.30909	0.091579	detected	0.238819	0.00900813	opp
Apbb3	582.322	-0.518049	0.000223004	0.00903568	1.89175		KMT2C	Kmt2c	-1.42978	0.0434357	detected	-0.518049	0.00903568	same
Pex7	695.199	0.476825	0.000227198	0.00917555	1.73736		KMT2D	Kmt2d	#N/A	#N/A	not detected	0.476825	0.00917555	#N/A
Traf3ip3	2488.73	-0.344448	0.000229224	0.0092272	1.2537		KMT2E	Kmt2e	#N/A	#N/A	not detected	-0.344448	0.0092272	#N/A
Btbd7	585.469	0.452961	0.000230642	0.00925415	1.64745		KPNA3	Kpna3	#N/A	#N/A	not detected	0.452961	0.00925415	#N/A
Dstn	2959.16	0.314827	0.0002325	0.00926849	1.14395		LAG3	Lag3	-1.13552	0.00164062	detected	0.314827	0.00926849	opp
Capzb	14425.2	0.222837	0.000233558	0.00928074	0.809256		LAMP1	Lamp1	-1.35279	1.28456e-05	detected	0.222837	0.00928074	opp
Klf7	472.486	-0.515794	0.00023563	0.00933308	1.87118		LAT2	Lat2	1.40127	3.08723e-06	detected	-0.515794	0.00933308	opp
Wnk4	108.837	-0.944156	0.000236678	0.00934462	3.42336		LDHB	Ldhb	-1.87266	4.28136e-09	detected	-0.944156	0.00934462	same
Zfp507	39.493	1.74894	0.000244573	0.00957415	6.31647		LGALS16	Lgals9	#N/A	#N/A	not detected	1.74894	0.00957415	#N/A
Gigyf1	710.588	-0.508495	0.000244605	0.00957415	1.83645		LGALS13	Lgals9	#N/A	#N/A	not detected	-0.508495	0.00957415	#N/A
Slc39a7	7395.19	-0.234587	0.000244816	0.00957415	0.847131		LGALS14	Lgals9	#N/A	#N/A	not detected	-0.234587	0.00957415	#N/A
Slc2a6	142.663	-0.887112	0.000247491	0.00964823	3.19932		LIME1	Lime1	1.01825	0.996761	detected	-0.887112	0.00964823	opp
Gp9	504.142	-0.483054	0.000250585	0.00973816	1.7395		LIPH	Liph	#N/A	#N/A	not detected	-0.483054	0.00973816	#N/A
Arl5a	2409.36	0.296771	0.000255765	0.00988452	1.06605		LPAR6	Lpar6	-2.8863	9.04298e-08	detected	0.296771	0.00988452	opp
Nxf1	4822.33	-0.393649	0.000257072	0.00988452	1.41318		LRP11	Lrp11	1.01823	0.99992	detected	-0.393649	0.00988452	opp
Lamp1	49441.9	0.225443	0.000257086	0.00988452	0.809322		LRRC45	Lrrc45	1.00194	1	detected	0.225443	0.00988452	same
Ccnt2	2125.39	-0.338227	0.000257551	0.00988452	1.21394		LRRC8A	Lrrc8a	1.06689	0.866594	detected	-0.338227	0.00988452	opp
Sugp2	889.408	-0.408264	0.000261475	0.00998154	1.46263		LUC7L3	Luc7l3	-1.46063	7.12624e-05	detected	-0.408264	0.00998154	same
Xdh	72.5719	-1.38722	0.000261694	0.00998154	4.96931		LY9	Ly9	#N/A	#N/A	not detected	-1.38722	0.00998154	#N/A
Kcnj9	234.493	0.65158	0.000266085	0.0101178	2.32938		LYL1	Lyl1	1.25601	0.0545681	detected	0.65158	0.0101178	same
Renbp	3162.33	0.272082	0.000268754	0.0101879	0.971508		LYPD6	Lypd6	1	1	detected	0.272082	0.0101879	same
Dhrs1	822.976	0.384362	0.000276815	0.0104614	1.36749		LYPLA1	Lypla1	#N/A	#N/A	not detected	0.384362	0.0104614	#N/A
Snx29	1496.17	-0.411022	0.00027883	0.0105054	1.46105		MACF1	Macf1	#N/A	#N/A	not detected	-0.411022	0.0105054	#N/A
Sptssa	1213.29	0.357887	0.000299238	0.011206	1.26119		MAG	Mag	#N/A	#N/A	not detected	0.357887	0.011206	#N/A
Sdha	9272.92	0.240945	0.000303812	0.0113391	0.847498		MAN1A1	Man1a	1.0062	0.999999	detected	0.240945	0.0113391	same
Dido1	1926.67	-0.333407	0.000304628	0.0113391	1.17234		MAN1C1	Man1c1	-1.43837	0.000409239	detected	-0.333407	0.0113391	same
Gadd45g	500.589	-0.546608	0.000306096	0.011357	1.92086		MAN2A1	Man2a1	-1.3319	0.00969871	detected	-0.546608	0.011357	same
Chd9	2171.56	-0.408208	0.000306947	0.011357	1.43401		MAP2K1	Map2k1	1.63593	2.36344e-12	detected	-0.408208	0.011357	opp
Cnbp	11346.7	0.206669	0.000308324	0.0113602	0.725613		MAP2K7	Map2k7	#N/A	#N/A	not detected	0.206669	0.0113602	#N/A
Prdx1	3416.52	0.280666	0.000308871	0.0113602	0.985199		MAP4K4	Map4k4	-1.85368	3.66374e-14	detected	0.280666	0.0113602	opp
Ubn2	1073.63	-0.447425	0.000310057	0.01137	1.56982		MAT2B	Mat2b	-1.24063	0.000701711	detected	-0.447425	0.01137	same
Prkci	1022.65	0.35561	0.000314354	0.0114934	1.24555		MAU2	Mau2	1.01384	0.996493	detected	0.35561	0.0114934	same
Anp32b	753.905	-0.441088	0.000318789	0.0116212	1.54226		MBNL1	Mbnl1	-1.31106	0.132972	detected	-0.441088	0.0116212	same
Parp12	2294.97	0.306302	0.000324524	0.0117955	1.06861		MDH1	Mdh1	-1.48535	8.83794e-07	detected	0.306302	0.0117955	opp
Ppox	1980.38	-0.445816	0.000328686	0.0119118	1.55288		MED28	Med28	-1.35967	3.817e-07	detected	-0.445816	0.0119118	same
Odc1	718.168	0.401686	0.000334563	0.0120741	1.39607		MFF	Mff	1.1062	0.231981	detected	0.401686	0.0120741	same
Dpysl2	5527.92	0.245078	0.000335121	0.0120741	0.851596		MGAT1	Mgat1	-1.45673	7.22913e-05	detected	0.245078	0.0120741	opp
Dolpp1	1636.35	-0.338678	0.000338281	0.0121254	1.17546		MIIP	Miip	1.99594	7.84261e-07	detected	-0.338678	0.0121254	opp
Hnrnph3	138.361	-0.851329	0.000338718	0.0121254	2.95425		MKI67	Mki67	-6.23456	4.04778e-11	detected	-0.851329	0.0121254	same
Ostf1	3611.61	0.256098	0.000339708	0.0121254	0.888377		MLEC	Mlec	1.25831	3.34108e-07	detected	0.256098	0.0121254	same
Polr2b	2716.85	0.294524	0.000340468	0.0121254	1.02139		MMP14	Mmp14	1.23776	0.00185767	detected	0.294524	0.0121254	same
Numa1	7435.19	0.379091	0.00034266	0.0121684	1.3136		MOB1A	Mob1a	1.02393	0.997598	detected	0.379091	0.0121684	same
Nipbl	1235.61	-0.345674	0.000347048	0.0122889	1.1959		MORC2	Morc2a	1.24986	0.00246144	detected	-0.345674	0.0122889	opp
Fam203a	628.64	-0.4747	0.000349221	0.0123213	1.64099		MORF4L1	Morf4l1	1.16663	0.0418453	detected	-0.4747	0.0123213	opp
Ano7	571.956	-0.528044	0.000349958	0.0123213	1.82491		MPC1	Mpc1	#N/A	#N/A	not detected	-0.528044	0.0123213	#N/A
Ap1b1	8573.56	0.242958	0.000352745	0.0123842	0.838823		MROH1	Mroh1	1.32028	0.000660698	detected	0.242958	0.0123842	same
Insr	390.54	-0.587128	0.000355653	0.0124509	2.02499		MSN	Msn	1.15525	2.03004e-05	detected	-0.587128	0.0124509	opp
Fcgrt	4058.35	0.25697	0.000360121	0.0125717	0.884889		MTCH1	Mtch1	#N/A	#N/A	not detected	0.25697	0.0125717	#N/A
Sumo3	2550.54	0.278011	0.000362496	0.012619	0.956551		MTPN	Mtpn	#N/A	#N/A	not detected	0.278011	0.012619	#N/A
Zrsr2	433.322	-0.479126	0.000371162	0.0128843	1.64361		MTRR	Mtrr	1.24327	0.000502091	detected	-0.479126	0.0128843	opp
Acvr2b	843.387	-0.386571	0.000381706	0.0132132	1.3214		MYCBP2	Mycbp2	-1.46127	0.00999384	detected	-0.386571	0.0132132	same
Tnip2	1572.7	-0.312096	0.000382969	0.0132199	1.06638		MYH9	Myh9	1.14917	0.114619	detected	-0.312096	0.0132199	opp
Gsk3b	983.154	-0.362055	0.000391557	0.0134787	1.23359		MYL12A	Myl12a	1.60697	6.20328e-07	detected	-0.362055	0.0134787	opp
Zfhx3	4090.04	-0.306221	0.000394949	0.0135216	1.04221		MYL12B	Myl12b	1.13122	0.134725	detected	-0.306221	0.0135216	opp
C330007P06Rik	1228.62	0.375763	0.000395538	0.0135216	1.27865		MYO18B	Myo18b	#N/A	#N/A	not detected	0.375763	0.0135216	#N/A
Man1c1	17191.8	0.269278	0.000396086	0.0135216	0.916139		MYO5A	Myo5a	#N/A	#N/A	not detected	0.269278	0.0135216	#N/A
Psma1	2986.85	0.262109	0.000398086	0.0135525	0.891176		MYSM1	Mysm1	#N/A	#N/A	not detected	0.262109	0.0135525	#N/A
Iffo1	2911.46	-0.352036	0.000399738	0.0135713	1.1963		NAV2	Nav2	1	1	detected	-0.352036	0.0135713	opp
Spg11	1372.93	0.34112	0.000409861	0.0138769	1.1555		NBL1	Nbl1	#N/A	#N/A	not detected	0.34112	0.0138769	#N/A
Trim26	3883.12	-0.26081	0.000416818	0.0140519	0.881551		NCOA2	Ncoa2	#N/A	#N/A	not detected	-0.26081	0.0140519	#N/A
Ank2	778.376	0.413193	0.000417304	0.0140519	1.39641		NDFIP1	Ndfip1	-1.21624	2.0965e-05	detected	0.413193	0.0140519	opp
Ndfip1	7341.03	0.283205	0.000421814	0.0141652	0.955783		NECAP2	Necap2	1.03815	0.965185	detected	0.283205	0.0141652	same
Tollip	3949.22	0.26173	0.000425799	0.0142602	0.882238		NEK6	Nek6	-2.35343	8.9595e-14	detected	0.26173	0.0142602	opp
C920021L13Rik	72.6329	-1.15617	0.000434519	0.0145129	3.88704		NEURL1	Neurl1a	#N/A	#N/A	not detected	-1.15617	0.0145129	#N/A
A530088E08Rik	199.015	-0.690282	0.000442229	0.014691	2.31545		NIPBL	Nipbl	-1.71893	0.00206921	detected	-0.690282	0.014691	same
Anxa3	14253.2	0.209238	0.000444448	0.0147252	0.701404		NLRP1	Nlrp1b	-1.45154	0.00152169	detected	0.209238	0.0147252	opp
Mroh1	1958.32	0.299586	0.000453093	0.0149407	1.00176		NOL8	Nol8	-1.46914	0.000446958	detected	0.299586	0.0149407	opp
Ranbp6	770.502	-0.417617	0.00045337	0.0149407	1.39632		NOS1AP	Nos1ap	#N/A	#N/A	not detected	-0.417617	0.0149407	#N/A
Vamp3	3281.84	0.261298	0.000455942	0.0149438	0.87302		NPL	Npl	-3.3641	2.28706e-14	detected	0.261298	0.0149438	opp
Ddx31	1797.58	-0.322775	0.000456838	0.0149438	1.07814		NPLOC4	Nploc4	1.65948	2.33496e-08	detected	-0.322775	0.0149438	opp
Chil1	30.0347	-1.791	0.000457097	0.0149438	5.98192		NRP1	Nrp1	-1.11424	0.651674	detected	-1.791	0.0149438	same
Nrp1	5468.31	-0.223496	0.000458304	0.0149438	0.746218		NSD1	Nsd1	-1.23127	0.0388453	detected	-0.223496	0.0149438	same
Man1a	7943.34	0.263741	0.000462765	0.0150496	0.879483		NSF	Nsf	-1.00667	0.999767	detected	0.263741	0.0150496	opp
Scd2	3365.71	0.304109	0.000465935	0.0151129	1.01319		NUCKS1	Nucks1	-1.61275	2.55174e-07	detected	0.304109	0.0151129	opp
Ywhaq	2848.99	0.300573	0.000468561	0.0151583	1.00068		NUFIP2	Nufip2	#N/A	#N/A	not detected	0.300573	0.0151583	#N/A
Neurl1a	1733.74	0.333683	0.000476312	0.0153342	1.10853		NUMA1	Numa1	-1.33692	0.000297066	detected	0.333683	0.0153342	opp
Syt6	55.8431	-1.30458	0.00047648	0.0153342	4.33375		NUP133	Nup133	-1.33087	2.9844e-07	detected	-1.30458	0.0153342	same
Cd44	50.4426	-1.48824	0.000479052	0.0153529	4.9404		NUP214	Nup214	-1.16905	0.0876068	detected	-1.48824	0.0153529	same
Irf7	333.185	-0.647435	0.000480527	0.0153529	2.14837		NXF1	Nxf1	1.00409	0.999998	detected	-0.647435	0.0153529	opp
Skp1a	2608.14	0.337594	0.000480786	0.0153529	1.12015		NXT2	Nxt2	#N/A	#N/A	not detected	0.337594	0.0153529	#N/A
Hdgfrp2	1523.78	-0.338641	0.000482222	0.015359	1.12319		OAS3	Oas3	1.54355	0.000511385	detected	-0.338641	0.015359	opp
Srek1	1633.56	-0.356913	0.000492847	0.0156169	1.18041		ODC1	Odc1	-2.29238	2.13116e-08	detected	-0.356913	0.0156169	same
Pld3	9604.97	0.299415	0.000495012	0.0156454	0.989682		OSTF1	Ostf1	-1.07085	0.253898	detected	0.299415	0.0156454	opp
Phyhd1	5906.25	0.24548	0.000502825	0.0158518	0.809736		OXCT1	Oxct1	1.11701	0.139415	detected	0.24548	0.0158518	same
Uqcrc1	5737.63	0.223219	0.00050788	0.0159704	0.735338		OXR1	Oxr1	-1.33092	0.00220011	detected	0.223219	0.0159704	opp
Mgat1	9821.71	-0.209295	0.000515588	0.0161717	0.688097		PADI4	Padi4	#N/A	#N/A	not detected	-0.209295	0.0161717	#N/A
Pitpna	5984.95	0.219423	0.000518376	0.0162123	0.720881		PAFAH1B2	Pafah1b2	1.4061	0.000112881	detected	0.219423	0.0162123	same
Eif5a2	389.011	0.512695	0.000519585	0.0162123	1.68387		PAICS	Paics	1.3276	0.0124467	detected	0.512695	0.0162123	same
Rictor	1173.48	-0.35087	0.000522072	0.0162123	1.15165		PAIP2	Paip2	-1.05537	0.75248	detected	-0.35087	0.0162123	same
Cdk11b	1186.82	-0.416429	0.000522132	0.0162123	1.36681		PAK2	Pak2	#N/A	#N/A	not detected	-0.416429	0.0162123	#N/A
Rasa4	2961.28	-0.345424	0.000525652	0.0162807	1.13275		PANK4	Pank4	#N/A	#N/A	not detected	-0.345424	0.0162807	#N/A
Pja2	3359.55	0.27114	0.000529335	0.0163333	0.888327		PARP12	Parp12	1.87035	1.03673e-08	detected	0.27114	0.0163333	same
Lyz2	11650.7	0.27899	0.000530939	0.0163333	0.913678		PAXBP1	Paxbp1	-1.34879	0.00101195	detected	0.27899	0.0163333	opp
Ctss	214427	0.232712	0.000531316	0.0163333	0.76205		PCM1	Pcm1	-1.56808	0.00449259	detected	0.232712	0.0163333	opp
Ino80d	271.179	-0.694382	0.000541882	0.0166015	2.26792		PCMTD2	Pcmtd2	-1.87588	1.10223e-07	detected	-0.694382	0.0166015	same
Pcm1	507.54	-0.501029	0.000543648	0.0166015	1.6357		PDCD1	Pdcd1	#N/A	#N/A	not detected	-0.501029	0.0166015	#N/A
Tgfa	6757.62	0.260482	0.00054407	0.0166015	0.850304		PDE1B	Pde1b	1.92232	1.19122e-08	detected	0.260482	0.0166015	same
Zfr	3139.83	0.247016	0.000546693	0.0166405	0.80583		PDE2A	Pde2a	#N/A	#N/A	not detected	0.247016	0.0166405	#N/A
Anxa5	1564.11	0.360734	0.000548655	0.0166592	1.17624		PDGFA	Pdgfa	1.14722	0.820383	detected	0.360734	0.0166592	same
Sulf1	17.0306	2.39361	0.000559203	0.0169378	7.78505		PEAR1	Pear1	-1	1	detected	2.39361	0.0169378	opp
Gdi2	15548.5	0.205757	0.000561313	0.0169602	0.668875		PEX7	Pex7	1.18852	0.0262263	detected	0.205757	0.0169602	same
Slk	1125.41	-0.388297	0.000568136	0.0171242	1.26024		PFKFB3	Pfkfb3	4.43493	2.56462e-14	detected	-0.388297	0.0171242	opp
Zw10	1002.87	-0.36872	0.000569513	0.0171242	1.19631		PGLYRP1	Pglyrp1	#N/A	#N/A	not detected	-0.36872	0.0171242	#N/A
Ankrd11	2469.64	-0.296795	0.000578812	0.0173615	0.960863		PHIP	Phip	#N/A	#N/A	not detected	-0.296795	0.0173615	#N/A
Klf4	32.2964	-1.80019	0.000584688	0.0174622	5.82016		PHYHD1	Phyhd1	-1.18869	0.0489026	detected	-1.80019	0.0174622	same
Mdh1	4878.1	0.235012	0.000584994	0.0174622	0.759758		PIP4K2A	Pip4k2a	1.1033	0.0899344	detected	0.235012	0.0174622	same
Capza1	7249.26	0.24952	0.000589357	0.0175501	0.805855		PITPNA	Pitpna	1.34725	3.48159e-08	detected	0.24952	0.0175501	same
Ftx	215.795	-0.69966	0.000596966	0.0177339	2.25574		PJA2	Pja2	#N/A	#N/A	not detected	-0.69966	0.0177339	#N/A
Ctsb	136761	0.219424	0.000602561	0.0178572	0.706545		PLD3	Pld3	-1.60974	4.31904e-07	detected	0.219424	0.0178572	opp
Hnrnpul1	3533.57	0.275749	0.000604414	0.0178692	0.887544		PLEKHB2	Plekhb2	-1.03155	0.938733	detected	0.275749	0.0178692	opp
9930111J21Rik1	1172.62	-0.442293	0.000607112	0.0179062	1.42274		PLIN3	Plin3	1.87915	9.80777e-08	detected	-0.442293	0.0179062	opp
Utrn	92.2089	-0.990707	0.000609638	0.0179379	3.18505		PLS3	Pls3	1.64427	0.011078	detected	-0.990707	0.0179379	opp
Fis1	1100.68	0.346538	0.000614497	0.0180195	1.1129		PLXNA4	Plxna4	#N/A	#N/A	not detected	0.346538	0.0180195	#N/A
Csf2ra	1333.53	-0.353718	0.00061533	0.0180195	1.13575		PLXNC1	Plxnc1	-1.75035	1.82129e-05	detected	-0.353718	0.0180195	same
Gab2	1665.21	-0.358365	0.000625253	0.0182669	1.14818		PNISR	Pnisr	-1.87249	1.40081e-05	detected	-0.358365	0.0182669	same
Ccdc134	533.8	-0.438709	0.000628018	0.0183044	1.40476		POLR2B	Polr2b	1.09673	0.121995	detected	-0.438709	0.0183044	opp
Gm2a	10204.4	0.259165	0.000637189	0.0185039	0.828221		PPOX	Ppox	-1.13629	0.0969945	detected	0.259165	0.0185039	opp
Nrd1	1542.41	-0.314552	0.000637858	0.0185039	1.00508		PPP1CA	Ppp1ca	#N/A	#N/A	not detected	-0.314552	0.0185039	#N/A
Hdhd2	1046.93	0.377876	0.0006405	0.018537	1.20674		PPP1CB	Ppp1cb	1.07367	0.818236	detected	0.377876	0.018537	same
Zbtb20	1067.8	-0.458184	0.000643624	0.0185709	1.46223		PPP1R12A	Ppp1r12a	1.13938	0.338513	detected	-0.458184	0.0185709	opp
Gpt2	730.675	0.375997	0.000644676	0.0185709	1.19968		PPP2CA	Ppp2ca	1.13183	0.0105226	detected	0.375997	0.0185709	same
Aldh2	1482.82	0.293878	0.000652046	0.0187395	0.936215		PPP2R1B	Ppp2r1b	1.33767	0.000373079	detected	0.293878	0.0187395	same
Thbs2	166.956	-0.749506	0.000667064	0.0191266	2.38031		PPP2R5C	Ppp2r5c	-1.30861	5.12643e-05	detected	-0.749506	0.0191266	same
Miip	769.875	-0.463323	0.000669727	0.0191585	1.47063		PPP3R1	Ppp3r1	#N/A	#N/A	not detected	-0.463323	0.0191585	#N/A
Brf1	2390.2	-0.291991	0.000674334	0.0192378	0.925939		PRDX1	Prdx1	1.16069	0.00530531	detected	-0.291991	0.0192378	opp
Acap2	5348.98	0.221044	0.000675613	0.0192378	0.700775		PRDX2	Prdx2	-1.34478	0.00119657	detected	0.221044	0.0192378	opp
Rab2a	5746.6	0.218628	0.000683705	0.0194011	0.691985		PRDX3	Prdx3	#N/A	#N/A	not detected	0.218628	0.0194011	#N/A
Ccdc88a	556.288	-0.550122	0.000685831	0.0194011	1.74047		PRDX5	Prdx5	1.11397	0.841236	detected	-0.550122	0.0194011	opp
Spag9	2278.29	0.335069	0.000686058	0.0194011	1.06004		PRKACB	Prkacb	-2.32222	7.01286e-09	detected	0.335069	0.0194011	opp
Idh3a	1389.29	0.332579	0.000694774	0.0196028	1.05034		PRKAR1A	Prkar1a	-1.26162	0.00133523	detected	0.332579	0.0196028	opp
Clns1a	1509.79	0.306524	0.000717663	0.0202025	0.963735		PRKCI	Prkci	1.09867	0.44094	detected	0.306524	0.0202025	same
Chst7	3232.27	-0.256234	0.000720397	0.0202333	0.805198		PRPS2	Prps2	-1.02169	0.979584	detected	-0.256234	0.0202333	same
Snx10	2257.69	0.261061	0.000728443	0.0204129	0.819107		PRRC2C	Prrc2c	-1.18419	0.178603	detected	0.261061	0.0204129	opp
Sdk1	433.916	0.48575	0.000730705	0.02043	1.52344		PSAT1	Psat1	5.8343	1.19385e-10	detected	0.48575	0.02043	same
Klf2	261.679	-0.590919	0.000733226	0.0204542	1.85239		PSMA1	Psma1	1.46725	3.47025e-06	detected	-0.590919	0.0204542	opp
Rab6b	2690.42	0.301187	0.000736991	0.0205129	0.943478		PSMA6	Psma6	2.31692	1.12818e-10	detected	0.301187	0.0205129	same
Rasgrp4	415.389	-0.530314	0.000743212	0.0206146	1.65929		PSMB2	Psmb2	1.4967	1.4656e-07	detected	-0.530314	0.0206146	opp
Tprgl	5212.51	0.21552	0.000743981	0.0206146	0.674242		PSPC1	Pspc1	-1.20111	0.00173287	detected	0.21552	0.0206146	opp
Trim12c	287.525	-0.579899	0.000746995	0.0206518	1.81316		PTCHD1	Ptchd1	#N/A	#N/A	not detected	-0.579899	0.0206518	#N/A
Ubl3	11095.5	0.223494	0.000748825	0.0206562	0.698557		PTGER4	Ptger4	3.11411	1.2785e-11	detected	0.223494	0.0206562	same
Lypla1	1601.33	0.30555	0.000758925	0.0208882	0.953255		PTGR2	Ptgr2	-1.32962	2.0586e-05	detected	0.30555	0.0208882	opp
Vps13d	276.533	-0.607597	0.000763094	0.0209563	1.89414		PVR	Pvr	2.28792	2.6397e-10	detected	-0.607597	0.0209563	opp
Cnp	3195.72	0.261414	0.000767623	0.0210339	0.814267		RAB11A	Rab11a	1.44213	4.42178e-07	detected	0.261414	0.0210339	same
Ttc14	1627.95	-0.37467	0.00077258	0.0211229	1.16599		RAB11FIP5	Rab11fip5	1.75263	8.51861e-05	detected	-0.37467	0.0211229	opp
Tex2	1019.9	0.36578	0.00078037	0.0212888	1.13673		RAB18	Rab18	#N/A	#N/A	not detected	0.36578	0.0212888	#N/A
Sumo1	1439.86	0.309959	0.000791685	0.0215186	0.961322		RAB24	Rab24	2.08143	5.86773e-07	detected	0.309959	0.0215186	same
Abr	4250.49	0.29312	0.000792276	0.0215186	0.909		RAB2A	Rab2a	#N/A	#N/A	not detected	0.29312	0.0215186	#N/A
Cd9	30781.1	0.261292	0.000797904	0.021581	0.809496		RAB31	Rab31	1.0103	0.999762	detected	0.261292	0.021581	same
Pde1b	174.767	-0.747904	0.000799241	0.021581	2.3165		RAB5B	Rab5b	1.23242	1.51523e-07	detected	-0.747904	0.021581	opp
Fnbp4	2039.39	-0.402936	0.000800591	0.021581	1.24773		RAB6B	Rab6b	-1.8458	4.43586e-10	detected	-0.402936	0.021581	same
Morc2a	1864.27	-0.304896	0.00080156	0.021581	0.943977		RAB7A	Rab7	-1.39635	4.55158e-12	detected	-0.304896	0.021581	same
Cryz	367.22	0.52278	0.000817378	0.0219309	1.61412		RAB8B	Rab8b	1.21825	0.0849061	detected	0.52278	0.0219309	same
Adamts10	336.022	-0.702068	0.000818107	0.0219309	2.16742		RAC1	Rac1	#N/A	#N/A	not detected	-0.702068	0.0219309	#N/A
Pvr	161.221	-0.717806	0.000827249	0.0220997	2.21254		RAMP1	Ramp1	-4.91363	3.62497e-11	detected	-0.717806	0.0220997	same
Gna11	887.58	-0.4013	0.00082798	0.0220997	1.2368		RANBP6	Ranbp6	1.12553	0.288372	detected	-0.4013	0.0220997	opp
Map2k7	712.896	-0.474594	0.000833855	0.0222086	1.46123		RAP1B	Rap1b	1.5094	5.6586e-07	detected	-0.474594	0.0222086	opp
Psma6	1959.35	0.277049	0.000843735	0.0224234	0.851592		RAPSN	Rapsn	#N/A	#N/A	not detected	0.277049	0.0224234	#N/A
Liph	3184.55	0.310522	0.000852091	0.0225969	0.953152		RASA4	Rasa4	-1.40389	0.00273896	detected	0.310522	0.0225969	opp
Bhlhe40	65.3699	-1.14438	0.00086153	0.0227983	3.50723		RASA4B	Rasa4	-1.29435	0.045553	detected	-1.14438	0.0227983	same
Gm20257	115.305	-0.862074	0.000865528	0.0228167	2.64029		RASGRP4	Rasgrp4	-1.26251	0.0340257	detected	-0.862074	0.0228167	same
Haghl	494.924	-0.478125	0.00086808	0.0228167	1.46375		RASSF4	Rassf4	1.75791	1.86797e-08	detected	-0.478125	0.0228167	opp
1700021K19Rik	2270.86	0.283169	0.00086867	0.0228167	0.866822		RBBP4	Rbbp4	-1.30682	3.37833e-06	detected	0.283169	0.0228167	opp
Flnb	1187.12	0.429412	0.000871314	0.0228167	1.31393		RBL2	Rbl2	-1.40435	7.65548e-05	detected	0.429412	0.0228167	opp
Myl12b	4492.27	0.240062	0.000871458	0.0228167	0.734532		RBM25	Rbm25	-1.02761	0.997434	detected	0.240062	0.0228167	opp
Slc25a39	2523.12	0.249393	0.000874665	0.0228522	0.762684		RCAN3	Rcan3	1.44539	3.74748e-07	detected	0.249393	0.0228522	same
Gosr2	5734.97	0.248885	0.000878897	0.0229144	0.760607		RCBTB2	Rcbtb2	-2.03415	2.84877e-09	detected	0.248885	0.0229144	opp
1700011I03Rik	19.3248	-2.10965	0.000882177	0.0229514	6.44381		REEP4	Reep4	-1.27117	0.00773857	detected	-2.10965	0.0229514	same
Slc38a3	11.4922	3.30788	0.000889641	0.0230508	10.0916		RENBP	Renbp	-2.07022	3.4355e-07	detected	3.30788	0.0230508	opp
Ddx6	627.426	-0.479367	0.000889726	0.0230508	1.46243		RFNG	Rfng	1.16989	0.328468	detected	-0.479367	0.0230508	opp
Chmp2b	1390.47	0.285381	0.000897134	0.0231777	0.869597		RGL2	Rgl2	-1.42626	7.27571e-05	detected	0.285381	0.0231777	opp
E330033B04Rik	124.498	-0.848469	0.000898376	0.0231777	2.5849		RGS10	Rgs10	-3.28276	4.9627e-14	detected	-0.848469	0.0231777	same
Zbtb48	727.148	-0.486111	0.000905359	0.0233092	1.47932		RICTOR	Rictor	-1.27902	0.306452	detected	-0.486111	0.0233092	same
Rnf215	1777.35	-0.276381	0.000915452	0.0235201	0.839747		RNF215	Rnf215	1.51123	2.67541e-05	detected	-0.276381	0.0235201	opp
5031425E22Rik	217.165	-0.640116	0.000933432	0.0239323	1.9395		RNF5	Rnf5	-1.1554	0.274527	detected	-0.640116	0.0239323	same
Myo5a	108.715	-0.855901	0.000940552	0.0240649	2.59048		RNF7	Rnf7	1.22259	0.00138519	detected	-0.855901	0.0240649	opp
Ctsa	54652.7	0.211359	0.000943733	0.0240964	0.639392		ROCK1	Rock1	#N/A	#N/A	not detected	0.211359	0.0240964	#N/A
Hdc	13.4854	-3.59599	0.000951888	0.0242545	10.865		RPE	Rpe	-1.48676	1.12291e-07	detected	-3.59599	0.0242545	same
Wdfy4	2571.48	0.332839	0.000974012	0.0247672	1.00232		RPEL1	Rpe	#N/A	#N/A	not detected	0.332839	0.0247672	#N/A
Lat2	5893.06	-0.227527	0.000976351	0.0247757	0.684947		RPS6KB1	Rps6kb1	1.08323	0.67364	detected	-0.227527	0.0247757	opp
Lyl1	856.186	-0.371708	0.000985104	0.0249465	1.11755		RPS6KB2	Rps6kb2	-1.13252	0.27991	detected	-0.371708	0.0249465	same
Apc	1016.52	-0.396187	0.000987927	0.0249669	1.19065		RSAD2	Rsad2	1.49835	0.117549	detected	-0.396187	0.0249669	opp
Hdac10	1323.37	-0.405069	0.000990242	0.0249743	1.21693		RSU1	Rsu1	1.19425	5.39399e-06	detected	-0.405069	0.0249743	opp
Dnm2	16090.6	0.214406	0.000996062	0.0250699	0.643584		S1PR1	S1pr1	3.3445	3.44086e-09	detected	0.214406	0.0250699	same
Arf3	5075.93	0.264252	0.00100325	0.0251995	0.792383		SAFB2	Safb2	-1.11697	0.0947041	detected	0.264252	0.0251995	opp
Trim41	65.6857	-1.12085	0.00101984	0.0255512	3.353		SAMD9L	Samd9l	1.05075	0.998812	detected	-1.12085	0.0255512	opp
Pebp1	1138.99	0.312304	0.00102351	0.0255512	0.933761		SAP130	Sap130	1.30821	0.000308761	detected	0.312304	0.0255512	same
Ccnl2	3622.57	-0.34522	0.00102423	0.0255512	1.03207		SCD	Scd2	1.58411	9.44727e-05	detected	-0.34522	0.0255512	opp
Rsu1	2690.63	0.25605	0.00102552	0.0255512	0.765347		SCP2	Scp2	-1.60536	1.23673e-07	detected	0.25605	0.0255512	opp
2610008E11Rik	1047.91	-0.360907	0.00102943	0.025597	1.07817		SDCBP	Sdcbp	-1.2888	0.000149932	detected	-0.360907	0.025597	same
Padi4	4.58532	-5.47457	0.00103197	0.0256086	16.3489		SDHA	Sdha	-1.26282	0.000978837	detected	-5.47457	0.0256086	same
Adi1	1301.02	0.340687	0.00104368	0.0258474	1.01573		SDHD	Sdhd	-1.58715	5.43129e-07	detected	0.340687	0.0258474	opp
Rfng	875.746	-0.441106	0.00105091	0.0259703	1.31381		SDK1	Sdk1	#N/A	#N/A	not detected	-0.441106	0.0259703	#N/A
Avl9	2390.36	0.282071	0.00105285	0.0259703	0.839904		SERP1	Serp1	1.18181	0.000684314	detected	0.282071	0.0259703	same
Gnai3	4133.82	0.231147	0.00108829	0.0267909	0.684948		SERPINB1	Serpinb1a	1.19002	0.00215362	detected	0.231147	0.0267909	same
Ap1s2	1218.55	0.300023	0.00109144	0.0268152	0.888668		SETD5	Setd5	1.13068	0.0640552	detected	0.300023	0.0268152	same
Ulk2	7944.94	0.23401	0.00109636	0.0268421	0.692679		SFI1	Sfi1	#N/A	#N/A	not detected	0.23401	0.0268421	#N/A
Ugp2	1763.78	0.293973	0.00109843	0.0268421	0.869934		SGPL1	Sgpl1	-1.69495	2.55827e-08	detected	0.293973	0.0268421	opp
Flt1	12.3378	-2.83214	0.00109905	0.0268421	8.38025		SH3PXD2A	Sh3pxd2a	-3.37189	3.56867e-11	detected	-2.83214	0.0268421	same
Mat2b	3265	0.242139	0.00110665	0.0269743	0.71576		SIRT2	Sirt2	-1.43854	2.50334e-05	detected	0.242139	0.0269743	opp
Atp6v0d1	3403.75	0.268177	0.00111175	0.0270238	0.792192		SKAP2	Skap2	-1.08604	0.882359	detected	0.268177	0.0270238	opp
Il10ra	32539.2	-0.187605	0.00111305	0.0270238	0.554089		SLC13A4	Slc13a4	#N/A	#N/A	not detected	-0.187605	0.0270238	#N/A
Cd2ap	1925.13	0.265602	0.00112244	0.0271984	0.783483		SLC16A6	Slc16a6	-1.53147	2.36718e-07	detected	0.265602	0.0271984	opp
Cetn2	711.395	0.363268	0.00112792	0.0272775	1.07081		SLC20A1	Slc20a1	1.55308	1.49098e-08	detected	0.363268	0.0272775	same
Uap1l1	2191.68	0.263577	0.00113055	0.0272878	0.776685		SLC25A37	Slc25a37	6.04601	2.26485e-14	detected	0.263577	0.0272878	same
Oxr1	2836.17	0.238055	0.0011351	0.0273009	0.701063		SLC25A39	Slc25a39	-1.26262	0.00218705	detected	0.238055	0.0273009	opp
Gal3st4	9168.73	-0.20724	0.00113551	0.0273009	0.610282		SLC25A4	Slc25a4	-1.45572	0.000319439	detected	-0.20724	0.0273009	same
Serpinb1a	8.75925	-4.33913	0.00114616	0.0275034	12.7603		SLC25A5	Slc25a5	-2.24396	6.95277e-12	detected	-4.33913	0.0275034	same
Hprt	2346.97	0.286798	0.0011561	0.0276518	0.842328		SLC2A6	Slc2a6	5.91406	1.78191e-13	detected	0.286798	0.0276518	same
Lrp11	120.225	0.859909	0.00115682	0.0276518	2.52532		SLC35E2B	Slc35e2	-1.13263	0.410758	detected	0.859909	0.0276518	opp
Bach2	695.237	-0.417706	0.00119024	0.0283956	1.22153		SLC38A3	Slc38a3	#N/A	#N/A	not detected	-0.417706	0.0283956	#N/A
Rpe	773.174	0.360922	0.00119331	0.0284141	1.05506		SLC39A7	Slc39a7	1.64191	1.00545e-05	detected	0.360922	0.0284141	same
Cx3cr1	127890	-0.321999	0.00119864	0.0284862	0.94066		SLC40A1	Slc40a1	-10.1298	9.74776e-14	detected	-0.321999	0.0284862	same
Gsto1	591.777	0.397412	0.0012011	0.0284898	1.16061		SLC7A10	Slc7a10	#N/A	#N/A	not detected	0.397412	0.0284898	#N/A
Kcnj13	27.0617	2.08513	0.00122205	0.0289313	6.0738		SLK	Slk	#N/A	#N/A	not detected	2.08513	0.0289313	#N/A
Son	5197.27	-0.26856	0.00122584	0.0289654	0.781931		SMG1	Smg1	-1.18415	0.604177	detected	-0.26856	0.0289654	same
Tmem179b	1437.81	-0.28906	0.00124018	0.0291927	0.840157		SMIM14	Smim14	1.3845	2.87056e-06	detected	-0.28906	0.0291927	opp
Pip4k2a	14436.7	0.197427	0.00125407	0.0294412	0.572869		SNAP23	Snap23	#N/A	#N/A	not detected	0.197427	0.0294412	#N/A
Zcchc7	419.693	-0.489646	0.0012555	0.0294412	1.42055		SNAP29	Snap29	-1.19319	4.27983e-05	detected	-0.489646	0.0294412	same
Zfp276	1766.02	-0.325891	0.00126267	0.0295531	0.944663		SNRNP70	Snrnp70	-1.2499	0.00945978	detected	-0.325891	0.0295531	same
Rnf187	4831.5	0.247504	0.0012768	0.0298273	0.716246		SNX10	Snx10	1.9695	4.60446e-06	detected	0.247504	0.0298273	same
Myl12a	2274.45	0.254311	0.00128523	0.0299676	0.735219		SNX29	Snx29	-2.00481	4.59474e-09	detected	0.254311	0.0299676	opp
Gpr183	8866.64	-0.252234	0.00129161	0.0300596	0.728671		SON	Son	-1.21361	0.0867042	detected	-0.252234	0.0300596	same
Cstf2	1329.13	0.314847	0.0013079	0.0303247	0.907839		SPAG9	Spag9	-1.45673	5.93575e-06	detected	0.314847	0.0303247	opp
Vash1	183.039	-0.728888	0.00131406	0.0304067	2.10021		SPEN	Spen	#N/A	#N/A	not detected	-0.728888	0.0304067	#N/A
Plxnc1	26.9928	-1.8788	0.00131636	0.0304067	5.41211		SPG11	Spg11	1.00008	1	detected	-1.8788	0.0304067	opp
Dtymk	640.218	-0.424991	0.00132135	0.030465	1.22354		SPG21	Spg21	1.2475	4.79739e-08	detected	-0.424991	0.030465	opp
Hyal3	61.908	-1.09168	0.00132887	0.0305814	3.14023		SPPL2B	Sppl2b	-1.1434	0.346843	detected	-1.09168	0.0305814	same
Hadh	953	0.319384	0.00134128	0.0308096	0.917424		SPTSSA	Sptssa	#N/A	#N/A	not detected	0.319384	0.0308096	#N/A
Htatsf1	732.947	-0.374275	0.0013616	0.0312183	1.07265		STARD7	Stard7	-1.38033	1.4498e-10	detected	-0.374275	0.0312183	same
Asb13	1500.87	0.276978	0.00136655	0.0312738	0.793368		STX5	Stx5a	1.36231	4.45178e-05	detected	0.276978	0.0312738	same
Ifit1	187.215	-0.690564	0.00137577	0.0314265	1.97602		SUCLG2	Suclg2	-1.61941	8.38013e-09	detected	-0.690564	0.0314265	same
Prdx5	1598.92	0.269936	0.0013804	0.0314742	0.772016		SUGP2	Sugp2	#N/A	#N/A	not detected	0.269936	0.0314742	#N/A
Pak2	4278.76	0.248388	0.0013839	0.0314959	0.710116		SULF1	Sulf1	1	1	detected	0.248388	0.0314959	same
Gabarapl2	1090.19	0.323	0.00139772	0.0317518	0.92203		SUMO1	Sumo1	1.0474	0.855058	detected	0.323	0.0317518	same
Nlrp1b	231.333	-0.716739	0.00140522	0.0318488	2.04432		SUMO3	Sumo3	-1.03912	0.868477	detected	-0.716739	0.0318488	same
Tbc1d8	2118.46	0.276309	0.00140714	0.0318488	0.78794		SYT6	Syt6	-2.98163	7.99694e-13	detected	0.276309	0.0318488	opp
Hcfc1	2003.46	0.411313	0.00144186	0.032575	1.16857		TAF2	Taf2	1.23553	0.02246	detected	0.411313	0.032575	same
Pdgfa	499.571	-0.434737	0.00146182	0.0329656	1.23253		TAOK1	Taok1	#N/A	#N/A	not detected	-0.434737	0.0329656	#N/A
Vcp	11164	0.223068	0.00146452	0.0329664	0.632242		TBC1D8	Tbc1d8	1.30865	7.51762e-06	detected	0.223068	0.0329664	same
Map2k1	7155.62	0.217862	0.00146907	0.0329737	0.617195		TCIRG1	Tcirg1	1.90958	9.77871e-07	detected	0.217862	0.0329737	same
Tle1	725.324	0.395186	0.00147018	0.0329737	1.11941		TDRD7	Tdrd7	1.35789	1.48324e-05	detected	0.395186	0.0329737	same
Mtch1	3707.89	0.222728	0.00147348	0.0329877	0.63069		TEF	Tef	-2.36956	4.55132e-10	detected	0.222728	0.0329877	opp
Paip2	3615.38	0.218107	0.00149694	0.0334039	0.616107		TET2	Tet2	1.10313	0.917286	detected	0.218107	0.0334039	same
Mag	771.282	0.356675	0.00149747	0.0334039	1.00748		TET3	Tet3	#N/A	#N/A	not detected	0.356675	0.0334039	#N/A
Rab18	2767.17	0.270858	0.00152327	0.0338824	0.763068		TEX2	Tex2	-2.37636	3.95417e-12	detected	0.270858	0.0338824	opp
Tnfaip2	1140.77	0.371803	0.00152441	0.0338824	1.04733		TGFA	Tgfa	-1.12607	0.103033	detected	0.371803	0.0338824	opp
Ddx60	165.581	-0.774193	0.00153008	0.0339475	2.17957		TGFBI	Tgfbi	-1.33696	3.48573e-06	detected	-0.774193	0.0339475	same
Ptger4	50.992	-1.30395	0.00154043	0.0341159	3.66716		THBS2	Thbs2	#N/A	#N/A	not detected	-1.30395	0.0341159	#N/A
Nup133	1369.96	0.299977	0.00155191	0.0343087	0.842674		THOC2	Thoc2	#N/A	#N/A	not detected	0.299977	0.0343087	#N/A
Fam212a	3069.08	-0.223536	0.00156682	0.0344535	0.627014		TIMP2	Timp2	-1.98006	1.14731e-07	detected	-0.223536	0.0344535	same
Cyp4f18	104.033	-0.917302	0.00156833	0.0344535	2.57263		TJP2	Tjp2	-1.44728	0.00510575	detected	-0.917302	0.0344535	same
Mpc1	466.287	0.415764	0.00156989	0.0344535	1.16586		TLE1	Tle1	1.82524	8.02042e-05	detected	0.415764	0.0344535	same
Stard7	2325.8	0.2468	0.00157083	0.0344535	0.691996		TLN1	Tln1	1.04635	0.875057	detected	0.2468	0.0344535	same
Rab11a	3954.1	0.210432	0.0015724	0.0344535	0.589933		TMEM176A	Tmem176a	2.37072	2.79971e-09	detected	0.210432	0.0344535	same
Aldh4a1	937.723	0.322938	0.00157871	0.0344719	0.904776		TMEM176B	Tmem176b	1.98442	2.76762e-09	detected	0.322938	0.0344719	same
Cmtm6	63824.4	0.213217	0.00157882	0.0344719	0.597362		TMEM179B	Tmem179b	#N/A	#N/A	not detected	0.213217	0.0344719	#N/A
Fam210b	846.593	0.338547	0.00159926	0.0347951	0.946605		TMEM65	Tmem65	1.20496	0.0150731	detected	0.338547	0.0347951	same
Fblim1	746.166	0.433353	0.00161349	0.0350431	1.21002		TMEM8B	Tmem8b	1	1	detected	0.433353	0.0350431	same
Sgpl1	20770.2	0.250332	0.00162866	0.0352509	0.697967		TMEM9B	Tmem9b	-1.36017	2.29469e-05	detected	0.250332	0.0352509	opp
Paics	2275.04	0.255999	0.00162914	0.0352509	0.713737		TMF1	Tmf1	#N/A	#N/A	not detected	0.255999	0.0352509	#N/A
Arhgef12	366.535	-0.538577	0.00163162	0.0352509	1.50122		TMOD3	Tmod3	1.41321	2.86597e-05	detected	-0.538577	0.0352509	opp
Galk2	803	0.368299	0.00163769	0.0353204	1.026		TNFAIP2	Tnfaip2	-1.22513	0.122454	detected	0.368299	0.0353204	opp
Klhdc8b	3127.7	-0.257455	0.00164165	0.0353248	0.71694		TNIP2	Tnip2	1.89164	6.56606e-07	detected	-0.257455	0.0353248	opp
Gm17066	224.066	-0.658962	0.00164386	0.0353248	1.83464		TNKS2	Tnks2	-1.29192	0.0181103	detected	-0.658962	0.0353248	same
Uba1	5498	0.258557	0.00164647	0.0353248	0.719678		TNRC6B	Tnrc6b	#N/A	#N/A	not detected	0.258557	0.0353248	#N/A
Atf2	1948.12	0.270187	0.00166288	0.035615	0.750888		TOLLIP	Tollip	-1.32305	3.50347e-05	detected	0.270187	0.035615	opp
Usp22	6638.93	0.233476	0.00166863	0.0356764	0.648511		TPP1	Tpp1	-1.85086	4.43211e-08	detected	0.233476	0.0356764	opp
Prkar1a	12925.5	0.218487	0.00167277	0.0357031	0.606643		TRAF3IP3	Traf3ip3	-1.28635	5.07906e-05	detected	0.218487	0.0357031	opp
Hif1a	5986.01	0.253913	0.00168054	0.0358072	0.704496		TRAK2	Trak2	-1.05499	0.64672	detected	0.253913	0.0358072	opp
Dock11	2440.08	0.330799	0.00170503	0.0362539	0.915742		TF	Trf	#N/A	#N/A	not detected	0.330799	0.0362539	#N/A
Plin3	458.254	0.503627	0.00170738	0.0362539	1.39387		TRIM5	Trim12c	1.09988	0.513134	detected	0.503627	0.0362539	same
Trf	88506.6	0.254971	0.00171904	0.0363616	0.704922		TRIM26	Trim26	1.1618	0.102645	detected	0.254971	0.0363616	same
Il2rg	376.456	-0.554597	0.00172397	0.0363616	1.53261		TRIM41	Trim41	#N/A	#N/A	not detected	-0.554597	0.0363616	#N/A
Oas3	31.1428	-1.89848	0.001724	0.0363616	5.24638		TRIP6	Trip6	1.12553	0.566106	detected	-1.89848	0.0363616	opp
Tmem173	23789.1	-0.223279	0.00172553	0.0363616	0.616937		TTC14	Ttc14	-1.68512	3.91972e-05	detected	-0.223279	0.0363616	same
Psmb2	1982.59	0.267833	0.00172716	0.0363616	0.739932		TUBA1A	Tuba1a	3.24914	2.9976e-14	detected	0.267833	0.0363616	same
Cdk5r1	1374.57	-0.287955	0.00173553	0.0364757	0.794919		UAP1L1	Uap1l1	-2.03061	1.20179e-07	detected	-0.287955	0.0364757	same
Trak2	253.688	-0.667378	0.00174481	0.0366085	1.84079		UBA1	Uba1	1.33057	3.4349e-05	detected	-0.667378	0.0366085	opp
Tmem9b	3672.16	0.223597	0.00178517	0.0372819	0.614517		UBE2D3	Ube2d3	#N/A	#N/A	not detected	0.223597	0.0372819	#N/A
Ptchd1	311.958	-0.521517	0.00178729	0.0372819	1.43303		UBE2G1	Ube2g1	1.02803	0.967678	detected	-0.521517	0.0372819	opp
Snrnp70	1075.34	-0.305798	0.00178794	0.0372819	0.840225		UBE2H	Ube2h	-1.16797	0.000661248	detected	-0.305798	0.0372819	same
Suclg2	1606.06	0.278721	0.00178897	0.0372819	0.765756		UBE2J1	Ube2j1	1.93191	1.4723e-09	detected	0.278721	0.0372819	same
Ccdc142	864.742	-0.350146	0.00180709	0.0375959	0.960458		UBL3	Ubl3	#N/A	#N/A	not detected	-0.350146	0.0375959	#N/A
Immp1l	416.207	0.445991	0.0018282	0.0378673	1.22111		UBN2	Ubn2	-1.34423	0.0484468	detected	0.445991	0.0378673	opp
Rac1	21320.6	0.20736	0.0018322	0.0378673	0.567549		UBQLN1	Ubqln1	1.5244	8.96082e-09	detected	0.20736	0.0378673	same
Pspc1	547.416	0.49435	0.00183236	0.0378673	1.35303		UGP2	Ugp2	1.6824	3.21605e-07	detected	0.49435	0.0378673	same
Paxbp1	1534.43	-0.363982	0.00183239	0.0378673	0.996214		ULK2	Ulk2	-1.54534	1.43834e-08	detected	-0.363982	0.0378673	same
Lgals9	9682.5	0.206143	0.00185583	0.0382878	0.56307		ULK3	Ulk3	-1.50913	3.27683e-06	detected	0.206143	0.0382878	opp
Commd10	861.62	0.332726	0.00186143	0.0383392	0.908394		UQCRC1	Uqcrc1	-1.22756	0.0249101	detected	0.332726	0.0383392	opp
Luc7l3	1070.74	-0.451605	0.00186763	0.038403	1.2323		USP22	Usp22	-1.1766	0.000268704	detected	-0.451605	0.038403	same
Rps3	2350.56	0.263836	0.0018769	0.0385294	0.719364		USP34	Usp34	#N/A	#N/A	not detected	0.263836	0.0385294	#N/A
Chuk	1828.65	-0.376677	0.00189068	0.0387479	1.02583		USP8	Usp8	#N/A	#N/A	not detected	-0.376677	0.0387479	#N/A
D330023K18Rik	191.332	-0.635133	0.0018973	0.0388193	1.72875		UTRN	Utrn	#N/A	#N/A	not detected	-0.635133	0.0388193	#N/A
Pisd-ps2	2863.19	-0.341252	0.00190316	0.0388583	0.928384		VAMP1	Vamp1	-1.59907	1.12256e-05	detected	-0.341252	0.0388583	same
Hibadh	1483.34	0.264366	0.00190549	0.0388583	0.719073		VAMP3	Vamp3	-1.1896	0.000149498	detected	0.264366	0.0388583	opp
Usp8	7301.18	0.22905	0.00191563	0.0390005	0.622488		VAPA	Vapa	#N/A	#N/A	not detected	0.22905	0.0390005	#N/A
Sdhd	2574.42	0.234991	0.00191937	0.0390124	0.638433		VASH1	Vash1	-1.92952	1.159e-07	detected	0.234991	0.0390124	opp
Med28	1526.11	0.301045	0.00193323	0.0392296	0.81695		VCP	Vcp	1.75527	1.04039e-08	detected	0.301045	0.0392296	same
Slc7a10	7.38932	3.63495	0.00193659	0.0392334	9.86149		VDAC2	Vdac2	-1.1013	0.0756401	detected	3.63495	0.0392334	opp
Vamp7	700.261	0.366588	0.00196685	0.0397811	0.992071		VPS13D	Vps13d	-1.32699	0.0398681	detected	0.366588	0.0397811	opp
Reep4	857.407	-0.316766	0.00197748	0.0399115	0.8565		VPS29	Vps29	1.20012	0.00056772	detected	-0.316766	0.0399115	opp
Necap2	5038.3	0.208357	0.00197975	0.0399115	0.56327		VPS35	Vps35	1.07405	0.302502	detected	0.208357	0.0399115	same
Gm1821	556.751	0.425576	0.00199808	0.0402155	1.14879		VPS4B	Vps4b	-1.11332	0.104101	detected	0.425576	0.0402155	opp
Wdr83	333.698	-0.526905	0.00200559	0.0402644	1.42146		VWA5A	Vwa5a	-1.93658	2.47963e-10	detected	-0.526905	0.0402644	same
Epc1	516.371	-0.48006	0.00200859	0.0402644	1.29477		WDFY4	Wdfy4	-1.50947	1.84694e-05	detected	-0.48006	0.0402644	same
Gng10	6355.37	0.200531	0.00201029	0.0402644	0.540779		WDR1	Wdr1	1.19434	0.000772544	detected	0.200531	0.0402644	same
Ppp2r1b	3848.34	0.229212	0.00201744	0.0403423	0.617772		WDR7	Wdr7	-1.37283	0.00170511	detected	0.229212	0.0403423	opp
Mlec	17381.4	0.239828	0.00202849	0.0403759	0.645816		WDR83	Wdr83	1.02046	0.999379	detected	0.239828	0.0403759	same
Zeb1	275.479	-0.570236	0.00202919	0.0403759	1.53546		WNK1	Wnk1	1.18604	0.348158	detected	-0.570236	0.0403759	opp
Sppl2b	1717.14	-0.273352	0.00202963	0.0403759	0.736024		WNK4	Wnk4	#N/A	#N/A	not detected	-0.273352	0.0403759	#N/A
Cldn25	3342.42	0.244714	0.00203219	0.0403759	0.65878		WSB1	Wsb1	1.00484	0.999999	detected	0.244714	0.0403759	same
Slc25a4	1960.98	0.28295	0.00203709	0.0404082	0.761415		XDH	Xdh	#N/A	#N/A	not detected	0.28295	0.0404082	#N/A
4931431C16Rik	110.936	-0.814397	0.00204107	0.0404224	2.19084		YTHDC1	Ythdc1	-1.24126	4.42096e-05	detected	-0.814397	0.0404224	same
Zdhhc12	386.686	-0.444753	0.0020541	0.0406153	1.19522		YWHAB	Ywhab	#N/A	#N/A	not detected	-0.444753	0.0406153	#N/A
Itch	4327.8	0.230063	0.00205789	0.0406253	0.618083		YWHAZ	Ywhaz	1.29417	0.000132213	detected	0.230063	0.0406253	same
Mki67	46.015	-1.87258	0.00206979	0.0407951	5.02615		ZBTB20	Zbtb20	#N/A	#N/A	not detected	-1.87258	0.0407951	#N/A
Pglyrp1	5.95948	-4.81235	0.00208579	0.0409998	12.9006		ZBTB48	Zbtb48	1.3169	0.00730101	detected	-4.81235	0.0409998	opp
Prkacb	3469.6	0.249477	0.00208682	0.0409998	0.668727		ZC3H13	Zc3h13	-1.33722	0.0348925	detected	0.249477	0.0409998	opp
Anxa7	1639.99	0.284211	0.00209175	0.0410314	0.76154		ZCCHC7	Zcchc7	1.01164	0.99883	detected	0.284211	0.0410314	same
Dhx9	248.077	-0.767289	0.0021049	0.0412241	2.05386		ZDHHC12	Zdhhc12	1.07886	0.835905	detected	-0.767289	0.0412241	opp
Cited2	1204.95	-0.304579	0.00213213	0.0416913	0.813587		ZEB1	Zeb1	-1.17917	0.0525667	detected	-0.304579	0.0416913	same
Rbl2	2174.78	0.316221	0.00214188	0.0417517	0.844059		ZFHX3	Zfhx3	-2.16905	3.20046e-05	detected	0.316221	0.0417517	opp
Hnrnpdl	1391.44	-0.476473	0.00214244	0.0417517	1.27175		ZNF276	Zfp276	#N/A	#N/A	not detected	-0.476473	0.0417517	#N/A
Efemp2	382.645	0.44333	0.00214536	0.0417517	1.18303		ZFP36	Zfp36	1.59295	3.35247e-05	detected	0.44333	0.0417517	same
Ncoa2	1388.19	0.295533	0.00221266	0.0429203	0.784664		ZNF398	Zfp398	-1.04063	0.89553	detected	0.295533	0.0429203	opp
9430008C03Rik	260.339	-0.593962	0.00221368	0.0429203	1.5769		ZNF507	Zfp507	-1.34995	0.000696458	detected	-0.593962	0.0429203	same
Plxna4	1848.2	-0.358511	0.00221582	0.0429203	0.951656		ZNF579	Zfp579	#N/A	#N/A	not detected	-0.358511	0.0429203	#N/A
Prdx3	1569.6	0.287655	0.0022405	0.0433304	0.762188		ZFP69	Zfp69	1.00579	0.999987	detected	0.287655	0.0433304	same
Spg21	2398.41	0.258249	0.00227104	0.0438524	0.682751		ZNF706	Zfp706	-1.2098	0.0104635	detected	0.258249	0.0438524	opp
Tnrc6b	588.78	-0.466273	0.00227888	0.0439352	1.23202		ZFR	Zfr	#N/A	#N/A	not detected	-0.466273	0.0439352	#N/A
Man2a1	329.346	0.476209	0.00228786	0.0440396	1.25746		ZGPAT	Zgpat	1.17815	0.28484	detected	0.476209	0.0440396	same
Ankrd13a	7772.92	0.213719	0.00229288	0.0440675	0.564137		ZW10	Zw10	#N/A	#N/A	not detected	0.213719	0.0440675	#N/A
Fscn1	20981	0.288711	0.00231578	0.0444385	0.760842
Stx5a	2908.98	-0.217578	0.00234	0.0448337	0.5724
Acadl	1228.75	0.283752	0.00235837	0.0451157	0.745528
Brk1	3347.33	0.239132	0.00236707	0.0452121	0.62791
Sfi1	1807.93	-0.336411	0.00237151	0.045227	0.883071
Lypd6	207.978	0.578527	0.00239064	0.0455181	1.5166
Atxn10	3563.87	0.230035	0.00239779	0.0455181	0.602735
Vdac2	4895.57	0.215745	0.00239782	0.0455181	0.565291
Fam195b	2477.89	0.227418	0.00240737	0.0455983	0.595483
Ptgr2	1889.96	0.24878	0.00241235	0.0455983	0.651198
Dynlt3	1274.24	0.282073	0.00241318	0.0455983	0.738302
Map4	2991.74	-0.226229	0.0024168	0.0455983	0.591985
Arhgap31	3423.34	0.269872	0.00242475	0.0456004	0.705805
2010015L04Rik	954.416	-0.333929	0.00242718	0.0456004	0.87319
Nsf	1776.45	0.265709	0.00242799	0.0456004	0.694764
Hsbp1	3175.39	0.209694	0.00243315	0.0456281	0.548103
Rps6kb2	591.247	-0.492363	0.00243888	0.0456662	1.28645
Prdx2	1489.11	0.276233	0.00244325	0.0456789	0.721528
Fam174a	1338.72	0.289861	0.00245507	0.0457526	0.756519
Atat1	841.177	-0.397986	0.00245557	0.0457526	1.03868
Ulk3	1604.33	-0.297023	0.00245904	0.0457526	0.775003
Fbxl20	1504.74	-0.276298	0.00246201	0.0457526	0.720781
Spen	469.848	-0.485124	0.00247673	0.0459571	1.26429
Rnf5	1528.37	0.300109	0.00248071	0.0459619	0.781911
Pcmtd2	2133.18	0.260952	0.00249152	0.0460932	0.679397
Tjp2	1172.64	0.281604	0.00250123	0.0461654	0.732689
Gas5	954.972	-0.477543	0.00250588	0.0461654	1.24211
Mtrr	882.928	0.304388	0.00250663	0.0461654	0.791686
Tmem8b	247.64	0.598859	0.00251892	0.0463145	1.55631
2018-09-15	6035.2	0.206424	0.00252222	0.0463145	0.536335
Ppp2ca	7589.72	0.187078	0.00253712	0.0464848	0.485592
9430015G10Rik	654.952	-0.399538	0.00253902	0.0464848	1.03693
Ifih1	786.083	0.331202	0.00256309	0.0467894	0.858222
Gbe1	878.452	0.327938	0.0025633	0.0467894	0.849754
Ppp3r1	2842.96	0.279101	0.00256702	0.0467894	0.723032
Wdr7	1484.16	0.352672	0.00258066	0.0469198	0.912809
Inpp5d	38867.8	0.200246	0.00258176	0.0469198	0.518252
Skap2	4329.68	0.236831	0.00258984	0.0469342	0.612618
0610037L13Rik	1213.13	-0.331651	0.00259015	0.0469342	0.857872
Rab32	2864	0.271638	0.00260206	0.047081	0.702097
Ikbkg	2152.94	0.233967	0.00260994	0.047152	0.604424
Thoc2	1817.79	-0.267358	0.00261362	0.047152	0.690521
Ywhaz	9347.31	0.199865	0.00261884	0.0471773	0.51603
Zfp398	478.928	-0.419871	0.0026281	0.0472752	1.08342
Arrdc3	2814.18	0.318455	0.00263504	0.0473312	0.821363
Fam65b	179.521	-0.774876	0.00268461	0.0481014	1.9923
Tmem65	2042.43	0.273347	0.0026857	0.0481014	0.70276
Tdrd7	2436.66	0.247467	0.00270909	0.0484499	0.635292
Jrkl	497.081	-0.423611	0.00272607	0.0486831	1.08633
Cd72	239.592	-0.53527	0.00273129	0.0487061	1.37224
Atp5c1	2580.61	0.246614	0.00273794	0.0487543	0.631966
Jmy	150.76	-0.731631	0.00275718	0.0490262	1.87263
Nploc4	3725.8	0.236199	0.0027698	0.0491798	0.604091
Zfp579	321.211	-0.565403	0.00277932	0.049278	1.44521
Klrd1	81.7602	-0.953848	0.00279544	0.0494335	2.4357
Bfsp1	10.7438	2.53645	0.00279631	0.0494335	6.47661
Gm9958	67.3816	-0.984314	0.00280008	0.0494335	2.51279
Evl	3660.1	-0.204529	0.00281294	0.0495895	0.521722
Ube2g1	2151.73	0.258468	0.00282815	0.0497866	0.658704
Arhgap11a	825.23	-0.36353	0.00284364	0.0499882	0.925592
Ppp1r12a	964.952	-0.314163	0.00285536	0.0501229	0.799338
Taf2	1151.8	0.321527	0.00287728	0.0504078	0.817006
Slc2a4rg-ps	187.29	-0.662031	0.00287974	0.0504078	1.68199
Myo18b	442.517	-0.433195	0.00288613	0.050448	1.10018
Lrrc8a	628.027	-0.363322	0.00289407	0.0505153	0.922289
Agfg1	1962.16	0.273526	0.00290399	0.0506171	0.693937
Ier5	5107.38	-0.259831	0.00291198	0.0506849	0.658883
Ythdc1	1334.29	-0.329868	0.00292643	0.0508648	0.835774
Hyal2	1030.9	-0.32896	0.00293479	0.0509384	0.833067
